# Supplementary material for: Music compensates for altered gene expression in age-related cognitive disorders
Source: Sci Rep. 2023 Dec 2;13:21259. doi: 10.1038/s41598-023-48094-5 (PMC10692168; doi:10.1038/s41598-023-48094-5)
Supplement: Supplementary file 9 — Supplementary Table S9. [file 41598_2023_48094_MOESM9_ESM.xlsx]

## Sheet: Table S1_DEGs ACD
Table S1. Differentially expressed genes detected between TP1 and TP2 in the age-related cognitive disorders cohort.
Ensembl ID	baseMean	Log2FoldChange	lfcSE	stat	P-value	Adjusted P-value	Gene symbol	Gene biotype
ENSG00000006831	203.067	-0.362663	0.0724431	-5.00617	5.55239e-07	0.0017091	ADIPOR2	protein_coding
ENSG00000070756	6219.82	-0.284146	0.0557606	-5.09583	3.47219e-07	0.0017091	PABPC1	protein_coding
ENSG00000146830	253.875	-0.52028	0.104113	-4.99728	5.81457e-07	0.0017091	GIGYF1	protein_coding
ENSG00000061273	541.497	-0.357488	0.0750841	-4.76116	1.92479e-06	0.0028288	HDAC7	protein_coding
ENSG00000113384	795.114	0.304465	0.0630336	4.83021	1.36391e-06	0.0028288	GOLPH3	protein_coding
ENSG00000164251	271.362	0.46838	0.0980524	4.77683	1.7808e-06	0.0028288	F2RL1	protein_coding
ENSG00000010327	222.351	-0.458849	0.098709	-4.6485	3.34364e-06	0.00295053	STAB1	protein_coding
ENSG00000070444	96.1846	-0.500116	0.106795	-4.68295	2.82774e-06	0.00295053	MNT	protein_coding
ENSG00000110848	470.722	0.355699	0.075909	4.68587	2.78777e-06	0.00295053	CD69	protein_coding
ENSG00000131979	431.5	0.271068	0.0585364	4.63076	3.64325e-06	0.00295053	GCH1	protein_coding
ENSG00000152382	186.338	0.40002	0.0864228	4.62865	3.68063e-06	0.00295053	TADA1	protein_coding
ENSG00000164483	435.975	0.38511	0.0837064	4.60072	4.21032e-06	0.00306453	SAMD3	protein_coding
ENSG00000286067	226.594	-0.371065	0.0809123	-4.58601	4.5179e-06	0.00306453	ENSG00000286067	lncRNA
ENSG00000099875	1283.65	-0.331118	0.0728186	-4.54716	5.43748e-06	0.00319651	MKNK2	protein_coding
ENSG00000266714	353.231	-0.406891	0.0894153	-4.55058	5.34985e-06	0.00319651	MYO15B	protein_coding
ENSG00000171928	389.802	0.348067	0.0785935	4.42871	9.48001e-06	0.00491734	TVP23B	protein_coding
ENSG00000186350	1940.28	-0.263884	0.059445	-4.43912	9.03266e-06	0.00491734	RXRA	protein_coding
ENSG00000095209	99.2752	0.568046	0.130364	4.35739	1.3162e-05	0.00513384	TMEM38B	protein_coding
ENSG00000115875	2755.18	0.199695	0.0456855	4.37109	1.23629e-05	0.00513384	SRSF7	protein_coding
ENSG00000160796	1852.79	-0.335492	0.0769888	-4.35768	1.3145e-05	0.00513384	NBEAL2	protein_coding
ENSG00000162600	229.12	0.337069	0.0765582	4.40279	1.06868e-05	0.00513384	OMA1	protein_coding
ENSG00000183741	350.301	-0.378697	0.0862165	-4.39239	1.1211e-05	0.00513384	CBX6	protein_coding
ENSG00000204681	208.919	-0.37913	0.0870837	-4.35362	1.33906e-05	0.00513384	GABBR1	protein_coding
ENSG00000156860	317.431	-0.386892	0.0905208	-4.27407	1.91937e-05	0.00705209	FBRS	protein_coding
ENSG00000113369	1785.32	0.282602	0.066325	4.26087	2.0363e-05	0.00714921	ARRDC3	protein_coding
ENSG00000159842	480.243	-0.298809	0.0702561	-4.25314	2.10795e-05	0.00714921	ABR	protein_coding
ENSG00000074370	1069.63	-0.333748	0.0787823	-4.23633	2.27199e-05	0.00742016	ATP2A3	protein_coding
ENSG00000143382	106.89	-0.506041	0.120098	-4.21355	2.51383e-05	0.00768166	ADAMTSL4	protein_coding
ENSG00000146112	1879.48	-0.215389	0.0511316	-4.21244	2.52629e-05	0.00768166	PPP1R18	protein_coding
ENSG00000135723	155.449	-0.453489	0.108931	-4.1631	3.13954e-05	0.00878056	FHOD1	protein_coding
ENSG00000138757	823.208	0.212183	0.0509819	4.16192	3.15579e-05	0.00878056	G3BP2	protein_coding
ENSG00000141858	137.72	-0.442346	0.10634	-4.15972	3.18641e-05	0.00878056	SAMD1	protein_coding
ENSG00000163950	1369.68	0.26157	0.0632141	4.13784	3.50593e-05	0.00936826	SLBP	protein_coding
ENSG00000072062	302.109	-0.315267	0.0763245	-4.13061	3.6181e-05	0.00937198	PRKACA	protein_coding
ENSG00000196588	385.16	-0.293312	0.0711194	-4.12422	3.71988e-05	0.00937198	MRTFA	protein_coding
ENSG00000067064	1050.8	0.272115	0.0661833	4.11154	3.93022e-05	0.00962687	IDI1	protein_coding
ENSG00000088451	178.823	0.342488	0.0834648	4.10338	4.07153e-05	0.0096317	TGDS	protein_coding
ENSG00000106524	143.31	0.421557	0.102891	4.09714	4.18289e-05	0.0096317	ANKMY2	protein_coding
ENSG00000196642	223.08	-0.401487	0.0980933	-4.09291	4.25988e-05	0.0096317	RABL6	protein_coding
ENSG00000171100	181.432	0.384173	0.0942588	4.07572	4.58713e-05	0.00986569	MTM1	protein_coding
ENSG00000179134	336.65	-0.272325	0.0668071	-4.07628	4.57617e-05	0.00986569	SAMD4B	protein_coding
ENSG00000105323	533.416	-0.231286	0.0568931	-4.06528	4.79746e-05	0.00986858	HNRNPUL1	protein_coding
ENSG00000111642	179.436	-0.399938	0.098442	-4.06268	4.85134e-05	0.00986858	CHD4	protein_coding
ENSG00000120686	506.606	0.255094	0.0630361	4.04679	5.19242e-05	0.00986858	UFM1	protein_coding
ENSG00000132510	1038.12	-0.360829	0.0891867	-4.04577	5.21522e-05	0.00986858	KDM6B	protein_coding
ENSG00000141968	1011.34	-0.245416	0.0606899	-4.04377	5.25996e-05	0.00986858	VAV1	protein_coding
ENSG00000169714	11442.7	0.252691	0.0623864	4.05041	5.11272e-05	0.00986858	CNBP	protein_coding
ENSG00000101152	589.886	-0.277907	0.0697787	-3.98269	6.81385e-05	0.0121716	DNAJC5	protein_coding
ENSG00000101843	571.254	0.258311	0.0650605	3.97032	7.17761e-05	0.0121716	PSMD10	protein_coding
ENSG00000115520	691.931	0.360377	0.0906688	3.97466	7.04798e-05	0.0121716	COQ10B	protein_coding
ENSG00000126247	845.221	-0.335695	0.0844182	-3.97657	6.99168e-05	0.0121716	CAPNS1	protein_coding
ENSG00000162928	172.799	0.352355	0.0883477	3.98828	6.65548e-05	0.0121716	PEX13	protein_coding
ENSG00000082153	1146.32	0.270794	0.0688111	3.93533	8.30834e-05	0.0127802	BZW1	protein_coding
ENSG00000100744	564.881	0.334075	0.084952	3.93252	8.40609e-05	0.0127802	GSKIP	protein_coding
ENSG00000116017	276.919	-0.364695	0.0926215	-3.93747	8.23442e-05	0.0127802	ARID3A	protein_coding
ENSG00000116584	593.047	-0.223891	0.0569054	-3.93444	8.33892e-05	0.0127802	ARHGEF2	protein_coding
ENSG00000134287	461.058	-0.26377	0.066956	-3.93945	8.16695e-05	0.0127802	ARF3	protein_coding
ENSG00000147853	367.715	0.283271	0.0719388	3.93767	8.22779e-05	0.0127802	AK3	protein_coding
ENSG00000038274	3290.25	0.32443	0.0832246	3.89825	9.68906e-05	0.0130806	MAT2B	protein_coding
ENSG00000061938	264.421	-0.400167	0.10272	-3.89573	9.79046e-05	0.0130806	TNK2	protein_coding
ENSG00000106948	1105	-0.273477	0.0699245	-3.91103	9.19031e-05	0.0130806	AKNA	protein_coding
ENSG00000110651	564.648	-0.27683	0.0708512	-3.90721	9.33698e-05	0.0130806	CD81	protein_coding
ENSG00000125503	427.404	-0.358033	0.0918679	-3.89726	9.72888e-05	0.0130806	PPP1R12C	protein_coding
ENSG00000127314	2504.51	0.328115	0.0836794	3.9211	8.81462e-05	0.0130806	RAP1B	protein_coding
ENSG00000139679	1120.42	0.309875	0.0795296	3.89635	9.76533e-05	0.0130806	LPAR6	protein_coding
ENSG00000175826	174.609	-0.392136	0.100164	-3.91492	9.04329e-05	0.0130806	CTDNEP1	protein_coding
ENSG00000144579	903.673	-0.213941	0.0550729	-3.88469	0.000102462	0.0134852	CTDSP1	protein_coding
ENSG00000008516	1573.21	-0.380732	0.0988601	-3.85122	0.000117531	0.015241	MMP25	protein_coding
ENSG00000120910	427.155	0.261284	0.0680168	3.84145	0.000122307	0.0156305	PPP3CC	protein_coding
ENSG00000025800	436.503	-0.240347	0.0627923	-3.82764	0.000129376	0.0162976	KPNA6	protein_coding
ENSG00000143742	2567.84	0.259572	0.0678862	3.82364	0.000131496	0.0163314	SRP9	protein_coding
ENSG00000028277	824.862	-0.271443	0.0712174	-3.81148	0.00013814	0.0163502	POU2F2	protein_coding
ENSG00000112787	143.388	-0.421952	0.111129	-3.79696	0.000146481	0.0163502	FBRSL1	protein_coding
ENSG00000122958	768.81	0.275015	0.0723187	3.80282	0.000143056	0.0163502	VPS26A	protein_coding
ENSG00000168071	1071.74	-0.328193	0.086369	-3.79989	0.00014476	0.0163502	CCDC88B	protein_coding
ENSG00000169252	653.733	0.349563	0.0920411	3.7979	0.000145928	0.0163502	ADRB2	protein_coding
ENSG00000183688	1560.23	-0.27461	0.0723209	-3.79711	0.000146394	0.0163502	RFLNB	protein_coding
ENSG00000197062	205.468	0.336758	0.0884207	3.80859	0.000139762	0.0163502	ZSCAN26	protein_coding
ENSG00000268903	287.888	-0.424192	0.111298	-3.81132	0.000138228	0.0163502	ENSG00000268903	processed_pseudogene
ENSG00000108654	11046.7	0.215672	0.057129	3.77518	0.000159891	0.0171941	DDX5	protein_coding
ENSG00000169193	236.416	0.369239	0.0977438	3.77762	0.000158331	0.0171941	CCDC126	protein_coding
ENSG00000173327	792.82	-0.292669	0.0774619	-3.77823	0.000157948	0.0171941	MAP3K11	protein_coding
ENSG00000065154	661.473	0.31206	0.0827956	3.76904	0.000163876	0.0174104	OAT	protein_coding
ENSG00000137841	1278.07	-0.297749	0.0791352	-3.76254	0.000168198	0.0175109	PLCB2	protein_coding
ENSG00000184922	2134.57	-0.289163	0.0768712	-3.76165	0.000168794	0.0175109	FMNL1	protein_coding
ENSG00000089818	347.16	0.27471	0.073449	3.74015	0.000183909	0.0183791	NECAP1	protein_coding
ENSG00000101160	359.179	-0.323773	0.0866859	-3.73501	0.000187709	0.0183791	CTSZ	protein_coding
ENSG00000105856	955.051	0.47276	0.126641	3.73308	0.00018915	0.0183791	HBP1	protein_coding
ENSG00000114503	577.4	0.210901	0.0564075	3.73888	0.000184845	0.0183791	NCBP2	protein_coding
ENSG00000127663	706.503	-0.294793	0.0788264	-3.73978	0.000184183	0.0183791	KDM4B	protein_coding
ENSG00000169221	345.666	-0.343213	0.0919553	-3.73239	0.000189669	0.0183791	TBC1D10B	protein_coding
ENSG00000124226	1323.79	0.183517	0.049243	3.72676	0.000193958	0.0185905	RNF114	protein_coding
ENSG00000204305	179.206	-0.388433	0.104485	-3.71758	0.000201137	0.0190712	AGER	protein_coding
ENSG00000075399	162.318	-0.362361	0.0976652	-3.71024	0.000207065	0.0194245	VPS9D1	protein_coding
ENSG00000025156	149.914	0.406269	0.109938	3.69542	0.000219524	0.0198967	HSF2	protein_coding
ENSG00000088888	491.77	-0.218927	0.0591925	-3.69855	0.000216833	0.0198967	MAVS	protein_coding
ENSG00000131504	1469.68	-0.231864	0.062724	-3.69657	0.00021853	0.0198967	DIAPH1	protein_coding
ENSG00000156136	681.963	0.318021	0.0861011	3.69357	0.000221124	0.0198967	DCK	protein_coding
ENSG00000110046	277.742	-0.372073	0.100889	-3.68793	0.000226082	0.0200582	ATG2A	protein_coding
ENSG00000124333	601.764	0.314205	0.0852342	3.68638	0.000227469	0.0200582	VAMP7	protein_coding
ENSG00000005059	1604.46	0.211899	0.0575213	3.68383	0.000229752	0.0200589	MCUB	protein_coding
ENSG00000113088	334.423	0.229608	0.0624478	3.67679	0.000236186	0.0204185	GZMK	protein_coding
ENSG00000005175	539.401	0.310789	0.0847085	3.66893	0.000243568	0.0208523	RPAP3	protein_coding
ENSG00000142552	145.814	-0.429328	0.117314	-3.65964	0.00025257	0.0212111	RCN3	protein_coding
ENSG00000171792	257.433	0.264809	0.0723326	3.66099	0.000251238	0.0212111	RHNO1	protein_coding
ENSG00000205356	242.595	-0.316145	0.0864668	-3.65626	0.000255918	0.0212895	TECPR1	protein_coding
ENSG00000204463	654.624	-0.362027	0.0997179	-3.63051	0.000282859	0.0233108	BAG6	protein_coding
ENSG00000145569	725.642	0.281256	0.0776079	3.62407	0.000290007	0.0236785	OTULINL	protein_coding
ENSG00000123416	1054.27	0.269494	0.0746384	3.61067	0.000305412	0.0241947	TUBA1B	protein_coding
ENSG00000158470	347.465	-0.247878	0.0686226	-3.61219	0.000303621	0.0241947	B4GALT5	protein_coding
ENSG00000164924	9236.32	0.238649	0.0661248	3.60906	0.000307304	0.0241947	YWHAZ	protein_coding
ENSG00000197136	217.33	-0.345319	0.0955194	-3.61517	0.000300152	0.0241947	PCNX3	protein_coding
ENSG00000100519	1219.03	0.213331	0.0591654	3.60567	0.00031135	0.0242964	PSMC6	protein_coding
ENSG00000026103	1097.21	0.298343	0.082845	3.60122	0.000316725	0.0244989	FAS	protein_coding
ENSG00000148411	491.732	-0.247797	0.0688795	-3.59754	0.000321244	0.0246324	NACC2	protein_coding
ENSG00000123562	733.534	0.225696	0.0628701	3.58988	0.000330833	0.0250238	MORF4L2	protein_coding
ENSG00000164305	670.573	0.310873	0.0866458	3.58786	0.000333409	0.0250238	CASP3	protein_coding
ENSG00000165689	175.322	-0.301997	0.0842504	-3.58452	0.000337699	0.0250238	ENTR1	protein_coding
ENSG00000168906	607.111	0.368091	0.102659	3.58556	0.000336358	0.0250238	MAT2A	protein_coding
ENSG00000105639	966.619	-0.193344	0.0541735	-3.56898	0.000358373	0.0263344	JAK3	protein_coding
ENSG00000178988	1322.49	0.2017	0.0565899	3.56424	0.000364911	0.0265932	MRFAP1L1	protein_coding
ENSG00000160685	204.98	-0.388797	0.109157	-3.56182	0.0003683	0.0266202	ZBTB7B	protein_coding
ENSG00000184730	787.114	-0.382127	0.10743	-3.55697	0.000375152	0.026895	APOBR	protein_coding
ENSG00000076108	812	-0.232589	0.0654865	-3.55171	0.000382741	0.0270646	BAZ2A	protein_coding
ENSG00000146282	378.124	0.281609	0.0793493	3.54898	0.000386724	0.0270646	RARS2	protein_coding
ENSG00000166974	1063.42	0.269186	0.0758378	3.54949	0.000385971	0.0270646	MAPRE2	protein_coding
ENSG00000166925	690.741	-0.313387	0.0884415	-3.54344	0.000394945	0.0274223	TSC22D4	protein_coding
ENSG00000072401	2719.81	0.312229	0.0882734	3.53706	0.000404604	0.0278047	UBE2D1	protein_coding
ENSG00000285366	102.23	-0.453827	0.128357	-3.53566	0.000406759	0.0278047	ENSG00000285366	TEC
ENSG00000165458	268.372	-0.342616	0.0970264	-3.53117	0.00041373	0.0280636	INPPL1	protein_coding
ENSG00000118515	1236.06	0.324893	0.0920629	3.52904	0.000417076	0.0280747	SGK1	protein_coding
ENSG00000102034	426.634	-0.227744	0.0646239	-3.52414	0.000424852	0.0283814	ELF4	protein_coding
ENSG00000141867	1255.6	-0.221791	0.0629935	-3.52086	0.00043015	0.0285192	BRD4	protein_coding
ENSG00000013561	459.592	0.269683	0.0766624	3.5178	0.000435146	0.0286352	RNF14	protein_coding
ENSG00000023041	561.874	0.265728	0.0756745	3.51145	0.000445665	0.0287002	ZDHHC6	protein_coding
ENSG00000026025	5208.2	-0.21114	0.0600778	-3.51445	0.000440671	0.0287002	VIM	protein_coding
ENSG00000135074	386.487	-0.232568	0.0662339	-3.51131	0.000445898	0.0287002	ADAM19	protein_coding
ENSG00000165929	1101.43	0.313925	0.0895395	3.50599	0.000454907	0.0290679	TC2N	protein_coding
ENSG00000112237	326.932	0.28109	0.0803193	3.49966	0.00046585	0.0294869	CCNC	protein_coding
ENSG00000167904	132.472	0.321673	0.0919499	3.49835	0.000468152	0.0294869	TMEM68	protein_coding
ENSG00000133872	6513.5	0.208724	0.0597368	3.49407	0.000475725	0.0297514	SARAF	protein_coding
ENSG00000171049	3607.64	0.309151	0.088934	3.47619	0.00050859	0.0314377	FPR2	protein_coding
ENSG00000205903	165.759	-0.396399	0.114054	-3.47554	0.00050982	0.0314377	ZNF316	protein_coding
ENSG00000118564	3796.9	0.25101	0.0723254	3.47056	0.000519371	0.0318042	FBXL5	protein_coding
ENSG00000165169	372.437	0.301778	0.0870079	3.4684	0.000523566	0.03184	DYNLT3	protein_coding
ENSG00000197111	1415.07	-0.258414	0.0745907	-3.46443	0.000531351	0.0320922	PCBP2	protein_coding
ENSG00000066583	256.763	0.317751	0.0917992	3.46136	0.000537447	0.0322395	ISOC1	protein_coding
ENSG00000101199	324.129	-0.337621	0.0980707	-3.44263	0.000576083	0.03254	ARFGAP1	protein_coding
ENSG00000105698	534.706	-0.35833	0.104129	-3.44121	0.000579116	0.03254	USF2	protein_coding
ENSG00000143363	381.654	0.300842	0.0873278	3.44498	0.000571104	0.03254	PRUNE1	protein_coding
ENSG00000155090	473.21	0.319668	0.0928225	3.44387	0.000573454	0.03254	KLF10	protein_coding
ENSG00000163930	322.064	-0.293229	0.0850099	-3.44935	0.000561944	0.03254	BAP1	protein_coding
ENSG00000178537	727.085	0.319634	0.0928871	3.4411	0.000579358	0.03254	SLC25A20	protein_coding
ENSG00000182952	1423.71	0.223918	0.0650022	3.44478	0.000571518	0.03254	HMGN4	protein_coding
ENSG00000185947	643.264	0.268791	0.0778568	3.45237	0.000555681	0.03254	ZNF267	protein_coding
ENSG00000198830	5337.22	0.174291	0.0505759	3.44613	0.000568677	0.03254	HMGN2	protein_coding
ENSG00000269821	262.43	-0.25085	0.0725883	-3.45578	0.000548694	0.03254	KCNQ1OT1	lncRNA
ENSG00000105983	152.829	0.366255	0.10662	3.43515	0.000592226	0.0330522	LMBR1	protein_coding
ENSG00000146083	396.69	-0.266037	0.0774933	-3.43303	0.000596876	0.0331022	RNF44	protein_coding
ENSG00000165516	698.038	0.29662	0.0865757	3.42613	0.000612236	0.0337419	KLHDC2	protein_coding
ENSG00000105202	468.381	-0.284484	0.0830951	-3.42359	0.000618	0.033848	FBL	protein_coding
ENSG00000105229	155.727	-0.300824	0.0879156	-3.42174	0.000622229	0.0338692	PIAS4	protein_coding
ENSG00000119318	327.881	-0.259986	0.0762254	-3.41075	0.000647851	0.0346425	RAD23B	protein_coding
ENSG00000153130	317.672	0.293253	0.0859125	3.41339	0.000641591	0.0346425	SCOC	protein_coding
ENSG00000170854	162.058	0.3746	0.109888	3.40894	0.000652149	0.0346425	RIOX2	protein_coding
ENSG00000171522	581.304	0.229525	0.0673106	3.40993	0.000649794	0.0346425	PTGER4	protein_coding
ENSG00000125703	245.037	0.288509	0.0847394	3.40466	0.000662461	0.0347713	ATG4C	protein_coding
ENSG00000168137	626.336	-0.164689	0.0483535	-3.40594	0.000659367	0.0347713	SETD5	protein_coding
ENSG00000092108	779.819	0.196385	0.057751	3.40055	0.000672512	0.0349099	SCFD1	protein_coding
ENSG00000100650	3041.59	0.182797	0.053783	3.39878	0.000676871	0.0349099	SRSF5	protein_coding
ENSG00000115091	6280.6	0.25234	0.0742801	3.39714	0.000680936	0.0349099	ACTR3	protein_coding
ENSG00000139718	276.471	-0.257654	0.0758333	-3.39764	0.000679696	0.0349099	SETD1B	protein_coding
ENSG00000140157	384.608	0.331146	0.0976661	3.39059	0.000697416	0.0353438	NIPA2	protein_coding
ENSG00000159593	489.902	0.300752	0.0886973	3.39076	0.000696983	0.0353438	NAE1	protein_coding
ENSG00000050130	738.725	0.280842	0.0829542	3.3855	0.000710476	0.0354344	JKAMP	protein_coding
ENSG00000064687	874.927	-0.308996	0.0914704	-3.3781	0.000729892	0.0354344	ABCA7	protein_coding
ENSG00000067167	2192.1	0.207941	0.0616045	3.37542	0.000737019	0.0354344	TRAM1	protein_coding
ENSG00000074755	317.03	-0.233799	0.0692286	-3.3772	0.000732283	0.0354344	ZZEF1	protein_coding
ENSG00000108819	138.591	-0.427006	0.126537	-3.37454	0.000739388	0.0354344	PPP1R9B	protein_coding
ENSG00000116171	1630.02	0.213553	0.0631706	3.38057	0.00072335	0.0354344	SCP2	protein_coding
ENSG00000142784	133.989	-0.315776	0.093451	-3.37906	0.000727346	0.0354344	WDTC1	protein_coding
ENSG00000155304	154.319	0.312579	0.0924235	3.38203	0.000719524	0.0354344	HSPA13	protein_coding
ENSG00000173120	537.054	-0.238597	0.0705004	-3.38434	0.000713492	0.0354344	KDM2A	protein_coding
ENSG00000198898	5001.28	0.319945	0.094535	3.38441	0.000713304	0.0354344	CAPZA2	protein_coding
ENSG00000164347	113.69	0.402352	0.119497	3.36705	0.000759768	0.0358269	GFM2	protein_coding
ENSG00000173821	2627.14	-0.179191	0.0531881	-3.36901	0.000754391	0.0358269	RNF213	protein_coding
ENSG00000255112	1387.46	0.206727	0.0613822	3.36786	0.000757528	0.0358269	CHMP1B	protein_coding
ENSG00000089063	1366.75	0.230453	0.0684763	3.36545	0.000764202	0.0358443	TMEM230	protein_coding
ENSG00000196776	2663.94	0.159855	0.0475641	3.36083	0.000777098	0.0362563	CD47	protein_coding
ENSG00000116871	723.72	-0.258519	0.0770357	-3.35583	0.000791277	0.0367236	MAP7D1	protein_coding
ENSG00000035862	416.819	-0.297215	0.0886056	-3.35435	0.000795509	0.0367267	TIMP2	protein_coding
ENSG00000052802	238.035	0.31714	0.0947851	3.34588	0.000820215	0.0376701	MSMO1	protein_coding
ENSG00000081154	1281.05	0.246721	0.0738014	3.34304	0.000828663	0.0378609	PCNP	protein_coding
ENSG00000100722	189.001	0.309905	0.0929253	3.33498	0.000853042	0.0378706	ZC3H14	protein_coding
ENSG00000117984	2472.59	-0.203665	0.0610916	-3.33376	0.000856807	0.0378706	CTSD	protein_coding
ENSG00000133246	1113.12	-0.216182	0.064715	-3.34053	0.000836191	0.0378706	PRAM1	protein_coding
ENSG00000136754	1539.72	0.211364	0.0634342	3.33203	0.000862154	0.0378706	ABI1	protein_coding
ENSG00000150093	1109.36	0.198353	0.0595324	3.33184	0.000862726	0.0378706	ITGB1	protein_coding
ENSG00000163519	777.366	0.260413	0.0780679	3.33572	0.000850779	0.0378706	TRAT1	protein_coding
ENSG00000189319	370.25	-0.264662	0.079438	-3.33168	0.000863234	0.0378706	FAM53B	protein_coding
ENSG00000275023	723.49	-0.304645	0.091297	-3.33686	0.000847301	0.0378706	MLLT6	protein_coding
ENSG00000088247	98.478	-0.368861	0.110808	-3.32883	0.000872129	0.0378949	KHSRP	protein_coding
ENSG00000138614	194.203	0.299494	0.0899721	3.32874	0.000872383	0.0378949	INTS14	protein_coding
ENSG00000131171	3645.73	0.221355	0.0665259	3.32735	0.000876766	0.0378987	SH3BGRL	protein_coding
ENSG00000151247	394.8	0.278652	0.0838458	3.32339	0.000889316	0.0380746	EIF4E	protein_coding
ENSG00000221823	98.2985	-0.389034	0.117061	-3.32334	0.000889473	0.0380746	PPP3R1	protein_coding
ENSG00000256043	386.096	0.236491	0.0712418	3.31956	0.000901596	0.0384071	CTSO	protein_coding
ENSG00000163155	107.48	-0.315285	0.0950254	-3.31791	0.000906946	0.0384493	LYSMD1	protein_coding
ENSG00000150961	260.585	0.219632	0.0662382	3.31579	0.000913861	0.0385571	SEC24D	protein_coding
ENSG00000065882	613.529	-0.229854	0.0695789	-3.3035	0.000954865	0.0386239	TBC1D1	protein_coding
ENSG00000069329	1388.71	0.220325	0.0666218	3.3071	0.000942671	0.0386239	VPS35	protein_coding
ENSG00000087266	1464.24	-0.216352	0.0654851	-3.30383	0.000953735	0.0386239	SH3BP2	protein_coding
ENSG00000108523	577.157	-0.247987	0.075026	-3.30535	0.00094859	0.0386239	RNF167	protein_coding
ENSG00000148090	164.516	0.246013	0.0744571	3.3041	0.000952834	0.0386239	AUH	protein_coding
ENSG00000155975	350.695	0.292329	0.0882207	3.31361	0.000921004	0.0386239	VPS37A	protein_coding
ENSG00000163947	1057.89	0.19286	0.0582452	3.31118	0.000929025	0.0386239	ARHGEF3	protein_coding
ENSG00000172239	357.48	0.289443	0.0875624	3.30556	0.000947872	0.0386239	PAIP1	protein_coding
ENSG00000241666	244.892	-0.33867	0.102329	-3.30962	0.000934244	0.0386239	ENSG00000241666	lncRNA
ENSG00000027697	5193.81	0.28289	0.0857958	3.29725	0.000976372	0.0386524	IFNGR1	protein_coding
ENSG00000083750	115.57	0.328834	0.0998784	3.29234	0.000993561	0.0386524	RRAGB	protein_coding
ENSG00000110696	2553.01	0.182235	0.0553581	3.29193	0.000995021	0.0386524	C11orf58	protein_coding
ENSG00000113263	663.156	0.18134	0.0549866	3.2979	0.000974092	0.0386524	ITK	protein_coding
ENSG00000116489	5180.13	0.250646	0.0760901	3.29407	0.00098747	0.0386524	CAPZA1	protein_coding
ENSG00000138459	274.979	0.25181	0.0764194	3.29511	0.000983836	0.0386524	SLC35A5	protein_coding
ENSG00000139505	511.123	0.201131	0.0610246	3.2959	0.000981082	0.0386524	MTMR6	protein_coding
ENSG00000169871	1121.94	-0.227367	0.0689197	-3.29901	0.000970258	0.0386524	TRIM56	protein_coding
ENSG00000197982	324.183	-0.226811	0.0688352	-3.29499	0.000984244	0.0386524	C1orf122	protein_coding
ENSG00000087095	99.3256	-0.302755	0.0920585	-3.28873	0.00100641	0.0389232	NLK	protein_coding
ENSG00000012660	1827.1	0.21823	0.0664943	3.28194	0.00103096	0.0396988	ELOVL5	protein_coding
ENSG00000124126	2721.89	-0.196026	0.0598648	-3.27448	0.00105855	0.0404083	PREX1	protein_coding
ENSG00000225663	1024.68	-0.202891	0.0619496	-3.27509	0.00105628	0.0404083	MCRIP1	protein_coding
ENSG00000149547	457.021	0.218569	0.066804	3.2718	0.00106866	0.0406182	EI24	protein_coding
ENSG00000065135	2312.27	0.233447	0.0715261	3.2638	0.00109929	0.0413151	GNAI3	protein_coding
ENSG00000089351	533.812	-0.265755	0.0814568	-3.26253	0.00110424	0.0413151	GRAMD1A	protein_coding
ENSG00000122566	5300.48	0.153669	0.0471067	3.26214	0.00110573	0.0413151	HNRNPA2B1	protein_coding
ENSG00000196821	421.271	-0.253881	0.0778069	-3.26296	0.00110256	0.0413151	ILRUN	protein_coding
ENSG00000113583	428.446	0.284929	0.0874059	3.25984	0.00111474	0.0414757	C5orf15	protein_coding
ENSG00000260279	122.886	-0.332351	0.10201	-3.25802	0.00112192	0.0415675	ENSG00000260279	lncRNA
ENSG00000135535	3150.14	0.237022	0.0728617	3.25304	0.00114176	0.0421258	CD164	protein_coding
ENSG00000109861	4442.14	0.154964	0.0476896	3.24942	0.00115641	0.0424883	CTSC	protein_coding
ENSG00000078589	651.508	0.227528	0.07006	3.24762	0.00116375	0.0425808	P2RY10	protein_coding
ENSG00000159256	684.118	0.203275	0.0626468	3.24478	0.00117543	0.0428304	MORC3	protein_coding
ENSG00000119541	899.694	0.156927	0.0484056	3.24192	0.00118729	0.0430843	VPS4B	protein_coding
ENSG00000196937	158.895	0.260525	0.0804354	3.23894	0.00119975	0.043358	FAM3C	protein_coding
ENSG00000177119	764.422	0.268906	0.0831049	3.23574	0.00121327	0.0436679	ANO6	protein_coding
ENSG00000164880	264.115	-0.343448	0.106193	-3.23419	0.00121988	0.0437274	INTS1	protein_coding
ENSG00000069424	769.649	-0.248827	0.0769736	-3.23263	0.00122657	0.0437439	KCNAB2	protein_coding
ENSG00000092820	1762.4	0.174278	0.0539799	3.22857	0.00124412	0.0437439	EZR	protein_coding
ENSG00000100354	1340.24	-0.217517	0.0674163	-3.22648	0.00125325	0.0437439	TNRC6B	protein_coding
ENSG00000100711	251.59	0.225376	0.0697697	3.23029	0.00123665	0.0437439	ZFYVE21	protein_coding
ENSG00000105221	158.155	-0.27643	0.0855714	-3.2304	0.00123619	0.0437439	AKT2	protein_coding
ENSG00000148660	590.601	-0.249735	0.0773764	-3.22754	0.00124861	0.0437439	CAMK2G	protein_coding
ENSG00000171055	234.026	-0.262933	0.0815028	-3.22606	0.00125507	0.0437439	FEZ2	protein_coding
ENSG00000096006	102.079	0.423264	0.131287	3.22395	0.00126435	0.0437833	CRISP3	protein_coding
ENSG00000102241	394.359	0.21006	0.0651655	3.22349	0.00126639	0.0437833	HTATSF1	protein_coding
ENSG00000142102	1431.01	-0.29482	0.09149	-3.22243	0.0012711	0.0437833	PGGHG	protein_coding
ENSG00000146067	475.021	-0.276515	0.0858584	-3.22059	0.00127926	0.0438931	FAM193B	protein_coding
ENSG00000167699	773.869	0.203324	0.0631976	3.21727	0.00129416	0.0442321	GLOD4	protein_coding
ENSG00000043143	542.41	-0.182312	0.0567227	-3.21409	0.0013086	0.0442424	JADE2	protein_coding
ENSG00000167258	308.106	-0.212096	0.0659935	-3.21389	0.00130951	0.0442424	CDK12	protein_coding
ENSG00000211460	650.464	0.244165	0.0759276	3.21576	0.00130097	0.0442424	TSN	protein_coding
ENSG00000106615	777.984	0.152798	0.0475628	3.21255	0.0013156	0.0442785	RHEB	protein_coding
ENSG00000146826	100.646	-0.348604	0.108686	-3.20745	0.00133918	0.0449008	TRAPPC14	protein_coding
ENSG00000108946	2448.87	0.215322	0.0672766	3.20055	0.00137167	0.0454713	PRKAR1A	protein_coding
ENSG00000136436	1619.89	0.206561	0.0645172	3.20164	0.00136645	0.0454713	CALCOCO2	protein_coding
ENSG00000198574	439.777	0.314666	0.098297	3.20118	0.00136865	0.0454713	SH2D1B	protein_coding
ENSG00000025772	230.194	0.257659	0.0805443	3.19897	0.00137921	0.0455502	TOMM34	protein_coding
ENSG00000044574	2697.39	0.239979	0.0751088	3.19508	0.00139792	0.0459269	HSPA5	protein_coding
ENSG00000134851	995.893	0.19071	0.0597408	3.1923	0.00141145	0.0459269	TMEM165	protein_coding
ENSG00000140299	1488.28	0.190665	0.0597161	3.19286	0.00140872	0.0459269	BNIP2	protein_coding
ENSG00000175137	350.647	-0.26027	0.0814888	-3.19394	0.00140346	0.0459269	SH3BP5L	protein_coding
ENSG00000107331	163.316	-0.355994	0.111644	-3.18865	0.00142939	0.0460571	ABCA2	protein_coding
ENSG00000156976	1959.09	0.165614	0.0519443	3.1883	0.00143112	0.0460571	EIF4A2	protein_coding
ENSG00000170004	738.676	-0.269572	0.0845496	-3.18833	0.00143099	0.0460571	CHD3	protein_coding
ENSG00000157873	1428.05	-0.182206	0.0571815	-3.18644	0.00144033	0.046185	TNFRSF14	protein_coding
ENSG00000156642	762.211	0.167805	0.0526987	3.18424	0.00145135	0.0463697	NPTN	protein_coding
ENSG00000170540	1722.53	0.275671	0.0866546	3.18127	0.00146633	0.0465509	ARL6IP1	protein_coding
ENSG00000188641	1190.19	0.173616	0.0545841	3.1807	0.0014692	0.0465509	DPYD	protein_coding
ENSG00000198952	369.653	-0.258872	0.0814068	-3.17998	0.00147286	0.0465509	SMG5	protein_coding
ENSG00000179639	1148.18	0.219394	0.0690157	3.1789	0.00147835	0.0465574	FCER1A	protein_coding
ENSG00000068024	364.984	-0.224843	0.070803	-3.17561	0.00149522	0.0469213	HDAC4	protein_coding
ENSG00000160712	3161.74	-0.160675	0.0506372	-3.17307	0.00150835	0.0471654	IL6R	protein_coding
ENSG00000101856	937.624	0.260371	0.0820866	3.1719	0.00151443	0.0471883	PGRMC1	protein_coding
ENSG00000108559	670.414	0.307406	0.0969523	3.17069	0.00152076	0.0472185	NUP88	protein_coding
ENSG00000101104	131.908	-0.298865	0.094552	-3.16085	0.0015731	0.0477138	PABPC1L	protein_coding
ENSG00000103197	333.743	-0.227215	0.0720361	-3.15418	0.00160951	0.0477138	TSC2	protein_coding
ENSG00000104064	227.425	0.282912	0.0896653	3.1552	0.00160389	0.0477138	GABPB1	protein_coding
ENSG00000123384	325.091	-0.342434	0.108565	-3.15419	0.00160943	0.0477138	LRP1	protein_coding
ENSG00000143337	1188.08	0.229562	0.0727913	3.1537	0.00161217	0.0477138	TOR1AIP1	protein_coding
ENSG00000149136	240.176	-0.272855	0.0865151	-3.15384	0.00161136	0.0477138	SSRP1	protein_coding
ENSG00000157014	147.828	-0.30338	0.0962296	-3.15266	0.00161788	0.0477138	TATDN2	protein_coding
ENSG00000165672	2049.01	0.256351	0.0810668	3.16222	0.00156573	0.0477138	PRDX3	protein_coding
ENSG00000168374	1674.54	0.229861	0.0729025	3.15299	0.00161605	0.0477138	ARF4	protein_coding
ENSG00000170027	110.433	-0.328379	0.104021	-3.15685	0.00159484	0.0477138	YWHAG	protein_coding
ENSG00000177728	161.521	-0.306761	0.0968978	-3.16582	0.00154646	0.0477138	TMEM94	protein_coding
ENSG00000177917	629.007	0.248557	0.0785326	3.16502	0.00155071	0.0477138	ARL6IP6	protein_coding
ENSG00000178950	720.674	-0.214184	0.0678508	-3.15669	0.00159572	0.0477138	GAK	protein_coding
ENSG00000213613	154.924	-0.321316	0.101633	-3.16153	0.00156943	0.0477138	RPL11P3	processed_pseudogene
ENSG00000239697	283.076	-0.213213	0.0675417	-3.15677	0.00159529	0.0477138	TNFSF12	protein_coding
ENSG00000125637	606.537	-0.274106	0.087013	-3.15017	0.00163175	0.0478165	PSD4	protein_coding
ENSG00000167548	411.067	-0.19252	0.0611157	-3.15009	0.0016322	0.0478165	KMT2D	protein_coding
ENSG00000010322	447.82	-0.221749	0.0704647	-3.14696	0.00164979	0.0481718	NISCH	protein_coding
ENSG00000087365	1266.44	-0.170557	0.0542601	-3.14332	0.00167046	0.0485483	SF3B2	protein_coding
ENSG00000107625	421.619	0.158639	0.0504778	3.14275	0.0016737	0.0485483	DDX50	protein_coding
ENSG00000121310	283.999	-0.242587	0.0772441	-3.14052	0.00168648	0.0485993	ECHDC2	protein_coding
ENSG00000189050	252.222	0.261058	0.0831127	3.14101	0.00168367	0.0485993	RNFT1	protein_coding
ENSG00000075336	233.192	0.254907	0.0812018	3.13917	0.00169426	0.0486644	TIMM21	protein_coding
ENSG00000101350	163.217	-0.24723	0.0788764	-3.1344	0.00172205	0.0487329	KIF3B	protein_coding
ENSG00000128708	925.056	0.253977	0.0809519	3.13738	0.00170464	0.0487329	HAT1	protein_coding
ENSG00000130382	166.509	-0.289485	0.0923685	-3.13402	0.00172428	0.0487329	MLLT1	protein_coding
ENSG00000155508	1455.8	0.221058	0.0705314	3.13418	0.00172337	0.0487329	CNOT8	protein_coding
ENSG00000176390	942.822	0.20566	0.065566	3.13669	0.00170867	0.0487329	CRLF3	protein_coding
ENSG00000122515	233.072	-0.285317	0.0911266	-3.131	0.00174214	0.0489241	ZMIZ2	protein_coding
ENSG00000174749	165.28	0.244923	0.0782041	3.13184	0.00173715	0.0489241	FAM241A	protein_coding
ENSG00000178966	131.33	0.276913	0.0885718	3.12642	0.00176949	0.0495346	RMI1	protein_coding
ENSG00000114354	529.627	0.190999	0.0611182	3.12507	0.00177763	0.0496049	TFG	protein_coding
ENSG00000159388	2140.24	0.192486	0.0616284	3.12333	0.00178815	0.0497409	BTG2	protein_coding
ENSG00000122257	864.942	-0.14016	0.0449468	-3.11835	0.00181867	0.0498216	RBBP6	protein_coding
ENSG00000145901	1154.8	-0.227114	0.072834	-3.11824	0.00181933	0.0498216	TNIP1	protein_coding
ENSG00000163755	216.353	0.239179	0.0767283	3.11723	0.00182561	0.0498216	HPS3	protein_coding
ENSG00000172354	757.636	-0.259794	0.083337	-3.11739	0.0018246	0.0498216	GNB2	protein_coding
ENSG00000174437	118.236	-0.25979	0.0833618	-3.11642	0.00183059	0.0498216	ATP2A2	protein_coding
ENSG00000178573	234.538	-0.225277	0.0721691	-3.12152	0.00179922	0.0498216	MAF	protein_coding
ENSG00000197081	2423.3	-0.22347	0.071625	-3.12001	0.00180847	0.0498216	IGF2R	protein_coding
ENSG00000100811	1163.08	-0.179054	0.0575403	-3.1118	0.00185948	0.0499905	YY1	protein_coding
ENSG00000162889	118.804	-0.410345	0.131867	-3.11181	0.00185945	0.0499905	MAPKAPK2	protein_coding
ENSG00000198843	3496.56	0.209201	0.0671923	3.11347	0.00184902	0.0499905	SELENOT	protein_coding
ENSG00000204406	301.835	-0.223661	0.071827	-3.11389	0.00184639	0.0499905	MBD5	protein_coding
ENSG00000204389	1139.6	-0.16795	0.0539993	-3.11024	0.00186938	0.050104	HSPA1A	protein_coding
ENSG00000113638	204.204	0.216142	0.069599	3.10553	0.00189938	0.0507538	TTC33	protein_coding
ENSG00000116679	1498.78	0.197278	0.0635927	3.10221	0.00192082	0.0510175	IVNS1ABP	protein_coding
ENSG00000177169	429.193	-0.253174	0.0816015	-3.10256	0.00191853	0.0510175	ULK1	protein_coding
ENSG00000116906	493.547	0.143808	0.0463811	3.10058	0.0019314	0.0511444	GNPAT	protein_coding
ENSG00000104267	680.144	0.257246	0.0830015	3.0993	0.00193981	0.0512132	CA2	protein_coding
ENSG00000055147	235.795	0.258865	0.0835881	3.09691	0.00195547	0.0512632	FAM114A2	protein_coding
ENSG00000100372	164.181	0.28633	0.0924994	3.09548	0.00196495	0.0512632	SLC25A17	protein_coding
ENSG00000130449	221.987	-0.26772	0.0864423	-3.0971	0.00195425	0.0512632	ZSWIM6	protein_coding
ENSG00000169813	2546.13	0.198598	0.0641442	3.09611	0.00196075	0.0512632	HNRNPF	protein_coding
ENSG00000137575	17614.6	0.363234	0.117438	3.09298	0.00198159	0.0515447	SDCBP	protein_coding
ENSG00000143756	233.622	0.200646	0.0648967	3.09178	0.00198959	0.0516007	FBXO28	protein_coding
ENSG00000063046	1832.32	-0.130123	0.0421171	-3.08956	0.00200452	0.0518353	EIF4B	protein_coding
ENSG00000100201	3388.42	-0.16608	0.0538102	-3.08641	0.00202588	0.0519954	DDX17	protein_coding
ENSG00000132467	174.386	-0.255329	0.0826992	-3.08744	0.00201888	0.0519954	UTP3	protein_coding
ENSG00000143870	770.475	0.269954	0.0874759	3.08604	0.0020284	0.0519954	PDIA6	protein_coding
ENSG00000171475	533.32	-0.186449	0.0604453	-3.08459	0.00203835	0.0520991	WIPF2	protein_coding
ENSG00000114446	360.688	0.235598	0.0764493	3.08176	0.00205781	0.0524445	IFT57	protein_coding
ENSG00000168028	4407.92	-0.241987	0.0785856	-3.07928	0.00207503	0.0527234	RPSA	protein_coding
ENSG00000174444	6580.47	-0.189098	0.0614262	-3.07846	0.00208071	0.0527234	RPL4	protein_coding
ENSG00000128016	4857.93	0.211676	0.0688053	3.07645	0.00209482	0.0529286	ZFP36	protein_coding
ENSG00000102245	230.134	0.259796	0.084497	3.07462	0.00210774	0.053103	CD40LG	protein_coding
ENSG00000142867	513.185	0.237787	0.077422	3.07131	0.00213118	0.0533886	BCL10	protein_coding
ENSG00000162976	1121.34	0.195848	0.0637642	3.07145	0.00213025	0.0533886	SLC66A3	protein_coding
ENSG00000065809	1782.67	0.17791	0.0579968	3.06758	0.00215802	0.0534765	FAM107B	protein_coding
ENSG00000121060	899.227	-0.196256	0.0639802	-3.06745	0.00215895	0.0534765	TRIM25	protein_coding
ENSG00000124783	1598.39	0.163082	0.0531491	3.06838	0.0021522	0.0534765	SSR1	protein_coding
ENSG00000139597	447.903	0.199176	0.0648888	3.0695	0.00214416	0.0534765	N4BP2L1	protein_coding
ENSG00000112081	2645.51	0.145524	0.0474589	3.06631	0.00216715	0.0535293	SRSF3	protein_coding
ENSG00000101290	926.114	0.185679	0.0608259	3.05263	0.00226849	0.053918	CDS2	protein_coding
ENSG00000103018	849.78	0.213803	0.0698934	3.05899	0.00222087	0.053918	CYB5B	protein_coding
ENSG00000104756	125.01	-0.23387	0.0763829	-3.06181	0.0022	0.053918	KCTD9	protein_coding
ENSG00000121390	329.052	0.178214	0.0583804	3.05264	0.00226838	0.053918	PSPC1	protein_coding
ENSG00000132274	2479.38	0.190744	0.0623299	3.06023	0.00221165	0.053918	TRIM22	protein_coding
ENSG00000132463	823.517	0.153969	0.0504234	3.05353	0.00226169	0.053918	GRSF1	protein_coding
ENSG00000133104	391.601	0.198952	0.0650931	3.05641	0.00224002	0.053918	SPART	protein_coding
ENSG00000136161	1137.81	0.148525	0.0485187	3.06118	0.00220467	0.053918	RCBTB2	protein_coding
ENSG00000136783	539.792	0.218468	0.071428	3.05858	0.0022239	0.053918	NIPSNAP3A	protein_coding
ENSG00000143549	11382.3	0.195402	0.0639758	3.05432	0.00225571	0.053918	TPM3	protein_coding
ENSG00000147894	702.754	0.22171	0.0725241	3.05705	0.00223525	0.053918	C9orf72	protein_coding
ENSG00000158856	977.668	-0.319812	0.104503	-3.06031	0.00221105	0.053918	DMTN	protein_coding
ENSG00000163931	5454.15	-0.16385	0.0535791	-3.0581	0.00222743	0.053918	TKT	protein_coding
ENSG00000175029	580.998	-0.168344	0.0551244	-3.05389	0.00225897	0.053918	CTBP2	protein_coding
ENSG00000116852	444.019	-0.270438	0.0886299	-3.05132	0.00227835	0.0540068	KIF21B	protein_coding
ENSG00000132405	245.98	0.218164	0.0716934	3.04302	0.00234218	0.0549533	TBC1D14	protein_coding
ENSG00000150593	1469.14	0.266831	0.0876293	3.045	0.00232679	0.0549533	PDCD4	protein_coding
ENSG00000182220	2676.16	0.242597	0.0797259	3.04289	0.00234321	0.0549533	ATP6AP2	protein_coding
ENSG00000188021	643.7	0.204836	0.067315	3.04294	0.00234276	0.0549533	UBQLN2	protein_coding
ENSG00000167716	220.415	-0.290057	0.0953597	-3.04172	0.00235233	0.0550209	WDR81	protein_coding
ENSG00000141682	499.119	0.263332	0.0866412	3.03934	0.00237096	0.0553098	PMAIP1	protein_coding
ENSG00000102858	302.797	-0.196097	0.0645817	-3.03641	0.00239415	0.055411	MGRN1	protein_coding
ENSG00000169429	336.692	0.3604	0.118688	3.03653	0.00239316	0.055411	CXCL8	protein_coding
ENSG00000173442	740.782	-0.263768	0.0868296	-3.03777	0.00238336	0.055411	EHBP1L1	protein_coding
ENSG00000004700	238.64	0.31441	0.103701	3.03189	0.00243028	0.0557064	RECQL	protein_coding
ENSG00000053770	472.242	0.211989	0.0699252	3.03165	0.00243218	0.0557064	AP5M1	protein_coding
ENSG00000134326	188.893	0.266225	0.0877753	3.03303	0.00242109	0.0557064	CMPK2	protein_coding
ENSG00000170909	793.886	-0.196352	0.0647189	-3.03393	0.00241393	0.0557064	OSCAR	protein_coding
ENSG00000167470	483.079	-0.200056	0.0660988	-3.02663	0.002473	0.0562485	MIDN	protein_coding
ENSG00000168564	228.014	0.23062	0.0761978	3.0266	0.00247317	0.0562485	CDKN2AIP	protein_coding
ENSG00000186635	1090.19	-0.216331	0.0714818	-3.02638	0.00247499	0.0562485	ARAP1	protein_coding
ENSG00000103335	437.751	-0.29179	0.0965428	-3.02239	0.00250789	0.0563818	PIEZO1	protein_coding
ENSG00000139266	132.968	-0.341785	0.113164	-3.02026	0.00252561	0.0563818	MARCHF9	protein_coding
ENSG00000179981	198.968	-0.241329	0.0798477	-3.02237	0.00250802	0.0563818	TSHZ1	protein_coding
ENSG00000185896	233.847	-0.273819	0.090656	-3.02042	0.00252426	0.0563818	LAMP1	protein_coding
ENSG00000197045	651.039	0.243159	0.0805071	3.02034	0.00252491	0.0563818	GMFB	protein_coding
ENSG00000226688	172.599	-0.261224	0.0864416	-3.02197	0.00251133	0.0563818	ENTPD1-AS1	lncRNA
ENSG00000236088	136.232	0.338443	0.112052	3.02039	0.00252446	0.0563818	COX10-DT	lncRNA
ENSG00000104231	278.188	0.237315	0.0788013	3.01156	0.00259908	0.0575117	ZFAND1	protein_coding
ENSG00000105373	2921.02	-0.229375	0.0762174	-3.00949	0.00261689	0.0575117	NOP53	protein_coding
ENSG00000116954	159.834	-0.255491	0.084933	-3.00814	0.00262848	0.0575117	RRAGC	protein_coding
ENSG00000120438	980.791	0.215309	0.071593	3.0074	0.00263492	0.0575117	TCP1	protein_coding
ENSG00000133961	2153.06	0.205756	0.0683349	3.01099	0.00260398	0.0575117	NUMB	protein_coding
ENSG00000155307	856.529	0.223156	0.0740973	3.01167	0.00259819	0.0575117	SAMSN1	protein_coding
ENSG00000183283	13191.9	0.23549	0.078254	3.00931	0.00261843	0.0575117	DAZAP2	protein_coding
ENSG00000228300	592.947	-0.220255	0.0731022	-3.01297	0.00258707	0.0575117	FAM174C	protein_coding
ENSG00000273691	112.134	-0.345508	0.11484	-3.00859	0.00262459	0.0575117	ENSG00000273691	lncRNA
ENSG00000124767	651.584	0.269347	0.0896095	3.00578	0.00264901	0.0576674	GLO1	protein_coding
ENSG00000125449	117.416	-0.32939	0.109628	-3.00462	0.00265911	0.0576674	ARMC7	protein_coding
ENSG00000242247	497.674	0.176926	0.0588903	3.00433	0.00266167	0.0576674	ARFGAP3	protein_coding
ENSG00000169057	632.563	-0.175689	0.0585012	-3.00316	0.0026719	0.057747	MECP2	protein_coding
ENSG00000183255	2259.16	0.191602	0.0638722	2.99977	0.00270186	0.0582518	PTTG1IP	protein_coding
ENSG00000090621	363.114	-0.244359	0.0815298	-2.99717	0.00272496	0.0582788	PABPC4	protein_coding
ENSG00000108799	536.971	-0.162984	0.0544118	-2.99538	0.00274103	0.0582788	EZH1	protein_coding
ENSG00000132383	836.273	0.174597	0.0582231	2.99876	0.00271082	0.0582788	RPA1	protein_coding
ENSG00000134049	360.677	0.218276	0.0728256	2.99725	0.00272431	0.0582788	IER3IP1	protein_coding
ENSG00000153815	158.578	-0.269519	0.0899459	-2.99646	0.00273134	0.0582788	CMIP	protein_coding
ENSG00000158545	178.002	-0.243811	0.0814008	-2.99519	0.00274277	0.0582788	ZC3H18	protein_coding
ENSG00000099331	1208.12	-0.196153	0.0656091	-2.98972	0.00279231	0.0585347	MYO9B	protein_coding
ENSG00000100241	299.269	-0.265573	0.0887432	-2.9926	0.00276616	0.0585347	SBF1	protein_coding
ENSG00000100883	676.732	0.224668	0.0751713	2.98875	0.00280119	0.0585347	SRP54	protein_coding
ENSG00000101911	166.073	0.289112	0.0966236	2.99215	0.00277021	0.0585347	PRPS2	protein_coding
ENSG00000106617	427.014	0.153938	0.0514833	2.99005	0.00278931	0.0585347	PRKAG2	protein_coding
ENSG00000138796	280.366	0.215535	0.0720981	2.98946	0.00279468	0.0585347	HADH	protein_coding
ENSG00000163938	529.805	0.225047	0.0752981	2.98874	0.00280128	0.0585347	GNL3	protein_coding
ENSG00000178913	2613.8	0.144615	0.0484282	2.98618	0.0028249	0.0588888	TAF7	protein_coding
ENSG00000091140	681.737	0.261772	0.0877433	2.98339	0.00285077	0.058991	DLD	protein_coding
ENSG00000130821	664.111	-0.315453	0.105759	-2.98277	0.00285656	0.058991	SLC6A8	protein_coding
ENSG00000165806	214.668	0.308588	0.103408	2.98419	0.00284327	0.058991	CASP7	protein_coding
ENSG00000214114	480.909	0.191944	0.0643435	2.98312	0.00285326	0.058991	MYCBP	protein_coding
ENSG00000138660	145.645	0.360758	0.121029	2.98077	0.00287527	0.0592386	AP1AR	protein_coding
ENSG00000154889	757.657	0.204194	0.0685435	2.97904	0.0028915	0.0594341	MPPE1	protein_coding
ENSG00000109066	199.152	-0.229201	0.0769664	-2.97793	0.00290198	0.0595109	TMEM104	protein_coding
ENSG00000064012	1909.53	0.218068	0.073386	2.97152	0.00296325	0.0606263	CASP8	protein_coding
ENSG00000198846	173.61	0.256881	0.0864764	2.97053	0.00297288	0.0606825	TOX	protein_coding
ENSG00000085365	319.356	0.205176	0.0690995	2.96929	0.0029849	0.0607872	SCAMP1	protein_coding
ENSG00000125834	185.937	-0.201537	0.0679033	-2.968	0.00299743	0.0609017	STK35	protein_coding
ENSG00000272333	206.593	-0.31766	0.107111	-2.96571	0.00301982	0.0612156	KMT2B	protein_coding
ENSG00000117143	175.95	0.283218	0.0955691	2.96349	0.00304169	0.0613667	UAP1	protein_coding
ENSG00000119383	122.282	-0.35333	0.119235	-2.96331	0.00304348	0.0613667	PTPA	protein_coding
ENSG00000119801	3843.45	0.206612	0.0697343	2.96284	0.00304815	0.0613667	YPEL5	protein_coding
ENSG00000110446	374.211	-0.270682	0.0914723	-2.95917	0.0030847	0.061532	SLC15A3	protein_coding
ENSG00000126759	97.7984	-0.306338	0.103545	-2.95851	0.00309126	0.061532	CFP	protein_coding
ENSG00000136631	338.96	0.219573	0.074178	2.96008	0.0030756	0.061532	VPS45	protein_coding
ENSG00000177410	199.319	-0.269935	0.0912292	-2.95887	0.00308771	0.061532	ZFAS1	lncRNA
ENSG00000188486	95.5642	-0.319783	0.108069	-2.95907	0.00308572	0.061532	H2AX	protein_coding
ENSG00000121486	247.853	0.226373	0.0765361	2.95773	0.00309915	0.0615502	TRMT1L	protein_coding
ENSG00000005007	571.776	-0.24687	0.0835127	-2.95608	0.00311575	0.0616024	UPF1	protein_coding
ENSG00000134371	592.839	0.191535	0.0647853	2.95646	0.00311194	0.0616024	CDC73	protein_coding
ENSG00000112249	419.564	0.206803	0.0699954	2.95451	0.00313161	0.0617776	ASCC3	protein_coding
ENSG00000100364	504.603	-0.241033	0.081729	-2.94917	0.00318629	0.0624396	KIAA0930	protein_coding
ENSG00000128815	279.865	-0.254839	0.0864238	-2.94871	0.00319103	0.0624396	WDFY4	protein_coding
ENSG00000204256	1123.05	-0.165836	0.0562449	-2.94847	0.0031935	0.0624396	BRD2	protein_coding
ENSG00000286786	106.164	-0.29842	0.101147	-2.95034	0.00317419	0.0624396	ENSG00000286786	lncRNA
ENSG00000004660	101.895	-0.300626	0.102112	-2.94408	0.00323915	0.0624618	CAMKK1	protein_coding
ENSG00000070614	120.789	-0.351885	0.119391	-2.94735	0.00320515	0.0624618	NDST1	protein_coding
ENSG00000099246	1941.48	0.177235	0.0601663	2.94576	0.00322166	0.0624618	RAB18	protein_coding
ENSG00000105771	147.107	-0.284817	0.0967369	-2.94425	0.00323741	0.0624618	SMG9	protein_coding
ENSG00000134597	151.858	-0.231295	0.0785118	-2.946	0.00321917	0.0624618	RBMX2	protein_coding
ENSG00000163564	1059.71	0.151983	0.0516392	2.94317	0.00324868	0.0624618	PYHIN1	protein_coding
ENSG00000169733	169.493	-0.315396	0.107196	-2.94225	0.00325838	0.0624618	RFNG	protein_coding
ENSG00000183091	151.52	-0.344301	0.116994	-2.94288	0.00325172	0.0624618	NEB	protein_coding
ENSG00000198833	1438.01	0.212075	0.0720707	2.9426	0.0032547	0.0624618	UBE2J1	protein_coding
ENSG00000140332	878.324	-0.203978	0.0693556	-2.94105	0.00327099	0.0625675	TLE3	protein_coding
ENSG00000103653	1845.14	-0.18651	0.0634641	-2.93883	0.00329449	0.0626931	CSK	protein_coding
ENSG00000118855	1815.89	0.19063	0.0648772	2.93832	0.00329998	0.0626931	MFSD1	protein_coding
ENSG00000138449	1690.48	0.271438	0.0923498	2.93924	0.00329017	0.0626931	SLC40A1	protein_coding
ENSG00000175115	744.338	-0.191605	0.0652216	-2.93775	0.003306	0.0626931	PACS1	protein_coding
ENSG00000180376	263.162	0.246543	0.0840191	2.93437	0.00334225	0.0631866	CCDC66	protein_coding
ENSG00000219545	225.369	0.293565	0.100057	2.93399	0.00334636	0.0631866	UMAD1	protein_coding
ENSG00000143878	266.233	-0.287774	0.0981321	-2.93252	0.00336228	0.0633517	RHOB	protein_coding
ENSG00000164713	453.094	-0.202351	0.0691156	-2.92772	0.00341455	0.0641994	BRI3	protein_coding
ENSG00000176903	245.901	0.243496	0.0832177	2.92601	0.00343343	0.0642802	PNMA1	protein_coding
ENSG00000204469	104.446	-0.280935	0.0959935	-2.92661	0.00342683	0.0642802	PRRC2A	protein_coding
ENSG00000064547	571.775	-0.275409	0.0942668	-2.92159	0.00348245	0.0646424	LPAR2	protein_coding
ENSG00000121481	241.224	0.259703	0.0889331	2.9202	0.00349806	0.0646424	RNF2	protein_coding
ENSG00000162521	1026.69	0.253039	0.0866163	2.92138	0.00348481	0.0646424	RBBP4	protein_coding
ENSG00000164576	463.776	-0.165364	0.0565957	-2.92185	0.00347961	0.0646424	SAP30L	protein_coding
ENSG00000167552	8918.81	0.177954	0.0609501	2.91966	0.00350409	0.0646424	TUBA1A	protein_coding
ENSG00000167978	4190.44	-0.187715	0.0642809	-2.92024	0.00349767	0.0646424	SRRM2	protein_coding
ENSG00000198053	975.061	-0.205723	0.0704297	-2.92097	0.00348941	0.0646424	SIRPA	protein_coding
ENSG00000101310	572.953	0.244699	0.0838946	2.91675	0.00353702	0.0649975	SEC23B	protein_coding
ENSG00000168385	1338.73	0.170273	0.0583794	2.91665	0.00353808	0.0649975	SEPTIN2	protein_coding
ENSG00000086666	1952.68	0.210363	0.0721938	2.91386	0.0035699	0.0650233	ZFAND6	protein_coding
ENSG00000100532	252.136	0.241602	0.0830273	2.90992	0.00361526	0.0650233	CGRRF1	protein_coding
ENSG00000110395	780.287	-0.231626	0.0795466	-2.91183	0.00359323	0.0650233	CBL	protein_coding
ENSG00000114867	524.059	-0.236502	0.0812502	-2.91079	0.00360518	0.0650233	EIF4G1	protein_coding
ENSG00000130935	376.845	0.221399	0.0761105	2.90892	0.00362681	0.0650233	NOL11	protein_coding
ENSG00000135636	1390.42	-0.238677	0.0819402	-2.91282	0.00358176	0.0650233	DYSF	protein_coding
ENSG00000154978	402.196	-0.173872	0.0597035	-2.91225	0.00358833	0.0650233	VOPP1	protein_coding
ENSG00000163389	394.055	0.207964	0.0713708	2.91385	0.00357001	0.0650233	POGLUT1	protein_coding
ENSG00000169508	1400.95	0.258457	0.0888528	2.90882	0.00362797	0.0650233	GPR183	protein_coding
ENSG00000171608	2459.74	-0.122074	0.0418791	-2.91491	0.0035579	0.0650233	PIK3CD	protein_coding
ENSG00000181873	96.1354	-0.303815	0.104293	-2.91308	0.00357878	0.0650233	IBA57	protein_coding
ENSG00000188725	287.092	0.238622	0.0820046	2.90986	0.00361594	0.0650233	SMIM15	protein_coding
ENSG00000178234	206.896	0.212697	0.0732277	2.9046	0.00367728	0.0656402	GALNT11	protein_coding
ENSG00000180448	4339.02	-0.197235	0.0679013	-2.90473	0.00367573	0.0656402	ARHGAP45	protein_coding
ENSG00000076053	465.486	0.247659	0.085389	2.90036	0.00372736	0.0662659	RBM7	protein_coding
ENSG00000109814	129.403	0.34152	0.117741	2.9006	0.00372449	0.0662659	UGDH	protein_coding
ENSG00000133313	953.635	0.195921	0.0675795	2.89912	0.00374217	0.0663954	CNDP2	protein_coding
ENSG00000149636	155.824	0.286779	0.0989499	2.89823	0.00375281	0.0664504	DSN1	protein_coding
ENSG00000072310	171.961	-0.275131	0.0950617	-2.89424	0.00380082	0.066908	SREBF1	protein_coding
ENSG00000072736	391.065	0.218784	0.0756124	2.8935	0.00380975	0.066908	NFATC3	protein_coding
ENSG00000122545	3525.27	0.165362	0.0571554	2.8932	0.00381341	0.066908	SEPTIN7	protein_coding
ENSG00000146834	356.537	-0.222472	0.0769184	-2.89231	0.00382418	0.066908	MEPCE	protein_coding
ENSG00000147526	1412.99	-0.116647	0.0402898	-2.89519	0.00378932	0.066908	TACC1	protein_coding
ENSG00000197324	3465.94	-0.177906	0.061507	-2.89245	0.00382246	0.066908	LRP10	protein_coding
ENSG00000038427	2909.68	-0.18582	0.0642728	-2.89111	0.00383884	0.0669121	VCAN	protein_coding
ENSG00000108840	590.529	-0.228505	0.0790465	-2.89076	0.00384308	0.0669121	HDAC5	protein_coding
ENSG00000130638	847.305	0.218428	0.0755695	2.89043	0.00384718	0.0669121	ATXN10	protein_coding
ENSG00000167658	2128.39	-0.269959	0.093514	-2.88683	0.00389142	0.0675483	EEF2	protein_coding
ENSG00000115947	479.468	0.213256	0.0738966	2.88587	0.00390332	0.0676218	ORC4	protein_coding
ENSG00000162367	185.004	-0.299133	0.103788	-2.88214	0.00394981	0.0681593	TAL1	protein_coding
ENSG00000185129	440.025	-0.208763	0.0724234	-2.88254	0.00394485	0.0681593	PURA	protein_coding
ENSG00000068323	478.899	-0.214648	0.0745481	-2.87932	0.00398528	0.0686372	TFE3	protein_coding
ENSG00000153179	661.353	-0.21635	0.0751611	-2.87848	0.00399601	0.0686878	RASSF3	protein_coding
ENSG00000104687	508.181	0.160555	0.0558022	2.87722	0.00401194	0.0686937	GSR	protein_coding
ENSG00000196511	238.568	0.221612	0.0770225	2.87724	0.00401164	0.0686937	TPK1	protein_coding
ENSG00000091317	6065.27	0.207166	0.0720597	2.87492	0.0040413	0.0687993	CMTM6	protein_coding
ENSG00000156384	150.864	0.300749	0.104626	2.87453	0.00404629	0.0687993	SFR1	protein_coding
ENSG00000162704	12425.2	0.200811	0.0698645	2.87429	0.00404931	0.0687993	ARPC5	protein_coding
ENSG00000186517	3450.82	-0.1581	0.0549744	-2.87588	0.00402903	0.0687993	ARHGAP30	protein_coding
ENSG00000153310	5631.35	0.23431	0.0815652	2.87267	0.00407024	0.0690219	CYRIB	protein_coding
ENSG00000126945	1733.06	0.218235	0.0760339	2.87024	0.00410161	0.0694204	HNRNPH2	protein_coding
ENSG00000035687	453.614	0.185756	0.0647929	2.86691	0.00414496	0.0696885	ADSS2	protein_coding
ENSG00000105287	812.914	-0.242686	0.084652	-2.86687	0.00414549	0.0696885	PRKD2	protein_coding
ENSG00000151694	211.95	0.214185	0.0747328	2.86602	0.00415672	0.0696885	ADAM17	protein_coding
ENSG00000165704	367.934	0.20166	0.0703629	2.866	0.00415697	0.0696885	HPRT1	protein_coding
ENSG00000171497	254.546	0.278141	0.0970346	2.86641	0.0041516	0.0696885	PPID	protein_coding
ENSG00000198380	127.875	0.263541	0.0920345	2.8635	0.00418993	0.0701078	GFPT1	protein_coding
ENSG00000187840	731.795	-0.172288	0.0601998	-2.86194	0.00421056	0.0703196	EIF4EBP1	protein_coding
ENSG00000144381	1068.73	0.15047	0.0525952	2.86091	0.00422423	0.0704144	HSPD1	protein_coding
ENSG00000010292	200.193	-0.216101	0.0755723	-2.85953	0.00424273	0.0704565	NCAPD2	protein_coding
ENSG00000188897	342.308	-0.275163	0.0962238	-2.85962	0.00424154	0.0704565	ENSG00000188897	protein_coding
ENSG00000165487	843.729	0.220797	0.0772456	2.85838	0.00425815	0.0705797	MICU2	protein_coding
ENSG00000149930	208.584	-0.24366	0.0852911	-2.8568	0.00427932	0.0706648	TAOK2	protein_coding
ENSG00000159314	1775.4	-0.160293	0.0560988	-2.85733	0.00427223	0.0706648	ARHGAP27	protein_coding
ENSG00000131238	6322.62	0.256131	0.0896847	2.8559	0.0042915	0.0707335	PPT1	protein_coding
ENSG00000140853	1379.14	-0.160892	0.0563735	-2.85404	0.00431666	0.0710154	NLRC5	protein_coding
ENSG00000125304	2367.32	0.194086	0.0680319	2.85287	0.00433258	0.0711447	TM9SF2	protein_coding
ENSG00000172932	1376.96	-0.192925	0.0676565	-2.85154	0.00435084	0.0713118	ANKRD13D	protein_coding
ENSG00000100345	3725.38	-0.173076	0.0607274	-2.85004	0.00437131	0.0713819	MYH9	protein_coding
ENSG00000122068	519.585	0.198531	0.0696572	2.85012	0.00437026	0.0713819	FYTTD1	protein_coding
ENSG00000130726	839.252	-0.221527	0.0777559	-2.84901	0.00438551	0.0714814	TRIM28	protein_coding
ENSG00000104763	5971.85	0.204551	0.0718278	2.8478	0.00440228	0.0716149	ASAH1	protein_coding
ENSG00000134014	380.092	0.20292	0.071269	2.84724	0.00440995	0.0716149	ELP3	protein_coding
ENSG00000145365	426.373	0.240687	0.0846562	2.84311	0.00446759	0.0724176	TIFA	protein_coding
ENSG00000177889	1472.25	0.157838	0.0555648	2.8406	0.00450281	0.0728547	UBE2N	protein_coding
ENSG00000229644	212.619	0.325407	0.114622	2.83896	0.00452613	0.0730979	NAMPTP1	processed_pseudogene
ENSG00000049860	1693.25	0.205914	0.0725702	2.83745	0.00454756	0.0731512	HEXB	protein_coding
ENSG00000053900	359.235	0.162964	0.0574665	2.83581	0.00457091	0.0731512	ANAPC4	protein_coding
ENSG00000099991	470.333	-0.252706	0.0890782	-2.8369	0.0045554	0.0731512	CABIN1	protein_coding
ENSG00000137509	1712.97	0.17833	0.062879	2.83609	0.00456702	0.0731512	PRCP	protein_coding
ENSG00000139370	1664.85	0.180298	0.0635587	2.83671	0.00455808	0.0731512	SLC15A4	protein_coding
ENSG00000094880	185.341	0.292036	0.103091	2.83281	0.00461413	0.0736926	CDC23	protein_coding
ENSG00000138378	672.423	0.203657	0.0719199	2.83172	0.00462981	0.0736926	STAT4	protein_coding
ENSG00000167004	2525.33	0.199711	0.0705141	2.83221	0.00462271	0.0736926	PDIA3	protein_coding
ENSG00000003056	1071.54	0.285325	0.100826	2.82988	0.00465654	0.0739702	M6PR	protein_coding
ENSG00000128309	632.312	-0.19685	0.0695737	-2.82937	0.00466403	0.0739702	MPST	protein_coding
ENSG00000039523	209.509	-0.290155	0.102647	-2.82672	0.00470279	0.0741751	RIPOR1	protein_coding
ENSG00000105993	2042.37	0.215712	0.0763327	2.82594	0.00471425	0.0741751	DNAJB6	protein_coding
ENSG00000120318	265.131	-0.266614	0.0943748	-2.82505	0.00472733	0.0741751	ARAP3	protein_coding
ENSG00000124571	123.735	-0.25984	0.0919912	-2.82462	0.00473363	0.0741751	XPO5	protein_coding
ENSG00000133641	168.093	0.244042	0.0864027	2.82447	0.00473584	0.0741751	C12orf29	protein_coding
ENSG00000135749	122.384	-0.258744	0.0915818	-2.82528	0.00472389	0.0741751	PCNX2	protein_coding
ENSG00000170632	333.874	0.177681	0.0628884	2.82534	0.004723	0.0741751	ARMC10	protein_coding
ENSG00000101928	243.909	0.298898	0.105904	2.82235	0.00476738	0.0744049	MOSPD1	protein_coding
ENSG00000237441	925.311	-0.200499	0.0710272	-2.82285	0.00475987	0.0744049	RGL2	protein_coding
ENSG00000109184	144.485	0.232344	0.082407	2.81946	0.00481041	0.0745486	DCUN1D4	protein_coding
ENSG00000109332	8816.94	0.196637	0.0697056	2.82096	0.00478801	0.0745486	UBE2D3	protein_coding
ENSG00000146476	397.669	0.296846	0.105275	2.81973	0.00480643	0.0745486	ARMT1	protein_coding
ENSG00000158195	3033.54	-0.197738	0.0701285	-2.81965	0.00480753	0.0745486	WASF2	protein_coding
ENSG00000189266	1257.69	0.173765	0.0616627	2.81799	0.00483248	0.0747594	PNRC2	protein_coding
ENSG00000093183	311.157	0.181037	0.0642734	2.81667	0.00485243	0.0748882	SEC22C	protein_coding
ENSG00000121417	204.793	0.253565	0.0900524	2.81575	0.00486629	0.0748882	ZNF211	protein_coding
ENSG00000148400	703.366	-0.212536	0.0754673	-2.81627	0.00485848	0.0748882	NOTCH1	protein_coding
ENSG00000101367	1133.06	0.212196	0.0753994	2.8143	0.00488838	0.0750971	MAPRE1	protein_coding
ENSG00000131931	276.294	0.220895	0.078625	2.80948	0.00496221	0.0758523	THAP1	protein_coding
ENSG00000149313	333.967	0.202298	0.0720075	2.8094	0.00496335	0.0758523	AASDHPPT	protein_coding
ENSG00000205302	2550.84	0.227439	0.0809298	2.81033	0.00494913	0.0758523	SNX2	protein_coding
ENSG00000205309	201.863	-0.225922	0.0804459	-2.80837	0.00497936	0.0759653	NT5M	protein_coding
ENSG00000080608	288.927	0.175218	0.062416	2.80726	0.00499647	0.0760948	PUM3	protein_coding
ENSG00000070047	186.835	-0.254782	0.0907967	-2.80607	0.00501495	0.0762446	PHRF1	protein_coding
ENSG00000169139	683.714	0.216209	0.077074	2.80521	0.00502838	0.0763171	UBE2V2	protein_coding
ENSG00000155329	336.864	0.258372	0.0921256	2.80456	0.00503855	0.07634	ZCCHC10	protein_coding
ENSG00000130313	1095.65	-0.156565	0.0558493	-2.80334	0.00505759	0.0764971	PGLS	protein_coding
ENSG00000152795	1718.33	0.13532	0.0482979	2.80179	0.00508206	0.0767356	HNRNPDL	protein_coding
ENSG00000232810	310.851	0.217855	0.0777836	2.80078	0.005098	0.0768447	TNF	protein_coding
ENSG00000140367	443.856	0.18328	0.0654931	2.79846	0.00513466	0.0772653	UBE2Q2	protein_coding
ENSG00000068697	3013.12	0.17589	0.0628919	2.7967	0.0051627	0.0775463	LAPTM4A	protein_coding
ENSG00000185104	287.163	0.249825	0.0893448	2.79619	0.00517092	0.0775463	FAF1	protein_coding
ENSG00000125912	544.309	-0.169345	0.060649	-2.79221	0.00523486	0.0783247	NCLN	protein_coding
ENSG00000134815	464.841	-0.23243	0.0832529	-2.79186	0.00524059	0.0783247	DHX34	protein_coding
ENSG00000133275	1632.22	-0.1423	0.0510025	-2.79006	0.0052699	0.0786295	CSNK1G2	protein_coding
ENSG00000113575	2200	0.19276	0.0691667	2.78689	0.00532168	0.0789229	PPP2CA	protein_coding
ENSG00000124532	224.437	0.242969	0.0872026	2.78626	0.00533206	0.0789229	MRS2	protein_coding
ENSG00000138381	215.846	0.213638	0.0766238	2.78815	0.00530104	0.0789229	ASNSD1	protein_coding
ENSG00000142327	1676.5	-0.239481	0.0859177	-2.78733	0.0053144	0.0789229	RNPEPL1	protein_coding
ENSG00000165282	136.549	0.271794	0.0975531	2.78612	0.00533432	0.0789229	PIGO	protein_coding
ENSG00000092199	8037.68	0.124379	0.0446697	2.78441	0.00536249	0.0790252	HNRNPC	protein_coding
ENSG00000124275	199.595	0.242717	0.0871806	2.78407	0.00536812	0.0790252	MTRR	protein_coding
ENSG00000127125	1187.7	0.141182	0.0507056	2.78435	0.00536354	0.0790252	PPCS	protein_coding
ENSG00000010072	189.26	0.198797	0.0714556	2.7821	0.00540083	0.0793742	SPRTN	protein_coding
ENSG00000139722	315.998	-0.214922	0.0772726	-2.78134	0.00541343	0.079427	VPS37B	protein_coding
ENSG00000139318	2768.61	0.13111	0.0471757	2.77918	0.00544961	0.079825	DUSP6	protein_coding
ENSG00000057252	947.69	0.202048	0.0727763	2.77629	0.00549835	0.0803701	SOAT1	protein_coding
ENSG00000101577	698.444	-0.156296	0.0563156	-2.77535	0.00551417	0.0803701	LPIN2	protein_coding
ENSG00000164136	166.689	0.22497	0.0810559	2.77549	0.00551192	0.0803701	IL15	protein_coding
ENSG00000080546	306.851	0.204921	0.0738892	2.77335	0.00554816	0.0807322	SESN1	protein_coding
ENSG00000171606	433.574	0.198944	0.0718114	2.77037	0.00559926	0.0813414	ZNF274	protein_coding
ENSG00000003509	155.801	0.24844	0.0897303	2.76874	0.00562736	0.0816153	NDUFAF7	protein_coding
ENSG00000009844	719.336	0.229662	0.0829935	2.76723	0.00565348	0.0816489	VTA1	protein_coding
ENSG00000065978	3989.23	-0.233847	0.0845267	-2.76655	0.00566527	0.0816489	YBX1	protein_coding
ENSG00000089820	1413.05	-0.206462	0.0745884	-2.76801	0.00563995	0.0816489	ARHGAP4	protein_coding
ENSG00000100836	151.711	-0.256	0.0925752	-2.76532	0.00568668	0.0816489	PABPN1	protein_coding
ENSG00000110768	344.117	0.186481	0.0674465	2.76487	0.0056945	0.0816489	GTF2H1	protein_coding
ENSG00000124788	717.742	-0.163171	0.0589968	-2.76577	0.00567889	0.0816489	ATXN1	protein_coding
ENSG00000180694	147.267	0.250307	0.0904924	2.76606	0.00567387	0.0816489	TMEM64	protein_coding
ENSG00000100034	1060.24	-0.207524	0.0751003	-2.76329	0.0057221	0.0816936	PPM1F	protein_coding
ENSG00000197818	368.328	-0.206522	0.0747334	-2.76345	0.00571933	0.0816936	SLC9A8	protein_coding
ENSG00000268027	616.322	0.186864	0.0676283	2.76311	0.00572541	0.0816936	ENSG00000268027	lncRNA
ENSG00000167766	273.018	0.184622	0.0668518	2.76167	0.00575071	0.0819221	ZNF83	protein_coding
ENSG00000126882	386.815	-0.170441	0.0617828	-2.75871	0.00580298	0.0824122	FAM78A	protein_coding
ENSG00000181467	662.19	0.124594	0.0451647	2.75866	0.00580381	0.0824122	RAP2B	protein_coding
ENSG00000124491	1684.87	0.232134	0.0841969	2.75704	0.00583276	0.0826901	F13A1	protein_coding
ENSG00000112234	226.569	0.189922	0.0689248	2.7555	0.00586026	0.0828321	FBXL4	protein_coding
ENSG00000117713	875.696	-0.161177	0.0585054	-2.7549	0.00587095	0.0828321	ARID1A	protein_coding
ENSG00000266412	10470.3	0.225768	0.0819467	2.75506	0.00586812	0.0828321	NCOA4	protein_coding
ENSG00000143162	2475.49	0.207748	0.0755021	2.75155	0.00593132	0.083284	CREG1	protein_coding
ENSG00000152804	985.864	0.204145	0.0741808	2.752	0.00592328	0.083284	HHEX	protein_coding
ENSG00000156858	256.773	-0.210695	0.0765485	-2.75244	0.00591528	0.083284	PRR14	protein_coding
ENSG00000274422	222.2	0.289569	0.105322	2.74937	0.00597106	0.0837088	ENSG00000274422	lncRNA
ENSG00000129515	1798.7	0.150867	0.0548864	2.7487	0.00598313	0.0837448	SNX6	protein_coding
ENSG00000148985	149.833	0.201385	0.0733362	2.74605	0.0060318	0.0838934	PGAP2	protein_coding
ENSG00000175895	435.082	0.214209	0.0779692	2.74735	0.00600788	0.0838934	PLEKHF2	protein_coding
ENSG00000181061	580.436	0.19238	0.0700555	2.74611	0.00603061	0.0838934	HIGD1A	protein_coding
ENSG00000288701	234.047	-0.251646	0.091618	-2.74669	0.00602003	0.0838934	PRRC2B	protein_coding
ENSG00000085721	208.048	0.215284	0.0784316	2.74486	0.00605361	0.0840641	RRN3	protein_coding
ENSG00000145293	293.414	0.223669	0.0815687	2.74209	0.00610497	0.0843788	ENOPH1	protein_coding
ENSG00000170881	451.23	0.204456	0.0745469	2.74265	0.00609456	0.0843788	RNF139	protein_coding
ENSG00000198837	625.343	-0.191098	0.0696872	-2.74223	0.0061024	0.0843788	DENND4B	protein_coding
ENSG00000166889	149.166	-0.242717	0.0885677	-2.74047	0.00613516	0.0845182	PATL1	protein_coding
ENSG00000175348	1558.57	0.180586	0.065897	2.74043	0.00613586	0.0845182	TMEM9B	protein_coding
ENSG00000203709	134.482	-0.253159	0.0923937	-2.74001	0.00614382	0.0845182	MIR29B2CHG	lncRNA
ENSG00000155959	857.361	0.214919	0.0784648	2.73906	0.00616157	0.0846304	VBP1	protein_coding
ENSG00000133789	543.127	0.147802	0.0540297	2.73556	0.00622741	0.0852691	SWAP70	protein_coding
ENSG00000148358	200.258	-0.202322	0.0739567	-2.73568	0.00622521	0.0852691	GPR107	protein_coding
ENSG00000088682	293.731	0.192088	0.0702522	2.73426	0.006252	0.085473	COQ9	protein_coding
ENSG00000140263	121.56	0.262068	0.0959014	2.73268	0.00628219	0.0856203	SORD	protein_coding
ENSG00000142166	989.894	0.157983	0.0578062	2.73297	0.00627659	0.0856203	IFNAR1	protein_coding
ENSG00000139921	774.54	0.247887	0.0907653	2.73107	0.00631285	0.0856937	TMX1	protein_coding
ENSG00000162852	287.11	0.185453	0.0678928	2.73156	0.00630352	0.0856937	CNST	protein_coding
ENSG00000175550	2337.45	-0.167187	0.0612212	-2.73087	0.00631673	0.0856937	DRAP1	protein_coding
ENSG00000111897	2210.02	0.171323	0.062784	2.72876	0.00635722	0.0859785	SERINC1	protein_coding
ENSG00000265972	46019.7	0.135348	0.0495955	2.72904	0.0063519	0.0859785	TXNIP	protein_coding
ENSG00000197555	392.352	-0.22834	0.0837091	-2.72778	0.00637625	0.0861038	SIPA1L1	protein_coding
ENSG00000165272	387.077	0.205419	0.075329	2.72695	0.00639224	0.0861877	AQP3	protein_coding
ENSG00000140105	2217.84	0.17978	0.065953	2.72588	0.00641298	0.0863354	WARS1	protein_coding
ENSG00000008083	570.495	-0.16652	0.06112	-2.72448	0.00644029	0.0865709	JARID2	protein_coding
ENSG00000074935	123.178	0.259242	0.0951847	2.72357	0.00645812	0.0865859	TUBE1	protein_coding
ENSG00000198399	1930.27	0.130939	0.0480789	2.72342	0.00646104	0.0865859	ITSN2	protein_coding
ENSG00000107372	1624.26	0.122892	0.0451419	2.72235	0.00648185	0.0867328	ZFAND5	protein_coding
ENSG00000066654	594.969	0.156243	0.0574204	2.72104	0.0065076	0.086814	THUMPD1	protein_coding
ENSG00000134910	444.898	0.24576	0.0903027	2.72152	0.00649832	0.086814	STT3A	protein_coding
ENSG00000169251	254.191	0.216153	0.0794653	2.72009	0.00652634	0.0869325	NMD3	protein_coding
ENSG00000010278	980.81	0.181741	0.0668747	2.71764	0.00657488	0.0871103	CD9	protein_coding
ENSG00000114841	137.664	-0.273434	0.100623	-2.71742	0.00657921	0.0871103	DNAH1	protein_coding
ENSG00000117560	280.087	0.27105	0.0997121	2.71833	0.00656131	0.0871103	FASLG	protein_coding
ENSG00000171443	465.473	-0.18823	0.0692419	-2.71844	0.00655913	0.0871103	ZNF524	protein_coding
ENSG00000169826	416.239	0.200726	0.0738967	2.71631	0.00660138	0.0872728	CSGALNACT2	protein_coding
ENSG00000133193	1110.54	0.225947	0.0832656	2.71357	0.00665616	0.0878653	FAM104A	protein_coding
ENSG00000183735	438.11	0.209585	0.0772641	2.71258	0.00667608	0.0879965	TBK1	protein_coding
ENSG00000100207	107.695	-0.26971	0.0995128	-2.7103	0.00672216	0.0882088	TCF20	protein_coding
ENSG00000123472	467.76	0.207969	0.0767328	2.7103	0.0067222	0.0882088	ATPAF1	protein_coding
ENSG00000183625	1246.69	0.207636	0.0766026	2.71055	0.00671707	0.0882088	CCR3	protein_coding
ENSG00000203710	783.706	-0.201154	0.0742318	-2.70981	0.00673224	0.0882094	CR1	protein_coding
ENSG00000115271	11817.4	0.213323	0.0788308	2.70608	0.00680822	0.088391	GCA	protein_coding
ENSG00000115368	258.263	0.22456	0.0829791	2.70623	0.00680527	0.088391	WDR75	protein_coding
ENSG00000124209	581.859	0.160274	0.0592258	2.70614	0.00680701	0.088391	RAB22A	protein_coding
ENSG00000157538	648.519	0.154115	0.0569595	2.70569	0.00681628	0.088391	VPS26C	protein_coding
ENSG00000182095	264.64	-0.270099	0.0997657	-2.70733	0.0067826	0.088391	TNRC18	protein_coding
ENSG00000183955	96.1497	-0.268625	0.0992375	-2.70689	0.00679165	0.088391	KMT5A	protein_coding
ENSG00000196405	1408.16	-0.177361	0.0655498	-2.70575	0.00681503	0.088391	EVL	protein_coding
ENSG00000164117	235.449	0.241776	0.0894828	2.70193	0.00689381	0.0887839	FBXO8	protein_coding
ENSG00000164934	559.477	0.183083	0.0677638	2.70178	0.00689691	0.0887839	DCAF13	protein_coding
ENSG00000196924	4321.68	-0.226089	0.0836534	-2.70269	0.00687803	0.0887839	FLNA	protein_coding
ENSG00000197857	206.141	0.24707	0.0914046	2.70304	0.00687091	0.0887839	ZNF44	protein_coding
ENSG00000233016	127.644	-0.247234	0.0914763	-2.70271	0.00687759	0.0887839	SNHG7	lncRNA
ENSG00000132388	729.819	0.200996	0.0744337	2.70034	0.00692692	0.0889107	UBE2G1	protein_coding
ENSG00000137070	124.712	-0.288417	0.106795	-2.70067	0.00691999	0.0889107	IL11RA	protein_coding
ENSG00000159063	285.997	0.24994	0.0925791	2.69975	0.00693926	0.0889395	ALG8	protein_coding
ENSG00000112339	346.97	0.244233	0.0904884	2.69905	0.00695369	0.0889402	HBS1L	protein_coding
ENSG00000134602	404.149	0.190048	0.0704326	2.69829	0.00696957	0.0889402	STK26	protein_coding
ENSG00000168329	2584.18	0.137843	0.0510832	2.6984	0.00696742	0.0889402	CX3CR1	protein_coding
ENSG00000068650	541.727	-0.146885	0.0544662	-2.69681	0.00700064	0.0892076	ATP11A	protein_coding
ENSG00000106636	379.99	-0.170865	0.0633948	-2.69526	0.00703345	0.0892387	YKT6	protein_coding
ENSG00000125863	211.352	0.214251	0.0794642	2.6962	0.00701359	0.0892387	MKKS	protein_coding
ENSG00000166260	224.266	0.174482	0.0647367	2.69526	0.00703342	0.0892387	COX11	protein_coding
ENSG00000116120	273.668	0.233106	0.0865343	2.6938	0.00706419	0.0893416	FARSB	protein_coding
ENSG00000124207	358.56	0.196275	0.0728844	2.69296	0.00708208	0.0893416	CSE1L	protein_coding
ENSG00000204859	403.722	-0.160005	0.059415	-2.693	0.00708115	0.0893416	ZBTB48	protein_coding
ENSG00000213588	101.633	0.311575	0.115676	2.69351	0.00707041	0.0893416	ZBTB9	protein_coding
ENSG00000008405	115.298	0.319536	0.118683	2.69235	0.007095	0.0893767	CRY1	protein_coding
ENSG00000111361	886.807	0.191651	0.0712359	2.69038	0.0071371	0.0896509	EIF2B1	protein_coding
ENSG00000182149	1805.94	0.142374	0.0529189	2.69042	0.00713615	0.0896509	IST1	protein_coding
ENSG00000152422	297.849	0.24405	0.0907607	2.68894	0.00716791	0.0897821	XRCC4	protein_coding
ENSG00000214021	143.426	-0.287466	0.106895	-2.68925	0.00716133	0.0897821	TTLL3	protein_coding
ENSG00000125868	1146.92	0.176756	0.0658086	2.68591	0.0072332	0.0904714	DSTN	protein_coding
ENSG00000115652	495.131	0.184591	0.0688143	2.68245	0.00730846	0.0910297	UXS1	protein_coding
ENSG00000117475	299.036	0.241298	0.0899502	2.68258	0.00730574	0.0910297	BLZF1	protein_coding
ENSG00000157353	119.528	-0.27908	0.10404	-2.68244	0.0073088	0.0910297	FCSK	protein_coding
ENSG00000135269	1771.37	0.124437	0.0464044	2.68159	0.00732737	0.0911323	TES	protein_coding
ENSG00000213015	174.783	-0.251808	0.093924	-2.68097	0.00734086	0.0911714	ZNF580	protein_coding
ENSG00000089159	873.305	-0.155029	0.0578718	-2.67884	0.0073877	0.0913671	PXN	protein_coding
ENSG00000129055	1290.18	0.201811	0.0753104	2.67973	0.00736824	0.0913671	ANAPC13	protein_coding
ENSG00000184277	1148.07	0.152229	0.0568228	2.67902	0.00738386	0.0913671	TM2D3	protein_coding
ENSG00000147400	409.163	0.223836	0.0835876	2.67786	0.00740939	0.0915071	CETN2	protein_coding
ENSG00000135821	12130.2	0.221454	0.0827908	2.67486	0.007476	0.0919433	GLUL	protein_coding
ENSG00000162368	1210.17	0.183316	0.068515	2.67556	0.00746039	0.0919433	CMPK1	protein_coding
ENSG00000185591	932.889	-0.176257	0.0658855	-2.67521	0.00746828	0.0919433	SP1	protein_coding
ENSG00000122203	313.591	0.155941	0.0583309	2.67338	0.00750912	0.0922221	KIAA1191	protein_coding
ENSG00000196591	687.603	0.195845	0.0732722	2.67284	0.0075211	0.0922407	HDAC2	protein_coding
ENSG00000109606	659.07	0.168325	0.0630081	2.67148	0.00755179	0.0924885	DHX15	protein_coding
ENSG00000125652	416.504	-0.234572	0.0878268	-2.67085	0.00756602	0.0925342	ALKBH7	protein_coding
ENSG00000167664	183.607	-0.20483	0.0767048	-2.67037	0.00757668	0.0925363	TMIGD2	protein_coding
ENSG00000008438	1369.52	-0.223062	0.083559	-2.66952	0.00759605	0.0926445	PGLYRP1	protein_coding
ENSG00000140382	161.64	0.301482	0.112958	2.66897	0.00760846	0.0926677	HMG20A	protein_coding
ENSG00000155506	537.829	-0.19573	0.073354	-2.6683	0.00762371	0.0927253	LARP1	protein_coding
ENSG00000107798	907.129	0.206037	0.077235	2.66766	0.00763805	0.0927294	LIPA	protein_coding
ENSG00000171813	142.419	-0.282274	0.105825	-2.66736	0.00764507	0.0927294	PWWP2B	protein_coding
ENSG00000134308	1991.87	0.178213	0.0668468	2.66599	0.00767613	0.0928708	YWHAQ	protein_coding
ENSG00000179912	138.045	-0.232471	0.0872012	-2.66592	0.0076778	0.0928708	R3HDM2	protein_coding
ENSG00000085377	323.579	0.187043	0.0701779	2.66527	0.00769269	0.0929235	PREP	protein_coding
ENSG00000084073	423.405	0.205612	0.077209	2.66306	0.00774343	0.0932808	ZMPSTE24	protein_coding
ENSG00000279078	96.7388	-0.292269	0.109731	-2.66351	0.00773296	0.0932808	SND1-IT1	lncRNA
ENSG00000168405	187.49	0.217683	0.0817856	2.66162	0.00777645	0.0935508	CMAHP	transcribed_unitary_pseudogene
ENSG00000187775	147.963	-0.276996	0.104196	-2.65842	0.0078507	0.0943154	DNAH17	protein_coding
ENSG00000104852	1166.74	-0.211009	0.0794058	-2.65735	0.00787575	0.0943492	SNRNP70	protein_coding
ENSG00000138032	408.834	0.168356	0.0633648	2.65693	0.00788561	0.0943492	PPM1B	protein_coding
ENSG00000205581	1828.47	0.13102	0.0493088	2.65712	0.0078811	0.0943492	HMGN1	protein_coding
ENSG00000100731	607.881	-0.151847	0.0573149	-2.64935	0.00806463	0.0950659	PCNX1	protein_coding
ENSG00000100813	564.995	-0.214179	0.0808627	-2.64868	0.00808071	0.0950659	ACIN1	protein_coding
ENSG00000111875	554.638	0.194122	0.0731801	2.65266	0.00798595	0.0950659	ASF1A	protein_coding
ENSG00000117054	420.159	0.17424	0.0656972	2.65217	0.00799754	0.0950659	ACADM	protein_coding
ENSG00000118454	157.638	0.278407	0.105026	2.65083	0.00802952	0.0950659	ANKRD13C	protein_coding
ENSG00000122299	300.873	0.155101	0.0585345	2.64974	0.00805534	0.0950659	ZC3H7A	protein_coding
ENSG00000138663	787.217	0.210556	0.0794653	2.64966	0.00805739	0.0950659	COPS4	protein_coding
ENSG00000140092	160.445	0.251227	0.0948708	2.64809	0.00809469	0.0950659	FBLN5	protein_coding
ENSG00000142892	293.41	0.281983	0.106281	2.65319	0.00797358	0.0950659	PIGK	protein_coding
ENSG00000150681	2605.73	0.234013	0.0882662	2.65121	0.00802034	0.0950659	RGS18	protein_coding
ENSG00000150753	1769.22	0.180172	0.0680237	2.64866	0.00808116	0.0950659	CCT5	protein_coding
ENSG00000171033	103.111	0.296305	0.111678	2.65321	0.00797307	0.0950659	PKIA	protein_coding
ENSG00000178105	160.988	0.227606	0.0859531	2.64802	0.00809645	0.0950659	DDX10	protein_coding
ENSG00000185305	161.006	0.315248	0.118883	2.65174	0.00800785	0.0950659	ARL15	protein_coding
ENSG00000115758	1869.34	0.185748	0.0701602	2.64749	0.00810927	0.0950898	ODC1	protein_coding
ENSG00000100422	759.903	-0.133118	0.0502943	-2.64678	0.00812626	0.0951626	CERK	protein_coding
ENSG00000119403	168.898	-0.251079	0.0949473	-2.6444	0.00818363	0.095454	PHF19	protein_coding
ENSG00000163510	404.415	0.211463	0.0799437	2.64515	0.00816552	0.095454	CWC22	protein_coding
ENSG00000197724	181.712	-0.222444	0.084106	-2.64481	0.00817376	0.095454	PHF2	protein_coding
ENSG00000145779	1632.07	0.139863	0.0529565	2.64109	0.00826403	0.0962645	TNFAIP8	protein_coding
ENSG00000073737	660.525	0.235732	0.0893362	2.63871	0.00832228	0.0967074	DHRS9	protein_coding
ENSG00000090905	214.038	-0.219611	0.0832288	-2.63864	0.00832398	0.0967074	TNRC6A	protein_coding
ENSG00000121749	583.616	0.17354	0.0658209	2.63655	0.00837527	0.0971751	TBC1D15	protein_coding
ENSG00000136518	350.183	0.200917	0.0762367	2.63544	0.00840281	0.097269	ACTL6A	protein_coding
ENSG00000167077	591.453	0.151683	0.0575666	2.63491	0.00841602	0.097269	MEI1	protein_coding
ENSG00000251474	162.784	-0.24244	0.0920113	-2.63489	0.00841645	0.097269	RPL32P3	transcribed_unprocessed_pseudogene
ENSG00000184613	175.316	0.238404	0.0904953	2.63444	0.00842768	0.0972714	NELL2	protein_coding
ENSG00000115053	2405.18	0.127998	0.0486257	2.63232	0.00848044	0.0975139	NCL	protein_coding
ENSG00000139626	422.919	0.294076	0.11171	2.6325	0.00847584	0.0975139	ITGB7	protein_coding
ENSG00000182158	225.879	-0.219624	0.0834355	-2.63226	0.00848187	0.0975139	CREB3L2	protein_coding
ENSG00000129824	245.596	-0.304939	0.115955	-2.6298	0.00854352	0.0979672	RPS4Y1	protein_coding
ENSG00000198783	495.413	0.133952	0.0509285	2.6302	0.00853358	0.0979672	ZNF830	protein_coding
ENSG00000111684	109.324	0.292894	0.111521	2.62635	0.00863049	0.0988359	LPCAT3	protein_coding
ENSG00000135596	841.657	-0.161206	0.0613909	-2.62589	0.00864228	0.0988426	MICAL1	protein_coding
ENSG00000139178	245.561	-0.223546	0.0851494	-2.62533	0.00865643	0.0988761	C1RL	protein_coding
ENSG00000102144	10122.6	0.165252	0.0629786	2.62394	0.0086918	0.098911	PGK1	protein_coding
ENSG00000123338	960.431	-0.126634	0.0482951	-2.62209	0.00873932	0.098911	NCKAP1L	protein_coding
ENSG00000125810	886.563	-0.185324	0.0706649	-2.62258	0.00872679	0.098911	CD93	protein_coding
ENSG00000138279	1491.25	0.18825	0.0718047	2.6217	0.00874921	0.098911	ANXA7	protein_coding
ENSG00000149499	152.343	-0.282353	0.107677	-2.62222	0.00873602	0.098911	EML3	protein_coding
ENSG00000150527	515.469	0.1879	0.0716503	2.62246	0.00872968	0.098911	MIA2	protein_coding
ENSG00000163823	1222.45	0.1764	0.0672676	2.62237	0.00873203	0.098911	CCR1	protein_coding
ENSG00000273015	213.395	0.196035	0.0747485	2.6226	0.00872629	0.098911	LINC00938	lncRNA
ENSG00000196502	1321.08	-0.128402	0.0489927	-2.62084	0.00877145	0.0990353	SULT1A1	protein_coding
ENSG00000087152	165.771	-0.226754	0.0865931	-2.61862	0.00882865	0.0993843	ATXN7L3	protein_coding
ENSG00000089009	3417.47	-0.213341	0.0815067	-2.61746	0.0088587	0.0993843	RPL6	protein_coding
ENSG00000168066	1505	-0.1444	0.0551516	-2.61823	0.00883862	0.0993843	SF1	protein_coding
ENSG00000176454	152.487	-0.244467	0.0933974	-2.61749	0.00885797	0.0993843	LPCAT4	protein_coding
ENSG00000277734	6947.29	0.124055	0.0473941	2.61752	0.00885707	0.0993843	TRAC	TR_C_gene
ENSG00000157216	275.564	-0.242749	0.0927852	-2.61625	0.00889021	0.0995585	SSBP3	protein_coding
ENSG00000164631	361.277	0.161897	0.0619015	2.6154	0.00891238	0.0995585	ZNF12	protein_coding
ENSG00000167130	101.551	0.251106	0.0960363	2.6147	0.00893068	0.0995585	DOLPP1	protein_coding
ENSG00000168288	1733.5	0.170286	0.0650964	2.6159	0.00889927	0.0995585	MMADHC	protein_coding
ENSG00000180573	7398.38	0.216044	0.0826232	2.61481	0.00892776	0.0995585	H2AC6	protein_coding
ENSG00000126524	506.483	0.174765	0.0668754	2.6133	0.00896739	0.0998414	SBDS	protein_coding
ENSG00000169371	141.218	0.217716	0.0833419	2.61232	0.00899288	0.099999	SNUPN	protein_coding
ENSG00000198888	5773.39	-0.217901	0.0834386	-2.61152	0.00901417	0.100109	MT-ND1	protein_coding
ENSG00000138463	188.459	0.232791	0.0892068	2.60957	0.00906568	0.100555	SLC49A4	protein_coding
ENSG00000135040	164.163	0.210678	0.0807801	2.60804	0.00910622	0.100878	NAA35	protein_coding
ENSG00000008282	627.588	0.225322	0.0864475	2.60647	0.0091482	0.100964	SYPL1	protein_coding
ENSG00000075188	221.188	0.202409	0.0776693	2.60603	0.00915979	0.100964	NUP37	protein_coding
ENSG00000100412	512.925	0.241637	0.0926799	2.60722	0.00912812	0.100964	ACO2	protein_coding
ENSG00000105819	761.222	0.140255	0.0538174	2.60612	0.00915741	0.100964	PMPCB	protein_coding
ENSG00000089154	253.177	-0.213549	0.0820008	-2.60423	0.00920804	0.101067	GCN1	protein_coding
ENSG00000147416	5269.72	0.201636	0.0774338	2.60397	0.00921496	0.101067	ATP6V1B2	protein_coding
ENSG00000172432	283.477	-0.206092	0.0791148	-2.60497	0.00918813	0.101067	GTPBP2	protein_coding
ENSG00000181036	932.742	0.216699	0.0832163	2.60405	0.00921294	0.101067	FCRL6	protein_coding
ENSG00000125844	292.976	-0.219033	0.0841313	-2.60346	0.00922868	0.101091	RRBP1	protein_coding
ENSG00000121716	184.673	-0.261862	0.100648	-2.60176	0.00927478	0.10147	PILRB	protein_coding
ENSG00000105619	178.72	-0.221293	0.0850875	-2.60077	0.00930141	0.101635	TFPT	protein_coding
ENSG00000100601	201.201	0.194727	0.0749465	2.59822	0.00937097	0.102205	ALKBH1	protein_coding
ENSG00000102158	663.142	0.127377	0.0490287	2.598	0.00937672	0.102205	MAGT1	protein_coding
ENSG00000215021	1122.53	-0.126696	0.0487973	-2.59636	0.00942161	0.102568	PHB2	protein_coding
ENSG00000086598	2265.78	0.247885	0.0955762	2.59358	0.00949819	0.103	TMED2	protein_coding
ENSG00000108468	264.678	-0.182092	0.0702182	-2.59323	0.00950802	0.103	CBX1	protein_coding
ENSG00000116815	1420.85	0.159612	0.0615301	2.59404	0.00948544	0.103	CD58	protein_coding
ENSG00000262246	387.761	-0.211198	0.0814283	-2.59367	0.00949589	0.103	CORO7	protein_coding
ENSG00000005206	125.75	-0.273376	0.105446	-2.59256	0.00952648	0.103062	SPPL2B	protein_coding
ENSG00000100307	432.378	-0.218763	0.0843938	-2.59218	0.00953712	0.103062	CBX7	protein_coding
ENSG00000153113	1246.99	-0.11315	0.0436591	-2.59166	0.00955132	0.103089	CAST	protein_coding
ENSG00000107672	491.135	0.180558	0.0697609	2.58825	0.00964653	0.103862	NSMCE4A	protein_coding
ENSG00000145907	1274.44	0.145115	0.0560669	2.58825	0.00964645	0.103862	G3BP1	protein_coding
ENSG00000150938	132.865	-0.206737	0.0798947	-2.58762	0.00966415	0.103925	CRIM1	protein_coding
ENSG00000125977	741.493	-0.130881	0.0506095	-2.58609	0.00970702	0.104132	EIF2S2	protein_coding
ENSG00000164168	226.834	0.239467	0.0925914	2.58628	0.00970189	0.104132	TMEM184C	protein_coding
ENSG00000100300	7598.46	-0.15493	0.0599235	-2.58546	0.00972493	0.104197	TSPO	protein_coding
ENSG00000090054	558.003	0.214328	0.0829406	2.58411	0.00976304	0.104479	SPTLC1	protein_coding
ENSG00000174125	1777.4	0.208152	0.0805735	2.58338	0.00978362	0.104572	TLR1	protein_coding
ENSG00000023902	1848.89	-0.178559	0.0691511	-2.58216	0.00981851	0.104818	PLEKHO1	protein_coding
ENSG00000141258	231.24	-0.251505	0.0974473	-2.58093	0.00985345	0.104937	SGSM2	protein_coding
ENSG00000197170	599.115	0.179904	0.0697016	2.58106	0.0098498	0.104937	PSMD12	protein_coding
ENSG00000155962	145.498	0.242758	0.0941022	2.57973	0.00988774	0.105153	CLIC2	protein_coding
ENSG00000170144	988.282	-0.131097	0.0508249	-2.57939	0.00989762	0.105153	HNRNPA3	protein_coding
ENSG00000198933	98.4333	-0.310398	0.12041	-2.57784	0.00994187	0.105496	TBKBP1	protein_coding
ENSG00000057663	486.307	0.227889	0.0884645	2.57605	0.00999364	0.105918	ATG5	protein_coding
ENSG00000133731	218.199	0.192648	0.074859	2.57348	0.0100681	0.106341	IMPA1	protein_coding
ENSG00000143149	778.91	0.171539	0.0666687	2.57301	0.0100818	0.106341	ALDH9A1	protein_coding
ENSG00000163162	9601.26	0.186428	0.0724441	2.5734	0.0100705	0.106341	RNF149	protein_coding
ENSG00000181444	937.744	-0.163264	0.0634303	-2.57391	0.0100557	0.106341	ZNF467	protein_coding
ENSG00000204161	795.071	0.180223	0.070079	2.57172	0.0101195	0.106612	TMEM273	protein_coding
ENSG00000069849	1466.36	0.160912	0.0626198	2.56966	0.0101797	0.10699	ATP1B3	protein_coding
ENSG00000108406	227.25	0.17084	0.0664753	2.56998	0.0101704	0.10699	DHX40	protein_coding
ENSG00000138801	631.804	0.169037	0.0657925	2.56925	0.0101919	0.106991	PAPSS1	protein_coding
ENSG00000075151	348.663	-0.150677	0.0587432	-2.56501	0.0103172	0.107308	EIF4G3	protein_coding
ENSG00000077232	398.016	0.146447	0.057105	2.56453	0.0103317	0.107308	DNAJC10	protein_coding
ENSG00000084463	638.256	0.19559	0.0761874	2.56722	0.0102517	0.107308	WBP11	protein_coding
ENSG00000090863	980.518	-0.149084	0.0580849	-2.56665	0.0102685	0.107308	GLG1	protein_coding
ENSG00000106459	170.559	0.203655	0.0793952	2.56508	0.0103151	0.107308	NRF1	protein_coding
ENSG00000108774	161.604	-0.246273	0.095952	-2.56663	0.0102693	0.107308	RAB5C	protein_coding
ENSG00000125386	227.785	-0.246353	0.0960574	-2.56464	0.0103282	0.107308	FAM193A	protein_coding
ENSG00000132155	929.466	0.173084	0.067484	2.56482	0.010323	0.107308	RAF1	protein_coding
ENSG00000171634	934.719	-0.165658	0.064563	-2.56583	0.0102928	0.107308	BPTF	protein_coding
ENSG00000081237	19182.4	0.152567	0.0595218	2.56322	0.0103707	0.10746	PTPRC	protein_coding
ENSG00000120071	617.849	-0.118833	0.0463585	-2.56335	0.0103667	0.10746	KANSL1	protein_coding
ENSG00000147408	341.777	0.19132	0.0746714	2.56216	0.0104022	0.10766	CSGALNACT1	protein_coding
ENSG00000138698	303.884	0.160213	0.06255	2.56136	0.0104262	0.107782	RAP1GDS1	protein_coding
ENSG00000143183	1803.1	0.140233	0.0547692	2.56044	0.010454	0.107943	TMCO1	protein_coding
ENSG00000138061	452.846	-0.160835	0.0628319	-2.55977	0.0104741	0.108013	CYP1B1	protein_coding
ENSG00000197102	747.285	-0.148411	0.0579866	-2.5594	0.0104853	0.108013	DYNC1H1	protein_coding
ENSG00000129083	858.949	0.164618	0.0643513	2.55812	0.010524	0.108285	COPB1	protein_coding
ENSG00000109111	383.564	-0.228006	0.0891665	-2.55708	0.0105556	0.108484	SUPT6H	protein_coding
ENSG00000169926	512.967	-0.193144	0.0755929	-2.55506	0.010617	0.108988	KLF13	protein_coding
ENSG00000146457	892.761	0.139866	0.0547518	2.55454	0.0106328	0.109023	WTAP	protein_coding
ENSG00000134758	452.436	0.215843	0.0845094	2.55407	0.0106471	0.109043	RNF138	protein_coding
ENSG00000091592	1489.54	-0.144572	0.0566726	-2.55101	0.0107412	0.109879	NLRP1	protein_coding
ENSG00000079785	515.284	0.1314	0.0515605	2.54847	0.0108197	0.110065	DDX1	protein_coding
ENSG00000106780	2088.98	-0.176726	0.0693219	-2.54935	0.0107923	0.110065	MEGF9	protein_coding
ENSG00000116786	442.695	-0.219008	0.0859394	-2.5484	0.0108218	0.110065	PLEKHM2	protein_coding
ENSG00000140287	104.476	0.319229	0.125237	2.54899	0.0108036	0.110065	HDC	protein_coding
ENSG00000144504	130.407	0.216642	0.0849583	2.54998	0.010773	0.110065	ANKMY1	protein_coding
ENSG00000012223	721.824	0.214751	0.0843126	2.54708	0.0108627	0.110354	LTF	protein_coding
ENSG00000132530	365.865	0.19084	0.0750561	2.54263	0.011002	0.111641	XAF1	protein_coding
ENSG00000100934	293.707	0.190177	0.074809	2.54217	0.0110165	0.11166	SEC23A	protein_coding
ENSG00000082212	790.619	0.16695	0.0657016	2.54104	0.0110524	0.111895	ME2	protein_coding
ENSG00000106123	159.411	-0.246212	0.0969394	-2.53985	0.0110899	0.112146	EPHB6	protein_coding
ENSG00000136240	1020.18	0.135498	0.0533792	2.5384	0.011136	0.112354	KDELR2	protein_coding
ENSG00000171681	884.712	0.10937	0.0430852	2.53846	0.0111342	0.112354	ATF7IP	protein_coding
ENSG00000066933	202.145	-0.219853	0.0866346	-2.5377	0.0111582	0.112449	MYO9A	protein_coding
ENSG00000036054	479.09	0.144266	0.0569097	2.53499	0.011245	0.11268	TBC1D23	protein_coding
ENSG00000138069	1508	0.185979	0.0733307	2.53617	0.0112072	0.11268	RAB1A	protein_coding
ENSG00000170340	226.688	0.269798	0.106427	2.53505	0.011243	0.11268	B3GNT2	protein_coding
ENSG00000171867	712.895	0.203959	0.0804276	2.53594	0.0112147	0.11268	PRNP	protein_coding
ENSG00000174282	244.723	-0.238003	0.0938617	-2.53567	0.0112232	0.11268	ZBTB4	protein_coding
ENSG00000140262	253.084	0.185809	0.0733208	2.53419	0.0112708	0.11281	TCF12	protein_coding
ENSG00000122643	1345.09	0.199712	0.078858	2.53256	0.0113234	0.113209	NT5C3A	protein_coding
ENSG00000086200	105.705	0.263967	0.104264	2.53172	0.0113504	0.113252	IPO11	protein_coding
ENSG00000132475	40689	0.136036	0.0537348	2.53163	0.0113535	0.113252	H3-3B	protein_coding
ENSG00000278053	279.641	0.171869	0.0679022	2.53113	0.0113697	0.113285	DDX52	protein_coding
ENSG00000118816	5931.96	-0.179935	0.071141	-2.52928	0.0114298	0.113756	CCNI	protein_coding
ENSG00000183576	382.813	0.185977	0.0735695	2.52792	0.0114742	0.114069	SETD3	protein_coding
ENSG00000165071	1997.82	0.170444	0.0674834	2.52572	0.0115462	0.114527	TMEM71	protein_coding
ENSG00000197694	611.676	-0.195806	0.0775236	-2.52576	0.0115448	0.114527	SPTAN1	protein_coding
ENSG00000144840	224.741	0.200751	0.0795475	2.52365	0.0116142	0.114943	RABL3	protein_coding
ENSG00000162739	641.13	0.180063	0.071344	2.52387	0.011607	0.114943	SLAMF6	protein_coding
ENSG00000184640	1211.77	-0.184696	0.0732016	-2.52311	0.011632	0.11499	SEPTIN9	protein_coding
ENSG00000198081	98.6066	0.253665	0.100596	2.52161	0.011682	0.115225	ZBTB14	protein_coding
ENSG00000263465	748.035	0.160345	0.0635798	2.52194	0.0116708	0.115225	SRSF8	protein_coding
ENSG00000127481	641.139	-0.137067	0.0543868	-2.52022	0.0117282	0.115423	UBR4	protein_coding
ENSG00000143119	14083.7	0.15205	0.0603282	2.52037	0.0117231	0.115423	CD53	protein_coding
ENSG00000090470	333.127	-0.160871	0.0638658	-2.5189	0.0117722	0.115727	PDCD7	protein_coding
ENSG00000274180	429.148	-0.166184	0.0659852	-2.5185	0.0117856	0.11573	NATD1	protein_coding
ENSG00000154511	125.608	0.264469	0.10503	2.51803	0.0118014	0.115756	DIPK1A	protein_coding
ENSG00000109466	436.154	0.212609	0.0844854	2.51651	0.0118523	0.116126	KLHL2	protein_coding
ENSG00000213614	151.843	-0.184856	0.0735193	-2.51439	0.0119238	0.116697	HEXA	protein_coding
ENSG00000167325	197.194	0.228817	0.0910264	2.51374	0.0119457	0.116782	RRM1	protein_coding
ENSG00000114982	223.888	-0.178195	0.0709954	-2.50995	0.0120749	0.117891	KANSL3	protein_coding
ENSG00000133112	8937.66	-0.286651	0.11424	-2.50919	0.0121007	0.117891	TPT1	protein_coding
ENSG00000151490	111.586	0.251152	0.10008	2.5095	0.0120901	0.117891	PTPRO	protein_coding
ENSG00000154473	1471.49	0.160859	0.0641167	2.50885	0.0121126	0.117891	BUB3	protein_coding
ENSG00000112697	958.719	0.141673	0.0564873	2.50805	0.01214	0.118027	TMEM30A	protein_coding
ENSG00000063978	1014.42	0.16231	0.0648094	2.50441	0.0122655	0.11861	RNF4	protein_coding
ENSG00000169019	1016.38	0.195738	0.0781696	2.50402	0.0122792	0.11861	COMMD8	protein_coding
ENSG00000169499	387.206	-0.220712	0.0881488	-2.50385	0.012285	0.11861	PLEKHA2	protein_coding
ENSG00000182782	885.122	0.244178	0.0975311	2.50359	0.0122941	0.11861	HCAR2	protein_coding
ENSG00000197771	843.828	0.184371	0.0736333	2.50391	0.0122829	0.11861	MCMBP	protein_coding
ENSG00000198964	213.756	0.21518	0.0859252	2.50427	0.0122703	0.11861	SGMS1	protein_coding
ENSG00000221869	4103.05	-0.16631	0.0664278	-2.50361	0.0122932	0.11861	CEBPD	protein_coding
ENSG00000262879	103.758	-0.2464	0.0984413	-2.50301	0.0123141	0.118673	ENSG00000262879	lncRNA
ENSG00000110011	481.945	-0.172353	0.0689392	-2.50008	0.0124166	0.11953	DNAJC4	protein_coding
ENSG00000115310	1342	-0.136668	0.0546887	-2.49901	0.0124541	0.11976	RTN4	protein_coding
ENSG00000121966	3218.01	0.174042	0.0696618	2.49839	0.0124758	0.119838	CXCR4	protein_coding
ENSG00000151414	735.635	0.174629	0.0699084	2.49797	0.0124907	0.119851	NEK7	protein_coding
ENSG00000132024	164.93	-0.243332	0.0974337	-2.49741	0.0125103	0.119908	CC2D1A	protein_coding
ENSG00000198026	331.826	-0.208993	0.0837075	-2.49671	0.0125352	0.120017	ZNF335	protein_coding
ENSG00000113719	769.941	-0.150423	0.0602816	-2.49534	0.0125836	0.12035	ERGIC1	protein_coding
ENSG00000125089	302.641	-0.249583	0.100077	-2.4939	0.0126349	0.120709	SH3TC1	protein_coding
ENSG00000115165	2803.89	0.154474	0.0619892	2.49195	0.0127045	0.121242	CYTIP	protein_coding
ENSG00000133818	185.475	0.267616	0.107422	2.49125	0.0127294	0.121349	RRAS2	protein_coding
ENSG00000185115	480.025	0.142008	0.0570566	2.4889	0.012814	0.122023	NSMCE3	protein_coding
ENSG00000113749	1495.19	-0.152209	0.0612043	-2.4869	0.0128863	0.12258	HRH2	protein_coding
ENSG00000172534	171.584	-0.222736	0.0896045	-2.48577	0.0129271	0.122835	HCFC1	protein_coding
ENSG00000011260	583.882	0.167405	0.0673868	2.48424	0.0129827	0.123029	UTP18	protein_coding
ENSG00000141480	1712.12	-0.219319	0.0882956	-2.48392	0.0129947	0.123029	ARRB2	protein_coding
ENSG00000166788	137.81	0.233396	0.0939719	2.48368	0.0130033	0.123029	SAAL1	protein_coding
ENSG00000204370	1690.51	0.150569	0.0606072	2.48434	0.0129793	0.123029	SDHD	protein_coding
ENSG00000121579	810.305	0.142383	0.0573365	2.48329	0.0130174	0.123031	NAA50	protein_coding
ENSG00000087338	521.487	0.164285	0.0662158	2.48106	0.0130992	0.123539	GMCL1	protein_coding
ENSG00000102054	963.532	0.191602	0.0772192	2.48127	0.0130915	0.123539	RBBP7	protein_coding
ENSG00000063241	189.716	-0.240218	0.0969136	-2.47868	0.013187	0.123633	ISOC2	protein_coding
ENSG00000108106	530.225	-0.143209	0.0577653	-2.47915	0.0131696	0.123633	UBE2S	protein_coding
ENSG00000118246	317.8	0.19548	0.0788395	2.47947	0.0131576	0.123633	FASTKD2	protein_coding
ENSG00000137309	298.857	-0.201099	0.0811287	-2.47876	0.013184	0.123633	HMGA1	protein_coding
ENSG00000164111	4016.97	0.154096	0.0621404	2.47981	0.0131453	0.123633	ANXA5	protein_coding
ENSG00000175354	870.46	0.130884	0.0528077	2.47851	0.0131933	0.123633	PTPN2	protein_coding
ENSG00000129493	104.525	-0.221271	0.089383	-2.47554	0.0133034	0.124206	HEATR5A	protein_coding
ENSG00000136144	145.42	0.213113	0.0860796	2.47577	0.0132949	0.124206	RCBTB1	protein_coding
ENSG00000167705	860.844	-0.178477	0.072102	-2.47535	0.0133108	0.124206	RILP	protein_coding
ENSG00000168818	360.218	0.154789	0.0625274	2.47553	0.0133037	0.124206	STX18	protein_coding
ENSG00000130021	254.78	0.231941	0.093778	2.4733	0.0133871	0.124655	PUDP	protein_coding
ENSG00000156381	187.739	-0.255458	0.103286	-2.4733	0.0133872	0.124655	ANKRD9	protein_coding
ENSG00000051523	18799.8	-0.173079	0.0699965	-2.47269	0.0134101	0.124736	CYBA	protein_coding
ENSG00000112149	155.936	0.201699	0.0816616	2.46994	0.0135136	0.125303	CD83	protein_coding
ENSG00000166199	236.87	0.173711	0.0703225	2.47021	0.0135035	0.125303	ALKBH3	protein_coding
ENSG00000167553	194.347	0.204461	0.0827643	2.4704	0.0134963	0.125303	TUBA1C	protein_coding
ENSG00000197620	223.278	0.177568	0.0719106	2.46929	0.0135381	0.125398	EOLA1	protein_coding
ENSG00000113712	967.904	0.131832	0.0534504	2.46644	0.0136465	0.126005	CSNK1A1	protein_coding
ENSG00000165678	4529.14	0.1577	0.0639224	2.46705	0.0136232	0.126005	GHITM	protein_coding
ENSG00000204604	110.793	0.294954	0.119582	2.46654	0.0136424	0.126005	ZNF468	protein_coding
ENSG00000128699	1182.78	0.124073	0.0503654	2.46346	0.0137604	0.126924	ORMDL1	protein_coding
ENSG00000004961	373.993	0.147104	0.0598338	2.45854	0.0139505	0.127082	HCCS	protein_coding
ENSG00000077458	259.121	0.149025	0.0605884	2.45963	0.013908	0.127082	FAM76B	protein_coding
ENSG00000100219	3547.71	0.189921	0.0771825	2.46068	0.0138675	0.127082	XBP1	protein_coding
ENSG00000111252	405.076	-0.149077	0.0605795	-2.46086	0.0138606	0.127082	SH2B3	protein_coding
ENSG00000120159	161.325	0.204382	0.0831301	2.45858	0.0139487	0.127082	CAAP1	protein_coding
ENSG00000131373	332.63	0.18418	0.0748372	2.46107	0.0138522	0.127082	HACL1	protein_coding
ENSG00000135341	579.483	0.139074	0.0565399	2.45975	0.0139034	0.127082	MAP3K7	protein_coding
ENSG00000143418	468.699	0.279288	0.113459	2.46159	0.0138324	0.127082	CERS2	protein_coding
ENSG00000147533	297.662	0.191878	0.0779514	2.46151	0.0138353	0.127082	GOLGA7	protein_coding
ENSG00000164086	207.665	-0.204248	0.0830751	-2.45859	0.0139482	0.127082	DUSP7	protein_coding
ENSG00000167632	132.836	0.23674	0.0962072	2.46073	0.0138653	0.127082	TRAPPC9	protein_coding
ENSG00000175215	1200.32	-0.150049	0.0610155	-2.4592	0.0139246	0.127082	CTDSP2	protein_coding
ENSG00000147649	2219.29	-0.138026	0.0561573	-2.45785	0.0139773	0.127194	MTDH	protein_coding
ENSG00000031823	119.878	-0.255376	0.104056	-2.45423	0.0141187	0.127429	RANBP3	protein_coding
ENSG00000076248	187.602	0.206459	0.0841133	2.45453	0.0141068	0.127429	UNG	protein_coding
ENSG00000101888	139.341	0.282966	0.115295	2.45428	0.0141169	0.127429	NXT2	protein_coding
ENSG00000116251	464.407	-0.198322	0.0807485	-2.45604	0.0140476	0.127429	RPL22	protein_coding
ENSG00000132950	295.178	0.150477	0.0612625	2.45627	0.0140386	0.127429	ZMYM5	protein_coding
ENSG00000158201	944.156	0.167778	0.068328	2.45548	0.0140698	0.127429	ABHD3	protein_coding
ENSG00000165527	2326.3	0.12518	0.0509939	2.4548	0.0140961	0.127429	ARF6	protein_coding
ENSG00000277443	1008.96	-0.183279	0.0746332	-2.45573	0.0140598	0.127429	MARCKS	protein_coding
ENSG00000076242	267.946	0.192307	0.0783759	2.45365	0.0141416	0.127506	MLH1	protein_coding
ENSG00000145996	154.742	0.297631	0.12134	2.45287	0.0141721	0.127529	CDKAL1	protein_coding
ENSG00000180257	112.719	0.263696	0.107506	2.45285	0.0141731	0.127529	ZNF816	protein_coding
ENSG00000141741	1080.92	-0.124033	0.050611	-2.4507	0.0142577	0.127899	MIEN1	protein_coding
ENSG00000151923	393.112	-0.159231	0.0649556	-2.45138	0.014231	0.127899	TIAL1	protein_coding
ENSG00000167173	717.334	-0.215015	0.0877284	-2.45091	0.0142494	0.127899	C15orf39	protein_coding
ENSG00000164975	326.887	0.170824	0.0697254	2.44996	0.0142873	0.127904	SNAPC3	protein_coding
ENSG00000251022	193.089	0.167242	0.0682582	2.45014	0.0142802	0.127904	THAP9-AS1	lncRNA
ENSG00000166189	180.985	-0.21651	0.0883998	-2.44921	0.014317	0.12804	HPS6	protein_coding
ENSG00000076984	109.836	-0.250322	0.102275	-2.44753	0.0143841	0.12851	MAP2K7	protein_coding
ENSG00000125629	273.71	0.165901	0.0678779	2.44411	0.0145212	0.129603	INSIG2	protein_coding
ENSG00000128908	147.272	-0.208489	0.0853235	-2.44351	0.0145453	0.129687	INO80	protein_coding
ENSG00000010404	731.061	-0.15361	0.0629694	-2.43944	0.0147101	0.129977	IDS	protein_coding
ENSG00000077147	859.794	0.130827	0.0535776	2.44183	0.0146132	0.129977	TM9SF3	protein_coding
ENSG00000086827	100.091	0.238697	0.0978314	2.43988	0.0146923	0.129977	ZW10	protein_coding
ENSG00000118058	599.936	-0.148578	0.0609153	-2.4391	0.0147238	0.129977	KMT2A	protein_coding
ENSG00000160714	306.244	-0.200434	0.08215	-2.43986	0.014693	0.129977	UBE2Q1	protein_coding
ENSG00000163918	157.433	0.240479	0.0985208	2.4409	0.0146509	0.129977	RFC4	protein_coding
ENSG00000169896	1254.81	-0.154093	0.0631769	-2.43907	0.0147252	0.129977	ITGAM	protein_coding
ENSG00000180901	215.089	-0.215002	0.088076	-2.4411	0.0146425	0.129977	KCTD2	protein_coding
ENSG00000181409	179.658	-0.266755	0.109273	-2.44119	0.0146389	0.129977	AATK	protein_coding
ENSG00000184481	101.335	-0.297545	0.121902	-2.44086	0.0146525	0.129977	FOXO4	protein_coding
ENSG00000134697	438.959	0.210035	0.0861603	2.43773	0.0147798	0.130328	GNL2	protein_coding
ENSG00000012822	1176.26	0.143619	0.0589253	2.4373	0.0147974	0.130353	CALCOCO1	protein_coding
ENSG00000278196	115.498	-0.370374	0.151992	-2.4368	0.014818	0.130405	IGLV2-8	IG_V_gene
ENSG00000099817	2503.21	-0.126383	0.0518863	-2.43577	0.01486	0.130643	POLR2E	protein_coding
ENSG00000152223	234.689	-0.184011	0.0755943	-2.43419	0.014925	0.131084	EPG5	protein_coding
ENSG00000089327	3096.87	-0.134073	0.0551022	-2.43317	0.0149674	0.131097	FXYD5	protein_coding
ENSG00000112592	287.892	0.207006	0.0850862	2.43289	0.0149787	0.131097	TBP	protein_coding
ENSG00000136813	243.582	-0.158797	0.0652821	-2.43247	0.0149961	0.131097	ECPAS	protein_coding
ENSG00000140471	423.314	0.164774	0.0677579	2.43181	0.0150236	0.131097	LINS1	protein_coding
ENSG00000170889	6115.35	-0.164958	0.0678236	-2.43216	0.0150091	0.131097	RPS9	protein_coding
ENSG00000183020	152.834	-0.22828	0.0938025	-2.43362	0.0149486	0.131097	AP2A2	protein_coding
ENSG00000186106	118.128	0.251184	0.10331	2.43137	0.0150417	0.131097	ANKRD46	protein_coding
ENSG00000204310	155.459	-0.240035	0.0987277	-2.43128	0.0150454	0.131097	AGPAT1	protein_coding
ENSG00000115966	364.111	0.172483	0.0709905	2.42966	0.015113	0.131288	ATF2	protein_coding
ENSG00000129691	517.599	0.178882	0.0736343	2.42933	0.0151268	0.131288	ASH2L	protein_coding
ENSG00000152291	2267.34	-0.0953933	0.0392665	-2.42938	0.0151246	0.131288	TGOLN2	protein_coding
ENSG00000204628	7044.98	-0.145879	0.0600492	-2.42933	0.0151266	0.131288	RACK1	protein_coding
ENSG00000133243	195.365	-0.226014	0.0930842	-2.42806	0.0151797	0.131617	BTBD2	protein_coding
ENSG00000141252	377.177	-0.16871	0.0695048	-2.42731	0.0152113	0.131762	VPS53	protein_coding
ENSG00000138138	334.445	0.193294	0.0796586	2.42653	0.0152438	0.131827	ATAD1	protein_coding
ENSG00000158864	1731.82	0.132894	0.0547698	2.42642	0.0152487	0.131827	NDUFS2	protein_coding
ENSG00000127511	189.728	-0.182841	0.0753941	-2.42514	0.0153027	0.132083	SIN3B	protein_coding
ENSG00000152234	4481.54	0.154056	0.0635283	2.425	0.0153084	0.132083	ATP5F1A	protein_coding
ENSG00000159377	883.208	-0.160877	0.0663879	-2.42329	0.0153805	0.132576	PSMB4	protein_coding
ENSG00000163421	4299.97	0.184456	0.0761339	2.42279	0.015402	0.132632	PROK2	protein_coding
ENSG00000168060	190.355	-0.192781	0.0795859	-2.4223	0.0154226	0.13268	NAALADL1	protein_coding
ENSG00000042088	180.526	0.230512	0.0951921	2.42154	0.0154548	0.132827	TDP1	protein_coding
ENSG00000138600	854.578	0.155489	0.0642315	2.42076	0.0154879	0.132982	SPPL2A	protein_coding
ENSG00000145723	112.016	0.233507	0.0965892	2.41753	0.0156262	0.134038	GIN1	protein_coding
ENSG00000102401	459.495	0.144278	0.0597223	2.41582	0.0156999	0.13454	ARMCX3	protein_coding
ENSG00000136999	155.547	0.259103	0.107365	2.4133	0.0158087	0.135257	CCN3	protein_coding
ENSG00000143970	364.948	-0.161824	0.0670584	-2.41317	0.0158143	0.135257	ASXL2	protein_coding
ENSG00000110274	178.852	-0.227598	0.0943988	-2.41103	0.0159076	0.135399	CEP164	protein_coding
ENSG00000113593	491.589	0.174731	0.0724595	2.41142	0.0158903	0.135399	PPWD1	protein_coding
ENSG00000122550	202.689	0.188722	0.0782887	2.41059	0.015927	0.135399	KLHL7	protein_coding
ENSG00000126581	1270.07	0.191311	0.0793577	2.41075	0.0159198	0.135399	BECN1	protein_coding
ENSG00000135407	123.092	-0.274901	0.114043	-2.4105	0.0159309	0.135399	AVIL	protein_coding
ENSG00000140395	811.479	0.14987	0.0621785	2.41032	0.0159384	0.135399	WDR61	protein_coding
ENSG00000163479	2592.28	-0.0992397	0.0411544	-2.4114	0.0158913	0.135399	SSR2	protein_coding
ENSG00000111269	371.189	0.149696	0.0621191	2.40983	0.0159599	0.135452	CREBL2	protein_coding
ENSG00000090520	226.138	0.162263	0.0673912	2.40778	0.0160501	0.135615	DNAJB11	protein_coding
ENSG00000111802	1680.61	0.197494	0.0819959	2.40858	0.0160145	0.135615	TDP2	protein_coding
ENSG00000114861	944.186	-0.146938	0.0610178	-2.40812	0.0160348	0.135615	FOXP1	protein_coding
ENSG00000120899	1699.8	-0.138337	0.0574577	-2.40764	0.0160561	0.135615	PTK2B	protein_coding
ENSG00000183495	169.515	-0.190518	0.0791219	-2.40791	0.0160443	0.135615	EP400	protein_coding
ENSG00000005339	904.589	-0.192277	0.0798943	-2.40665	0.0160996	0.135695	CREBBP	protein_coding
ENSG00000175582	1029.91	0.166621	0.0692406	2.40641	0.0161101	0.135695	RAB6A	protein_coding
ENSG00000186111	156.733	-0.232697	0.0967001	-2.40638	0.0161117	0.135695	PIP5K1C	protein_coding
ENSG00000203747	5605.76	0.135273	0.0562636	2.40427	0.0162048	0.136349	FCGR3A	protein_coding
ENSG00000092758	99.6468	-0.263854	0.109771	-2.40367	0.0162314	0.136443	COL9A3	protein_coding
ENSG00000110917	820.681	-0.14483	0.0602841	-2.40246	0.016285	0.136503	MLEC	protein_coding
ENSG00000140678	1852.42	-0.132295	0.0550652	-2.40251	0.0162828	0.136503	ITGAX	protein_coding
ENSG00000175066	143.089	-0.226136	0.0941264	-2.40248	0.0162845	0.136503	GK5	protein_coding
ENSG00000106537	107.224	0.23683	0.0986205	2.40143	0.016331	0.136629	TSPAN13	protein_coding
ENSG00000170345	1866.77	0.211513	0.0880665	2.40175	0.0163171	0.136629	FOS	protein_coding
ENSG00000068383	188.384	0.203523	0.084913	2.39684	0.0165369	0.136712	INPP5A	protein_coding
ENSG00000084090	958.575	0.139865	0.0583283	2.39789	0.0164899	0.136712	STARD7	protein_coding
ENSG00000103591	364.086	0.21251	0.0886573	2.39698	0.0165308	0.136712	AAGAB	protein_coding
ENSG00000118260	1188.84	0.16048	0.066958	2.39672	0.0165424	0.136712	CREB1	protein_coding
ENSG00000129317	332.269	0.206781	0.0862224	2.39823	0.0164744	0.136712	PUS7L	protein_coding
ENSG00000138795	804.802	0.201959	0.0842575	2.39693	0.0165331	0.136712	LEF1	protein_coding
ENSG00000144567	949.426	-0.158751	0.0661934	-2.39829	0.0164717	0.136712	RETREG2	protein_coding
ENSG00000198130	269.086	0.180801	0.0753178	2.40051	0.0163723	0.136712	HIBCH	protein_coding
ENSG00000198176	985.299	0.204137	0.0850949	2.39893	0.0164431	0.136712	TFDP1	protein_coding
ENSG00000204231	240.284	-0.215507	0.0898722	-2.39793	0.0164882	0.136712	RXRB	protein_coding
ENSG00000242086	151.835	-0.18146	0.075695	-2.39725	0.0165187	0.136712	MUC20-OT1	lncRNA
ENSG00000259379	127.86	-0.3755	0.156409	-2.40076	0.0163612	0.136712	MTND5P32	processed_pseudogene
ENSG00000261371	4314.55	0.138079	0.0575994	2.39723	0.0165198	0.136712	PECAM1	protein_coding
ENSG00000108061	806.814	0.161192	0.0672698	2.3962	0.0165661	0.13674	SHOC2	protein_coding
ENSG00000135336	287.128	0.170829	0.0713191	2.39527	0.0166079	0.13674	ORC3	protein_coding
ENSG00000145016	96.8274	0.216533	0.0903962	2.39538	0.0166033	0.13674	RUBCN	protein_coding
ENSG00000157557	458.698	0.179213	0.0748148	2.39543	0.016601	0.13674	ETS2	protein_coding
ENSG00000075089	421.999	0.196788	0.0822222	2.39337	0.0166946	0.1368	ACTR6	protein_coding
ENSG00000109756	242.431	-0.175015	0.073135	-2.39304	0.0167095	0.1368	RAPGEF2	protein_coding
ENSG00000127616	582.832	-0.191588	0.0800562	-2.39317	0.0167036	0.1368	SMARCA4	protein_coding
ENSG00000145088	269.34	0.170559	0.0712836	2.39269	0.0167255	0.1368	EAF2	protein_coding
ENSG00000146731	1082.46	0.166158	0.0694089	2.3939	0.0166702	0.1368	CCT6A	protein_coding
ENSG00000153561	1010.92	0.161137	0.0673117	2.3939	0.0166705	0.1368	RMND5A	protein_coding
ENSG00000172171	207.987	0.203016	0.0848688	2.39212	0.0167515	0.1368	TEFM	protein_coding
ENSG00000198015	452.902	0.181892	0.0760406	2.39204	0.0167549	0.1368	MRPL42	protein_coding
ENSG00000279369	152.307	-0.197389	0.0824679	-2.39352	0.0166875	0.1368	ENSG00000279369	TEC
ENSG00000171603	183.444	-0.230869	0.0965436	-2.39135	0.0167866	0.136932	CLSTN1	protein_coding
ENSG00000049245	1037.08	0.165559	0.069254	2.3906	0.0168207	0.137084	VAMP3	protein_coding
ENSG00000144635	787.491	0.164802	0.0689757	2.38928	0.0168813	0.137197	DYNC1LI1	protein_coding
ENSG00000153487	294.218	0.169586	0.0709681	2.38961	0.0168664	0.137197	ING1	protein_coding
ENSG00000234616	179.052	-0.209542	0.0876869	-2.38967	0.0168637	0.137197	JRK	protein_coding
ENSG00000184574	243.721	0.188926	0.0791151	2.38799	0.0169407	0.137553	LPAR5	protein_coding
ENSG00000080815	1349.19	0.15879	0.0665051	2.38764	0.0169572	0.13756	PSEN1	protein_coding
ENSG00000125944	1123.71	0.124699	0.0522619	2.38604	0.0170311	0.137959	HNRNPR	protein_coding
ENSG00000204438	390.096	-0.132552	0.0555567	-2.3859	0.0170376	0.137959	GPANK1	protein_coding
ENSG00000023318	1817.55	0.148728	0.0623528	2.38527	0.0170666	0.138067	ERP44	protein_coding
ENSG00000133639	8123.6	-0.0867859	0.0364078	-2.38371	0.0171389	0.138525	BTG1	protein_coding
ENSG00000163875	1127.77	0.165167	0.0693062	2.38314	0.0171654	0.138612	MEAF6	protein_coding
ENSG00000126822	901.762	-0.179058	0.0751465	-2.38278	0.0171824	0.138622	PLEKHG3	protein_coding
ENSG00000157184	110.997	0.220098	0.0923969	2.3821	0.0172143	0.138753	CPT2	protein_coding
ENSG00000103381	7580.88	0.174454	0.0732652	2.38113	0.0172594	0.13899	CPPED1	protein_coding
ENSG00000167280	189.776	-0.21861	0.0918344	-2.38047	0.0172903	0.139111	ENGASE	protein_coding
ENSG00000129250	97.1011	-0.258317	0.108635	-2.37784	0.0174145	0.139855	KIF1C	protein_coding
ENSG00000186654	407.236	-0.195792	0.0823355	-2.37798	0.0174076	0.139855	PRR5	protein_coding
ENSG00000054965	248.64	-0.216293	0.0910072	-2.37666	0.0174701	0.14003	FAM168A	protein_coding
ENSG00000115232	1164.54	0.138981	0.0584691	2.37699	0.0174544	0.14003	ITGA4	protein_coding
ENSG00000150991	13314.1	0.19599	0.0824745	2.37637	0.017484	0.14003	UBC	protein_coding
ENSG00000178802	290.403	0.168883	0.0710776	2.37603	0.0174999	0.140031	MPI	protein_coding
ENSG00000122435	269.196	0.174328	0.0733852	2.37552	0.0175241	0.140078	TRMT13	protein_coding
ENSG00000160789	702.079	0.179915	0.0757462	2.37524	0.0175376	0.140078	LMNA	protein_coding
ENSG00000079134	234.38	0.221861	0.0934361	2.37446	0.0175745	0.140246	THOC1	protein_coding
ENSG00000179151	175.55	-0.176635	0.0744077	-2.37388	0.0176024	0.140341	EDC3	protein_coding
ENSG00000155463	799.109	-0.102042	0.0429986	-2.37316	0.0176368	0.140489	OXA1L	protein_coding
ENSG00000085511	139.084	-0.190791	0.0804387	-2.37188	0.0176978	0.140847	MAP3K4	protein_coding
ENSG00000167395	109.386	-0.255063	0.107619	-2.37005	0.0177855	0.141335	ZNF646	protein_coding
ENSG00000211829	676.217	0.167667	0.0707474	2.36994	0.0177911	0.141335	TRDC	TR_C_gene
ENSG00000101574	157.356	0.175808	0.0742547	2.36764	0.0179019	0.141762	METTL4	protein_coding
ENSG00000117505	805.847	0.128326	0.0541964	2.36779	0.0178948	0.141762	DR1	protein_coding
ENSG00000183864	334.678	-0.172175	0.0727023	-2.36822	0.0178741	0.141762	TOB2	protein_coding
ENSG00000221914	398.192	-0.149813	0.0632794	-2.36749	0.0179092	0.141762	PPP2R2A	protein_coding
ENSG00000184207	549.371	-0.170288	0.0719692	-2.36612	0.0179755	0.142159	PGP	protein_coding
ENSG00000093144	1018.97	0.176008	0.0744318	2.36468	0.0180455	0.142585	ECHDC1	protein_coding
ENSG00000163171	2237.74	0.127369	0.0538844	2.36374	0.0180917	0.142822	CDC42EP3	protein_coding
ENSG00000073169	332.699	-0.222932	0.0943812	-2.36204	0.0181749	0.143223	SELENOO	protein_coding
ENSG00000126226	591.459	0.159705	0.0676193	2.36183	0.0181851	0.143223	PCID2	protein_coding
ENSG00000137714	345.178	0.145237	0.0615099	2.3612	0.0182161	0.143223	FDX1	protein_coding
ENSG00000158555	249.562	-0.243655	0.103197	-2.36107	0.0182225	0.143223	GDPD5	protein_coding
ENSG00000164751	682.955	0.166246	0.0704221	2.36071	0.0182399	0.143223	PEX2	protein_coding
ENSG00000178719	263.503	-0.243467	0.103133	-2.36071	0.0182399	0.143223	GRINA	protein_coding
ENSG00000005810	768.713	-0.141834	0.0601192	-2.35921	0.018314	0.143452	MYCBP2	protein_coding
ENSG00000161013	385.989	-0.182389	0.0773121	-2.35913	0.0183179	0.143452	MGAT4B	protein_coding
ENSG00000185721	726.344	0.141498	0.059973	2.35936	0.0183065	0.143452	DRG1	protein_coding
ENSG00000108509	172.043	-0.22198	0.0942158	-2.35608	0.0184687	0.144175	CAMTA2	protein_coding
ENSG00000109943	179.709	0.186298	0.0790757	2.35595	0.0184756	0.144175	CRTAM	protein_coding
ENSG00000125124	111.218	0.258005	0.109493	2.35636	0.0184549	0.144175	BBS2	protein_coding
ENSG00000152082	166.86	-0.265855	0.112801	-2.35685	0.0184308	0.144175	MZT2B	protein_coding
ENSG00000102096	2107.84	0.2083	0.0884944	2.35383	0.0185813	0.144361	PIM2	protein_coding
ENSG00000105438	281.606	-0.176767	0.0750955	-2.35389	0.0185781	0.144361	KDELR1	protein_coding
ENSG00000128245	2311.65	0.160828	0.0683057	2.35453	0.018546	0.144361	YWHAH	protein_coding
ENSG00000166716	404.586	-0.17093	0.0726055	-2.35423	0.0185611	0.144361	ZNF592	protein_coding
ENSG00000197312	190.794	-0.16639	0.0706567	-2.35491	0.0185274	0.144361	DDI2	protein_coding
ENSG00000005844	1559.57	-0.147721	0.0627862	-2.35276	0.0186344	0.144476	ITGAL	protein_coding
ENSG00000075975	387.824	0.205036	0.0871422	2.35288	0.0186284	0.144476	MKRN2	protein_coding
ENSG00000134882	1064.43	0.131224	0.0557951	2.3519	0.018678	0.144476	UBAC2	protein_coding
ENSG00000221923	136.13	0.236278	0.100455	2.35209	0.0186684	0.144476	ZNF880	protein_coding
ENSG00000255398	326.499	0.365309	0.155321	2.35197	0.0186743	0.144476	HCAR3	protein_coding
ENSG00000082641	108.502	-0.256509	0.109121	-2.35069	0.0187385	0.144638	NFE2L1	protein_coding
ENSG00000145687	458.725	0.157295	0.0669196	2.3505	0.0187481	0.144638	SSBP2	protein_coding
ENSG00000170791	442.06	0.154881	0.06588	2.35096	0.0187252	0.144638	CHCHD7	protein_coding
ENSG00000102804	1035.23	0.234768	0.0999593	2.34864	0.0188422	0.144737	TSC22D1	protein_coding
ENSG00000105708	181.161	0.232322	0.0988745	2.34967	0.01879	0.144737	ZNF14	protein_coding
ENSG00000105963	353.532	-0.185762	0.0790996	-2.34846	0.0188512	0.144737	ADAP1	protein_coding
ENSG00000108510	599.462	-0.168596	0.0718097	-2.34781	0.018884	0.144737	MED13	protein_coding
ENSG00000116030	2255.71	0.145108	0.0618063	2.34779	0.0188849	0.144737	SUMO1	protein_coding
ENSG00000116729	313.031	0.181001	0.077078	2.34828	0.0188603	0.144737	WLS	protein_coding
ENSG00000183734	191.801	-0.237209	0.101066	-2.34708	0.0189214	0.144737	ASCL2	protein_coding
ENSG00000184897	382.556	-0.249982	0.106485	-2.34758	0.0188957	0.144737	H1-10	protein_coding
ENSG00000186141	427.793	0.158987	0.0677406	2.347	0.0189251	0.144737	POLR3C	protein_coding
ENSG00000225178	170.746	-0.224722	0.0957263	-2.34755	0.0188974	0.144737	NA	NA
ENSG00000178562	310.855	0.174207	0.074269	2.34563	0.0189951	0.145146	CD28	protein_coding
ENSG00000064225	465.948	0.201344	0.0859146	2.34353	0.019102	0.145788	ST3GAL6	protein_coding
ENSG00000163635	724.862	-0.12054	0.0514395	-2.34334	0.0191121	0.145788	ATXN7	protein_coding
ENSG00000144455	423.033	0.200919	0.0857547	2.34295	0.0191318	0.145812	SUMF1	protein_coding
ENSG00000106261	519.004	-0.116229	0.0496233	-2.34222	0.0191692	0.145971	ZKSCAN1	protein_coding
ENSG00000171566	583.708	0.176304	0.075297	2.34144	0.0192093	0.14615	PLRG1	protein_coding
ENSG00000059758	246.015	0.190882	0.0815388	2.34099	0.0192326	0.146201	CDK17	protein_coding
ENSG00000120837	416.432	0.149129	0.0637316	2.33996	0.019286	0.146265	NFYB	protein_coding
ENSG00000136167	17928.8	0.147807	0.0631587	2.34024	0.0192713	0.146265	LCP1	protein_coding
ENSG00000188404	21994.3	0.218103	0.093212	2.33986	0.0192908	0.146265	SELL	protein_coding
ENSG00000145388	313.533	0.177909	0.0760767	2.33854	0.0193591	0.146657	METTL14	protein_coding
ENSG00000060642	203.197	0.22087	0.0945073	2.33707	0.0194357	0.146933	PIGV	protein_coding
ENSG00000113460	424.86	0.157931	0.0675819	2.33688	0.0194455	0.146933	BRIX1	protein_coding
ENSG00000229754	451.87	0.268493	0.114888	2.337	0.0194391	0.146933	CXCR2P1	transcribed_unprocessed_pseudogene
ENSG00000083720	161.261	0.234006	0.100182	2.33582	0.0195004	0.147095	OXCT1	protein_coding
ENSG00000115866	856.73	0.131339	0.0562218	2.33609	0.0194866	0.147095	DARS1	protein_coding
ENSG00000164144	549.314	0.183783	0.0787153	2.33478	0.0195548	0.14738	ARFIP1	protein_coding
ENSG00000204946	105.043	-0.254019	0.108817	-2.33437	0.0195764	0.147416	ZNF783	protein_coding
ENSG00000135046	12923.1	0.140455	0.0601829	2.33381	0.0196059	0.147513	ANXA1	protein_coding
ENSG00000075624	241022	0.167493	0.0718008	2.33274	0.0196617	0.147806	ACTB	protein_coding
ENSG00000069345	1188.46	0.140872	0.0604302	2.33116	0.0197451	0.148181	DNAJA2	protein_coding
ENSG00000167447	95.9499	0.287983	0.123535	2.33119	0.0197436	0.148181	SMG8	protein_coding
ENSG00000163945	192.785	-0.16104	0.0691067	-2.33031	0.0197897	0.148389	UVSSA	protein_coding
ENSG00000071655	180.086	-0.309891	0.133063	-2.3289	0.0198643	0.148465	MBD3	protein_coding
ENSG00000102390	499.563	0.129701	0.0556934	2.32885	0.0198672	0.148465	PBDC1	protein_coding
ENSG00000117640	397.648	0.148394	0.06371	2.32922	0.0198477	0.148465	MTFR1L	protein_coding
ENSG00000235194	149.589	-0.242157	0.103956	-2.32941	0.0198376	0.148465	PPP1R3E	protein_coding
ENSG00000109911	165.125	0.206979	0.0889111	2.32793	0.0199158	0.148702	ELP4	protein_coding
ENSG00000265808	542.298	0.170212	0.0731447	2.32705	0.0199624	0.148924	SEC22B	protein_coding
ENSG00000021300	219.897	0.205224	0.088231	2.32599	0.0200193	0.149111	PLEKHB1	protein_coding
ENSG00000143614	241.25	-0.168422	0.0724101	-2.32595	0.0200212	0.149111	GATAD2B	protein_coding
ENSG00000002834	1099.22	-0.160992	0.0692517	-2.32474	0.0200859	0.149121	LASP1	protein_coding
ENSG00000004766	164.798	0.171258	0.0736592	2.325	0.020072	0.149121	VPS50	protein_coding
ENSG00000124380	327.737	0.155118	0.0667272	2.32466	0.0200903	0.149121	SNRNP27	protein_coding
ENSG00000177383	111.766	0.216541	0.0931256	2.32526	0.020058	0.149121	MAGEF1	protein_coding
ENSG00000138834	284.956	-0.2295	0.098747	-2.32412	0.0201189	0.149208	MAPK8IP3	protein_coding
ENSG00000077044	646.614	-0.159855	0.0688316	-2.32241	0.0202107	0.149617	DGKD	protein_coding
ENSG00000142599	674.29	-0.184721	0.0795475	-2.32215	0.020225	0.149617	RERE	protein_coding
ENSG00000169180	3177.06	-0.163607	0.0704379	-2.32271	0.0201949	0.149617	XPO6	protein_coding
ENSG00000067560	10797.7	0.13405	0.0577736	2.32026	0.0203269	0.150102	RHOA	protein_coding
ENSG00000112282	248.626	0.148402	0.0639851	2.31932	0.0203779	0.150102	MED23	protein_coding
ENSG00000131370	151.116	0.265713	0.114542	2.31978	0.0203529	0.150102	SH3BP5	protein_coding
ENSG00000141568	113.725	-0.224936	0.0969953	-2.31904	0.0203926	0.150102	FOXK2	protein_coding
ENSG00000164494	103.832	0.234289	0.101023	2.31916	0.0203864	0.150102	PDSS2	protein_coding
ENSG00000182810	345.5	0.183674	0.0791735	2.31989	0.0203467	0.150102	DDX28	protein_coding
ENSG00000138363	465.926	0.166393	0.0718015	2.3174	0.0204821	0.150635	ATIC	protein_coding
ENSG00000107140	157.252	-0.213433	0.0921183	-2.31694	0.0205068	0.150691	TESK1	protein_coding
ENSG00000013288	408.325	-0.155585	0.0671948	-2.31544	0.020589	0.151	MAN2B2	protein_coding
ENSG00000163131	30072.1	0.125791	0.0543352	2.3151	0.0206074	0.151	CTSS	protein_coding
ENSG00000173928	223.576	-0.155198	0.0670377	-2.31508	0.0206086	0.151	SWSAP1	protein_coding
ENSG00000188315	230.043	-0.223974	0.0967524	-2.31492	0.0206174	0.151	C3orf62	protein_coding
ENSG00000065000	880.128	-0.164985	0.0713523	-2.31226	0.0207635	0.151441	AP3D1	protein_coding
ENSG00000111328	767.492	0.117392	0.0507662	2.3124	0.0207559	0.151441	CDK2AP1	protein_coding
ENSG00000124659	1492.82	0.127128	0.0549664	2.31284	0.0207316	0.151441	TBCC	protein_coding
ENSG00000137815	788.015	-0.139968	0.0605218	-2.31269	0.0207396	0.151441	RTF1	protein_coding
ENSG00000198954	145.604	0.224024	0.0968746	2.31252	0.0207493	0.151441	KIFBP	protein_coding
ENSG00000104894	1131.1	-0.154559	0.0668907	-2.31063	0.0208536	0.151566	CD37	protein_coding
ENSG00000116649	567.572	-0.178696	0.0773152	-2.31127	0.0208179	0.151566	SRM	protein_coding
ENSG00000159200	126.573	0.238426	0.103174	2.31092	0.0208373	0.151566	RCAN1	protein_coding
ENSG00000166477	245.619	0.167866	0.0726267	2.31136	0.0208131	0.151566	LEO1	protein_coding
ENSG00000183513	414.642	0.131688	0.0569981	2.31039	0.0208666	0.151566	COA5	protein_coding
ENSG00000173198	501.841	0.173957	0.0753134	2.30978	0.0209003	0.151686	CYSLTR1	protein_coding
ENSG00000116918	770.129	0.159921	0.0692731	2.30856	0.020968	0.151927	TSNAX	protein_coding
ENSG00000142676	2799.26	-0.212971	0.0922504	-2.30862	0.0209645	0.151927	RPL11	protein_coding
ENSG00000108309	462.399	-0.242773	0.105184	-2.30809	0.0209944	0.151929	RUNDC3A	protein_coding
ENSG00000155099	1364.15	0.158277	0.0685793	2.30794	0.0210027	0.151929	PIP4P2	protein_coding
ENSG00000142197	166.496	-0.17247	0.0747746	-2.30654	0.0210806	0.152368	DOP1B	protein_coding
ENSG00000113328	576.414	0.184078	0.0798743	2.30459	0.0211894	0.15281	CCNG1	protein_coding
ENSG00000127989	198.386	0.20367	0.0883811	2.30445	0.0211972	0.15281	MTERF1	protein_coding
ENSG00000137055	246.01	0.171556	0.0744533	2.30421	0.0212111	0.15281	PLAA	protein_coding
ENSG00000145348	123.656	0.207737	0.0901266	2.30495	0.0211695	0.15281	TBCK	protein_coding
ENSG00000243466	174.975	-0.226814	0.0984632	-2.30354	0.0212483	0.152953	IGKV1-5	IG_V_gene
ENSG00000102572	418.824	0.224524	0.0975096	2.30259	0.021302	0.15309	STK24	protein_coding
ENSG00000104660	1453.28	0.111567	0.0484501	2.30271	0.021295	0.15309	LEPROTL1	protein_coding
ENSG00000113048	322.33	0.172658	0.0750237	2.30138	0.0213699	0.153453	MRPS27	protein_coding
ENSG00000135924	223.433	-0.23963	0.104234	-2.29896	0.0215069	0.154311	DNAJB2	protein_coding
ENSG00000114650	606.928	-0.181584	0.0790252	-2.2978	0.0215733	0.154411	SCAP	protein_coding
ENSG00000129636	438.288	0.137333	0.059767	2.29781	0.0215725	0.154411	ITFG1	protein_coding
ENSG00000136560	1929.82	0.165854	0.0721728	2.29802	0.0215609	0.154411	TANK	protein_coding
ENSG00000006530	234.642	0.154109	0.0671697	2.29432	0.0217721	0.155048	AGK	protein_coding
ENSG00000128609	726.513	0.184112	0.0802382	2.29457	0.0217576	0.155048	NDUFA5	protein_coding
ENSG00000137076	5243.86	-0.137795	0.0600198	-2.29583	0.0216857	0.155048	TLN1	protein_coding
ENSG00000137500	561.029	0.141917	0.0618421	2.29483	0.0217428	0.155048	CCDC90B	protein_coding
ENSG00000151715	177.845	0.212963	0.0928403	2.29386	0.0217985	0.155048	TMEM45B	protein_coding
ENSG00000159210	294.241	-0.16402	0.0715063	-2.29378	0.0218031	0.155048	SNF8	protein_coding
ENSG00000177272	150.26	0.246542	0.10744	2.2947	0.0217501	0.155048	KCNA3	protein_coding
ENSG00000178209	1250.07	-0.216381	0.0942958	-2.29471	0.02175	0.155048	PLEC	protein_coding
ENSG00000105671	473.851	-0.147405	0.0642842	-2.29302	0.0218467	0.155233	DDX49	protein_coding
ENSG00000116698	561.086	-0.125693	0.0548817	-2.29025	0.0220069	0.155744	SMG7	protein_coding
ENSG00000121691	4346.7	0.143278	0.0625488	2.29065	0.0219835	0.155744	CAT	protein_coding
ENSG00000166169	583.306	-0.15317	0.0668707	-2.29055	0.0219896	0.155744	POLL	protein_coding
ENSG00000167633	102.159	0.328323	0.143343	2.29047	0.0219944	0.155744	KIR3DL1	protein_coding
ENSG00000284948	897.138	-0.178279	0.0778411	-2.29029	0.0220044	0.155744	ENSG00000284948	lncRNA
ENSG00000144118	2348.99	0.199548	0.0871512	2.28967	0.0220402	0.155855	RALB	protein_coding
ENSG00000116260	206.225	-0.183074	0.0799774	-2.28907	0.0220752	0.155977	QSOX1	protein_coding
ENSG00000103496	390.707	-0.172169	0.075237	-2.28835	0.022117	0.156022	STX4	protein_coding
ENSG00000115073	221.908	-0.258472	0.112941	-2.28855	0.0221057	0.156022	ACTR1B	protein_coding
ENSG00000110429	415.327	0.14784	0.0646541	2.28663	0.0222174	0.156249	FBXO3	protein_coding
ENSG00000143207	1315.1	0.13882	0.0607105	2.28659	0.02222	0.156249	COP1	protein_coding
ENSG00000143321	1616.31	-0.146052	0.0638702	-2.2867	0.0222135	0.156249	HDGF	protein_coding
ENSG00000198431	741.475	0.136467	0.0596618	2.28734	0.0221762	0.156249	TXNRD1	protein_coding
ENSG00000164346	455.753	-0.156178	0.0683142	-2.28618	0.0222439	0.156292	NSA2	protein_coding
ENSG00000214176	361.357	-0.138238	0.0604951	-2.28511	0.0223067	0.156608	PLEKHM1P1	transcribed_unprocessed_pseudogene
ENSG00000100335	277.937	-0.150947	0.0660981	-2.28368	0.0223902	0.15682	MIEF1	protein_coding
ENSG00000176171	202.071	0.204585	0.089584	2.28373	0.0223876	0.15682	BNIP3	protein_coding
ENSG00000178695	885.021	-0.151984	0.0665446	-2.28395	0.0223746	0.15682	KCTD12	protein_coding
ENSG00000198925	140.6	0.328097	0.143735	2.28265	0.0224508	0.15712	ATG9A	protein_coding
ENSG00000126001	293.428	-0.168509	0.0738372	-2.28217	0.0224795	0.157121	CEP250	protein_coding
ENSG00000172115	1104.99	0.171878	0.0753174	2.28205	0.0224866	0.157121	CYCS	protein_coding
ENSG00000146828	310.828	-0.183224	0.0803187	-2.28121	0.0225362	0.157343	SLC12A9	protein_coding
ENSG00000109180	1131.32	0.136723	0.0599828	2.27938	0.0226448	0.157976	OCIAD1	protein_coding
ENSG00000152778	469.481	0.150871	0.066214	2.27854	0.0226946	0.158074	IFIT5	protein_coding
ENSG00000175727	629.267	-0.156831	0.0688216	-2.27881	0.0226786	0.158074	MLXIP	protein_coding
ENSG00000146109	1367.66	0.114266	0.0501716	2.27751	0.0227561	0.158226	ABT1	protein_coding
ENSG00000162882	95.5545	0.233157	0.102398	2.27696	0.0227883	0.158226	HAAO	protein_coding
ENSG00000198492	1138.48	0.130541	0.0573158	2.27758	0.0227519	0.158226	YTHDF2	protein_coding
ENSG00000267121	437.951	-0.168642	0.0740589	-2.27713	0.0227786	0.158226	FMNL1-DT	lncRNA
ENSG00000102606	189.13	-0.177833	0.0781271	-2.27621	0.0228337	0.158416	ARHGEF7	protein_coding
ENSG00000197021	320.688	0.130431	0.0573258	2.27525	0.0228906	0.158687	EOLA2	protein_coding
ENSG00000069667	796.538	0.117087	0.0515507	2.2713	0.0231291	0.159837	RORA	protein_coding
ENSG00000111859	964.334	0.135222	0.0595324	2.2714	0.0231227	0.159837	NEDD9	protein_coding
ENSG00000142046	275.222	-0.182971	0.0805427	-2.27173	0.0231029	0.159837	TMEM91	protein_coding
ENSG00000182093	275.509	0.18708	0.0823639	2.27138	0.023124	0.159837	GET1	protein_coding
ENSG00000148248	1497.87	0.166259	0.0732116	2.27094	0.0231506	0.159861	SURF4	protein_coding
ENSG00000225648	138.505	0.247808	0.109259	2.26807	0.0233247	0.160937	SBDSP1	transcribed_unprocessed_pseudogene
ENSG00000107679	706.661	0.121062	0.0533928	2.26739	0.0233662	0.161056	PLEKHA1	protein_coding
ENSG00000177426	327.055	0.148361	0.0654381	2.26719	0.0233785	0.161056	TGIF1	protein_coding
ENSG00000112685	259.036	0.153629	0.0677816	2.26654	0.0234185	0.161136	EXOC2	protein_coding
ENSG00000148303	3876.5	-0.193917	0.0855614	-2.2664	0.0234267	0.161136	RPL7A	protein_coding
ENSG00000137845	1028.79	0.118611	0.0523427	2.26605	0.0234484	0.16116	ADAM10	protein_coding
ENSG00000116044	1557.39	0.154385	0.0681775	2.26445	0.0235465	0.161708	NFE2L2	protein_coding
ENSG00000102081	556.991	0.122114	0.0540131	2.26082	0.0237702	0.163117	FMR1	protein_coding
ENSG00000160209	1000.65	-0.122275	0.0540989	-2.2602	0.0238086	0.163253	PDXK	protein_coding
ENSG00000164574	433.355	-0.122318	0.0541354	-2.25948	0.0238537	0.163436	GALNT10	protein_coding
ENSG00000170266	708.184	0.153239	0.0678587	2.25821	0.0239326	0.163849	GLB1	protein_coding
ENSG00000100281	231.334	-0.205186	0.0908847	-2.25765	0.0239672	0.163959	HMGXB4	protein_coding
ENSG00000108651	627.422	0.167959	0.0744077	2.25728	0.0239904	0.16399	UTP6	protein_coding
ENSG00000225342	507.214	0.20569	0.0911364	2.25695	0.0240113	0.164006	LRRK2-DT	lncRNA
ENSG00000124587	213.051	-0.17229	0.0763477	-2.25664	0.0240303	0.164009	PEX6	protein_coding
ENSG00000123066	769.148	-0.124987	0.0554371	-2.25458	0.0241597	0.164764	MED13L	protein_coding
ENSG00000010017	133.54	-0.189433	0.0840435	-2.25399	0.0241968	0.16489	RANBP9	protein_coding
ENSG00000144040	109.969	-0.24194	0.10741	-2.25248	0.0242918	0.165409	SFXN5	protein_coding
ENSG00000114737	939.286	0.168997	0.0750507	2.25177	0.024337	0.165589	CISH	protein_coding
ENSG00000225217	128.99	-0.265531	0.117967	-2.2509	0.0243919	0.165835	HSPA7	unprocessed_pseudogene
ENSG00000104695	164.545	-0.209574	0.0931839	-2.24903	0.0245104	0.166256	PPP2CB	protein_coding
ENSG00000110871	332.374	0.168197	0.0747851	2.24907	0.0245082	0.166256	COQ5	protein_coding
ENSG00000168918	2066.87	-0.10404	0.0462493	-2.24955	0.0244773	0.166256	INPP5D	protein_coding
ENSG00000109118	341.337	-0.146801	0.0652814	-2.24873	0.0245295	0.166257	PHF12	protein_coding
ENSG00000117906	578.95	0.157436	0.0700232	2.24833	0.0245549	0.166302	RCN2	protein_coding
ENSG00000077585	174.568	0.195782	0.0870943	2.24793	0.0245808	0.16633	GPR137B	protein_coding
ENSG00000134333	4196.56	0.135617	0.0603367	2.24768	0.0245967	0.16633	LDHA	protein_coding
ENSG00000126756	435.673	-0.151988	0.0676307	-2.24732	0.0246195	0.166356	UXT	protein_coding
ENSG00000071626	169.973	-0.232231	0.103507	-2.24363	0.0248559	0.167415	DAZAP1	protein_coding
ENSG00000087088	537.85	-0.146702	0.065395	-2.24333	0.0248757	0.167415	BAX	protein_coding
ENSG00000112893	589.12	-0.144427	0.0643773	-2.24345	0.0248676	0.167415	MAN2A1	protein_coding
ENSG00000118579	1088.55	0.09502	0.042361	2.2431	0.0248902	0.167415	MED28	protein_coding
ENSG00000266947	95.5266	0.22569	0.100598	2.24349	0.0248654	0.167415	ENSG00000266947	lncRNA
ENSG00000279433	118.846	-0.269085	0.119912	-2.24401	0.0248315	0.167415	ENSG00000279433	TEC
ENSG00000092847	245.236	-0.16022	0.0714427	-2.24263	0.0249206	0.167493	AGO1	protein_coding
ENSG00000159753	148.034	-0.231276	0.10315	-2.24213	0.024953	0.167582	CARMIL2	protein_coding
ENSG00000170852	564.29	0.134753	0.06012	2.2414	0.0250002	0.167772	KBTBD2	protein_coding
ENSG00000186891	117.082	-0.263885	0.117767	-2.24074	0.0250427	0.167929	TNFRSF18	protein_coding
ENSG00000100918	130.973	-0.229117	0.102379	-2.23793	0.0252259	0.169029	REC8	protein_coding
ENSG00000082996	3567.32	0.147887	0.0660929	2.23756	0.02525	0.169062	RNF13	protein_coding
ENSG00000261596	135.748	-0.224838	0.100507	-2.23703	0.0252846	0.169165	ENSG00000261596	lncRNA
ENSG00000112242	339.308	-0.137202	0.0613852	-2.2351	0.0254107	0.169623	E2F3	protein_coding
ENSG00000121274	276.578	-0.151668	0.0678518	-2.23528	0.0253989	0.169623	TENT4B	protein_coding
ENSG00000197912	645.68	-0.144702	0.064726	-2.23561	0.0253771	0.169623	SPG7	protein_coding
ENSG00000062716	9137.69	0.192924	0.0864054	2.23277	0.0255639	0.169767	VMP1	protein_coding
ENSG00000119787	116.426	0.217968	0.0975782	2.23378	0.0254974	0.169767	ATL2	protein_coding
ENSG00000141664	183.794	-0.214913	0.0962315	-2.23329	0.0255299	0.169767	ZCCHC2	protein_coding
ENSG00000154640	109.64	0.210271	0.0941758	2.23275	0.0255657	0.169767	BTG3	protein_coding
ENSG00000167491	486.504	-0.148254	0.0664005	-2.23272	0.0255671	0.169767	GATAD2A	protein_coding
ENSG00000174456	225.18	0.207419	0.0928906	2.23293	0.0255532	0.169767	C12orf76	protein_coding
ENSG00000206344	314.641	-0.207744	0.0930385	-2.23288	0.0255569	0.169767	HCG27	lncRNA
ENSG00000094841	122.765	0.231722	0.103947	2.22925	0.0257975	0.170858	UPRT	protein_coding
ENSG00000156738	1867.51	0.153215	0.0687276	2.2293	0.0257937	0.170858	MS4A1	protein_coding
ENSG00000160219	436.049	-0.133574	0.059918	-2.22929	0.0257949	0.170858	GAB3	protein_coding
ENSG00000166311	143.939	-0.218552	0.0980462	-2.22908	0.0258089	0.170858	SMPD1	protein_coding
ENSG00000172331	2676.52	0.160553	0.0721537	2.22516	0.0260707	0.172462	BPGM	protein_coding
ENSG00000081307	225.603	0.181235	0.081523	2.22312	0.0262077	0.172979	UBA5	protein_coding
ENSG00000164080	179.313	-0.199694	0.0898224	-2.22321	0.0262019	0.172979	RAD54L2	protein_coding
ENSG00000182484	98.6624	-0.250682	0.11276	-2.22314	0.0262067	0.172979	WASH6P	protein_coding
ENSG00000176101	1095.73	-0.12162	0.054756	-2.22112	0.0263426	0.173739	SSNA1	protein_coding
ENSG00000134243	325.12	-0.14704	0.0662288	-2.22018	0.0264067	0.173957	SORT1	protein_coding
ENSG00000147394	419.784	0.152375	0.0686357	2.22005	0.0264151	0.173957	ZNF185	protein_coding
ENSG00000080822	833.97	0.16037	0.0722896	2.21843	0.0265252	0.174292	CLDND1	protein_coding
ENSG00000106052	3646.19	0.1416	0.0638239	2.21861	0.0265134	0.174292	TAX1BP1	protein_coding
ENSG00000159592	639.702	0.122696	0.0553038	2.21858	0.0265152	0.174292	GPBP1L1	protein_coding
ENSG00000164105	247.806	-0.157858	0.0712591	-2.21527	0.0267415	0.175582	SAP30	protein_coding
ENSG00000134255	443.315	0.147951	0.0668066	2.21461	0.0267869	0.175749	CEPT1	protein_coding
ENSG00000076685	197.375	0.266715	0.120712	2.2095	0.0271396	0.175826	NT5C2	protein_coding
ENSG00000100644	939.469	0.120315	0.0544451	2.20984	0.0271161	0.175826	HIF1A	protein_coding
ENSG00000101493	373.274	-0.157238	0.0711728	-2.20925	0.0271576	0.175826	ZNF516	protein_coding
ENSG00000104979	793.403	-0.140359	0.063433	-2.21272	0.026917	0.175826	C19orf53	protein_coding
ENSG00000108518	31461.9	-0.118772	0.053756	-2.20947	0.0271418	0.175826	PFN1	protein_coding
ENSG00000113140	3153.77	0.288075	0.130124	2.21385	0.0268391	0.175826	SPARC	protein_coding
ENSG00000113597	256.379	0.185868	0.0840888	2.21038	0.0270789	0.175826	TRAPPC13	protein_coding
ENSG00000116752	612.605	0.13422	0.0607017	2.21114	0.0270258	0.175826	BCAS2	protein_coding
ENSG00000125835	2315.11	-0.11701	0.052887	-2.21245	0.0269354	0.175826	SNRPB	protein_coding
ENSG00000142937	3672.48	-0.208201	0.0941498	-2.21138	0.0270092	0.175826	RPS8	protein_coding
ENSG00000163735	199.97	0.38241	0.173072	2.20955	0.0271366	0.175826	CXCL5	protein_coding
ENSG00000167468	3565.68	-0.132762	0.0600787	-2.20979	0.0271194	0.175826	GPX4	protein_coding
ENSG00000170006	3595.86	0.17565	0.0795035	2.20933	0.0271517	0.175826	TMEM154	protein_coding
ENSG00000170836	232.879	0.167946	0.0759368	2.21165	0.0269908	0.175826	PPM1D	protein_coding
ENSG00000180891	119.25	-0.220092	0.0995351	-2.2112	0.0270221	0.175826	CUEDC1	protein_coding
ENSG00000196295	369.441	-0.139484	0.0630446	-2.21247	0.0269343	0.175826	GARS1-DT	lncRNA
ENSG00000196498	362.137	-0.216383	0.0978242	-2.21196	0.0269697	0.175826	NCOR2	protein_coding
ENSG00000253276	147.127	-0.1959	0.0885755	-2.21168	0.026989	0.175826	CCDC71L	protein_coding
ENSG00000179820	2142.11	0.147751	0.0669313	2.2075	0.0272792	0.176484	MYADM	protein_coding
ENSG00000115514	643.032	0.160918	0.0729098	2.20709	0.0273079	0.17654	TXNDC9	protein_coding
ENSG00000088832	541.41	-0.175746	0.0796758	-2.20577	0.0274	0.176931	FKBP1A	protein_coding
ENSG00000100028	226.551	0.161256	0.0731106	2.20565	0.0274085	0.176931	SNRPD3	protein_coding
ENSG00000164897	626.193	-0.159049	0.0721467	-2.20453	0.0274874	0.177311	TMUB1	protein_coding
ENSG00000143319	456.53	-0.112162	0.0508918	-2.20394	0.0275288	0.177448	ISG20L2	protein_coding
ENSG00000169299	647.706	0.176163	0.0799418	2.20364	0.02755	0.177455	PGM2	protein_coding
ENSG00000167842	175.99	0.203493	0.0923803	2.20278	0.0276104	0.177714	MIS12	protein_coding
ENSG00000023228	328.044	0.141065	0.0640635	2.20195	0.0276688	0.177716	NDUFS1	protein_coding
ENSG00000103326	139.109	-0.286407	0.130059	-2.20212	0.0276565	0.177716	CAPN15	protein_coding
ENSG00000183291	3286.26	0.130496	0.0592647	2.20192	0.0276712	0.177716	SELENOF	protein_coding
ENSG00000163528	213.938	0.184315	0.0837204	2.20156	0.0276964	0.177749	CHCHD4	protein_coding
ENSG00000113013	1138.39	0.124285	0.0564706	2.20088	0.0277447	0.1779	HSPA9	protein_coding
ENSG00000132182	898.583	-0.170843	0.0776427	-2.20037	0.0277805	0.1779	NUP210	protein_coding
ENSG00000268555	436.115	0.213438	0.0969984	2.20043	0.0277766	0.1779	ENSG00000268555	lncRNA
ENSG00000139631	216.943	-0.160906	0.0731411	-2.19993	0.0278115	0.17797	CSAD	protein_coding
ENSG00000127528	3070.21	-0.152836	0.069551	-2.19747	0.0279867	0.178701	KLF2	protein_coding
ENSG00000138678	591.491	0.172662	0.0785617	2.19779	0.0279642	0.178701	GPAT3	protein_coding
ENSG00000198885	105.492	0.222915	0.10144	2.1975	0.0279847	0.178701	ITPRIPL1	protein_coding
ENSG00000187601	199.585	0.187659	0.0854086	2.19719	0.028007	0.178702	MAGEH1	protein_coding
ENSG00000101413	197.548	0.164708	0.0750298	2.19523	0.0281472	0.179337	RPRD1B	protein_coding
ENSG00000105793	131.384	0.196565	0.0895414	2.19524	0.0281462	0.179337	GTPBP10	protein_coding
ENSG00000026297	2528.63	-0.121394	0.0553842	-2.19185	0.0283907	0.180757	RNASET2	protein_coding
ENSG00000114013	968.184	0.124515	0.0568416	2.19056	0.0284837	0.181088	CD86	protein_coding
ENSG00000141759	854.864	-0.125704	0.0573802	-2.19072	0.0284724	0.181088	TXNL4A	protein_coding
ENSG00000141503	247.062	-0.213148	0.0973174	-2.19024	0.0285071	0.181107	MINK1	protein_coding
ENSG00000104343	676.634	0.149689	0.0684138	2.188	0.0286698	0.181801	UBE2W	protein_coding
ENSG00000118620	413.827	0.172971	0.0790624	2.18778	0.0286854	0.181801	ZNF430	protein_coding
ENSG00000182718	7231.38	0.0998836	0.0456523	2.18792	0.0286754	0.181801	ANXA2	protein_coding
ENSG00000198189	2835.35	0.153922	0.0703612	2.1876	0.0286989	0.181801	HSD17B11	protein_coding
ENSG00000143933	20219.2	0.128108	0.0585804	2.18688	0.0287515	0.182003	CALM2	protein_coding
ENSG00000015133	689.491	-0.155595	0.0711676	-2.18632	0.0287921	0.182127	CCDC88C	protein_coding
ENSG00000048342	167.677	-0.20639	0.0944561	-2.18503	0.0288865	0.182127	CC2D2A	protein_coding
ENSG00000086758	400.646	-0.161393	0.0738431	-2.18562	0.0288435	0.182127	HUWE1	protein_coding
ENSG00000090615	212.016	-0.20905	0.0956333	-2.18596	0.0288187	0.182127	GOLGA3	protein_coding
ENSG00000119979	1089	0.129864	0.0594302	2.18515	0.0288777	0.182127	DENND10	protein_coding
ENSG00000146085	196.519	0.192843	0.088261	2.18492	0.028895	0.182127	MMUT	protein_coding
ENSG00000155827	690.619	0.13278	0.0607828	2.18451	0.0289251	0.182187	RNF20	protein_coding
ENSG00000074266	460.254	0.140474	0.0643349	2.18348	0.0290004	0.182531	EED	protein_coding
ENSG00000106683	182.584	-0.206243	0.0944871	-2.18277	0.029053	0.182731	LIMK1	protein_coding
ENSG00000131116	201.835	-0.193393	0.0886692	-2.18107	0.0291786	0.18339	ZNF428	protein_coding
ENSG00000187630	208.586	-0.163811	0.0751312	-2.18033	0.0292326	0.183599	DHRS4L2	protein_coding
ENSG00000064607	365.348	-0.156704	0.0719474	-2.17804	0.0294029	0.184275	SUGP2	protein_coding
ENSG00000145740	210.824	0.156527	0.0718599	2.17822	0.0293895	0.184275	SLC30A5	protein_coding
ENSG00000196323	641.026	-0.13309	0.0611023	-2.17815	0.0293948	0.184275	ZBTB44	protein_coding
ENSG00000162191	1704.18	-0.110723	0.0508779	-2.17625	0.0295368	0.184983	UBXN1	protein_coding
ENSG00000100554	1056.55	0.140029	0.0643856	2.17485	0.0296417	0.185124	ATP6V1D	protein_coding
ENSG00000103876	146.903	-0.192495	0.0885108	-2.17482	0.0296434	0.185124	FAH	protein_coding
ENSG00000127870	280.492	0.223723	0.102867	2.17487	0.0296396	0.185124	RNF6	protein_coding
ENSG00000198860	365.004	0.178792	0.082188	2.1754	0.0296	0.185124	TSEN15	protein_coding
ENSG00000071894	250.946	-0.207023	0.0952293	-2.17395	0.0297091	0.185234	CPSF1	protein_coding
ENSG00000130725	408.87	-0.197134	0.0906878	-2.17376	0.0297231	0.185234	UBE2M	protein_coding
ENSG00000167895	1543.27	-0.166393	0.0765465	-2.17375	0.0297239	0.185234	TMC8	protein_coding
ENSG00000028116	157.669	0.190571	0.0877168	2.17256	0.0298131	0.185658	VRK2	protein_coding
ENSG00000130175	298.685	-0.203822	0.0938478	-2.17183	0.0298684	0.185679	PRKCSH	protein_coding
ENSG00000155096	617.873	0.159783	0.0735728	2.17177	0.0298728	0.185679	AZIN1	protein_coding
ENSG00000164691	2722.9	0.111442	0.0513211	2.17146	0.0298965	0.185679	TAGAP	protein_coding
ENSG00000183696	885.803	-0.11713	0.0539421	-2.1714	0.0299007	0.185679	UPP1	protein_coding
ENSG00000169692	881.76	-0.144537	0.0665867	-2.17066	0.0299568	0.185861	AGPAT2	protein_coding
ENSG00000181789	719.869	0.173199	0.0797982	2.17046	0.0299721	0.185861	COPG1	protein_coding
ENSG00000204160	1645.88	-0.159398	0.07346	-2.16987	0.0300169	0.186008	ZDHHC18	protein_coding
ENSG00000163412	969.012	0.125095	0.0576615	2.16947	0.0300467	0.186062	EIF4E3	protein_coding
ENSG00000119673	107.574	0.251064	0.115828	2.16757	0.0301918	0.186567	ACOT2	protein_coding
ENSG00000143653	256.707	0.162216	0.0748257	2.16792	0.0301645	0.186567	SCCPDH	protein_coding
ENSG00000155849	915.887	0.137641	0.0635	2.16757	0.0301913	0.186567	ELMO1	protein_coding
ENSG00000051620	1514.16	-0.10276	0.0474429	-2.16598	0.030313	0.18693	HEBP2	protein_coding
ENSG00000072786	2562.18	-0.125017	0.0577192	-2.16596	0.0303141	0.18693	STK10	protein_coding
ENSG00000203705	336.373	0.150743	0.0695825	2.16639	0.0302814	0.18693	TATDN3	protein_coding
ENSG00000263563	117.159	0.227398	0.105005	2.16559	0.0303423	0.186973	UBBP4	transcribed_unprocessed_pseudogene
ENSG00000116750	451.225	0.143474	0.0662641	2.16518	0.0303736	0.186986	UCHL5	protein_coding
ENSG00000142669	19600	-0.113522	0.0524349	-2.16501	0.0303868	0.186986	SH3BGRL3	protein_coding
ENSG00000132716	261.677	-0.168256	0.0777475	-2.16413	0.0304545	0.187272	DCAF8	protein_coding
ENSG00000161542	345.591	0.171667	0.0793392	2.16371	0.0304869	0.18734	PRPSAP1	protein_coding
ENSG00000151665	154.755	0.222155	0.10274	2.1623	0.0305949	0.18763	PIGF	protein_coding
ENSG00000213995	221.701	0.173917	0.0804432	2.16199	0.0306191	0.18763	NAXD	protein_coding
ENSG00000214753	108.702	-0.236618	0.109404	-2.16279	0.0305575	0.18763	HNRNPUL2	protein_coding
ENSG00000215301	2385.57	0.098913	0.04575	2.16203	0.0306157	0.18763	DDX3X	protein_coding
ENSG00000101407	143.654	0.239009	0.110611	2.16081	0.0307104	0.187667	TTI1	protein_coding
ENSG00000142002	294.794	-0.128668	0.0595294	-2.16142	0.0306631	0.187667	DPP9	protein_coding
ENSG00000170989	653.536	0.196572	0.0909664	2.16093	0.0307008	0.187667	S1PR1	protein_coding
ENSG00000257923	1013.59	-0.106674	0.0493663	-2.16087	0.0307057	0.187667	CUX1	protein_coding
ENSG00000113758	134.577	-0.206872	0.0957876	-2.15969	0.0307966	0.187941	DBN1	protein_coding
ENSG00000179454	439.153	0.145419	0.0673338	2.15968	0.0307977	0.187941	KLHL28	protein_coding
ENSG00000153046	243.928	-0.218705	0.101281	-2.15939	0.0308201	0.187947	CDYL	protein_coding
ENSG00000124496	256.401	-0.141081	0.065383	-2.15777	0.0309461	0.188325	TRERF1	protein_coding
ENSG00000175931	611.206	-0.186258	0.0862996	-2.15828	0.0309064	0.188325	UBE2O	protein_coding
ENSG00000275700	847.948	0.131917	0.0611302	2.15797	0.0309304	0.188325	AATF	protein_coding
ENSG00000176102	169.302	0.186134	0.0862865	2.15716	0.0309929	0.18848	CSTF3	protein_coding
ENSG00000113851	1320.95	0.140731	0.065276	2.15594	0.0310886	0.188931	CRBN	protein_coding
ENSG00000047644	947.585	-0.107782	0.0500047	-2.15544	0.0311275	0.189028	WWC3	protein_coding
ENSG00000079459	1797.93	0.130665	0.0606283	2.15518	0.0311474	0.189028	FDFT1	protein_coding
ENSG00000135047	263.276	0.183461	0.0851555	2.15442	0.0312071	0.18913	CTSL	protein_coding
ENSG00000214174	191.358	0.159374	0.0739749	2.15443	0.0312063	0.18913	AMZ2P1	transcribed_unprocessed_pseudogene
ENSG00000159131	412.163	0.158313	0.0734991	2.15395	0.0312443	0.189226	GART	protein_coding
ENSG00000117335	7143.59	0.173286	0.0805505	2.15128	0.0314545	0.189587	CD46	protein_coding
ENSG00000161671	118.965	-0.21385	0.0993847	-2.15174	0.0314181	0.189587	EMC10	protein_coding
ENSG00000164172	255.101	0.160935	0.0747929	2.15174	0.0314178	0.189587	MOCS2	protein_coding
ENSG00000164610	161.966	-0.189981	0.0882857	-2.15189	0.0314058	0.189587	RP9	protein_coding
ENSG00000165671	566.911	-0.129542	0.0602037	-2.15173	0.0314184	0.189587	NSD1	protein_coding
ENSG00000167315	788.67	0.138694	0.0644303	2.15262	0.0313485	0.189587	ACAA2	protein_coding
ENSG00000198034	4588.61	-0.169149	0.078621	-2.15144	0.0314411	0.189587	RPS4X	protein_coding
ENSG00000170776	2621.67	-0.120092	0.0558846	-2.14893	0.0316402	0.190576	AKAP13	protein_coding
ENSG00000155876	1184.57	0.147804	0.0688091	2.14803	0.0317111	0.190873	RRAGA	protein_coding
ENSG00000131196	194.476	-0.163238	0.0760712	-2.14586	0.0318841	0.191783	NFATC1	protein_coding
ENSG00000140740	1685.63	0.118196	0.0550958	2.14528	0.0319305	0.191931	UQCRC2	protein_coding
ENSG00000162639	460.027	0.146611	0.0683529	2.1449	0.0319605	0.191981	HENMT1	protein_coding
ENSG00000168291	772.242	0.135141	0.0630297	2.14408	0.0320262	0.192114	PDHB	protein_coding
ENSG00000170222	196.549	0.180968	0.0843952	2.1443	0.0320092	0.192114	ADPRM	protein_coding
ENSG00000176845	252.209	-0.205363	0.0958167	-2.14329	0.0320901	0.192366	METRNL	protein_coding
ENSG00000100280	294.039	-0.202236	0.0943881	-2.1426	0.0321451	0.192473	AP1B1	protein_coding
ENSG00000225783	396.118	-0.159575	0.0744802	-2.14252	0.0321516	0.192473	MIAT	lncRNA
ENSG00000111731	235.529	0.145868	0.0681099	2.14166	0.0322208	0.192626	C2CD5	protein_coding
ENSG00000214026	228.254	-0.190887	0.0891288	-2.1417	0.0322179	0.192626	MRPL23	protein_coding
ENSG00000184203	1429.22	0.129154	0.0603223	2.14107	0.0322684	0.19278	PPP1R2	protein_coding
ENSG00000149187	1457.35	-0.0941659	0.0439876	-2.14074	0.0322952	0.192809	CELF1	protein_coding
ENSG00000017797	1992.82	-0.127314	0.0594897	-2.14011	0.032346	0.192851	RALBP1	protein_coding
ENSG00000182973	265.832	0.15267	0.0713317	2.14029	0.0323314	0.192851	CNOT10	protein_coding
ENSG00000114978	3247.77	0.114684	0.0535981	2.1397	0.0323787	0.192916	MOB1A	protein_coding
ENSG00000182872	383.627	-0.164928	0.0771213	-2.13855	0.032472	0.193341	RBM10	protein_coding
ENSG00000171298	667.828	-0.141082	0.0660159	-2.13709	0.0325905	0.193915	GAA	protein_coding
ENSG00000130202	113.275	0.276876	0.129702	2.13471	0.032785	0.194416	NECTIN2	protein_coding
ENSG00000136146	452.205	0.144515	0.0677216	2.13396	0.0328461	0.194416	MED4	protein_coding
ENSG00000141452	604.639	0.157641	0.0738526	2.13453	0.0327996	0.194416	RMC1	protein_coding
ENSG00000164506	491.795	-0.132775	0.0621929	-2.13489	0.0327699	0.194416	STXBP5	protein_coding
ENSG00000176953	293.413	-0.127405	0.0597053	-2.1339	0.032851	0.194416	NFATC2IP	protein_coding
ENSG00000186088	411.741	0.151096	0.0707571	2.13542	0.0327264	0.194416	GSAP	protein_coding
ENSG00000186298	1335.47	0.132055	0.0618831	2.13395	0.0328473	0.194416	PPP1CC	protein_coding
ENSG00000256594	107.758	0.193589	0.0906635	2.13524	0.0327412	0.194416	ENSG00000256594	transcribed_unprocessed_pseudogene
ENSG00000183134	154.085	0.248528	0.11654	2.13255	0.0329613	0.194938	PTGDR2	protein_coding
ENSG00000214135	120.915	0.18763	0.0880195	2.13169	0.0330327	0.19523	SDHAP4	transcribed_unprocessed_pseudogene
ENSG00000088448	657.693	0.098795	0.0463625	2.13092	0.0330953	0.195469	ANKRD10	protein_coding
ENSG00000114779	538.155	-0.118997	0.0558521	-2.13057	0.0331247	0.195511	ABHD14B	protein_coding
ENSG00000170837	356.892	0.179587	0.0843041	2.13022	0.0331531	0.195548	GPR27	protein_coding
ENSG00000075884	3156.62	0.156414	0.0734671	2.12904	0.0332512	0.195738	ARHGAP15	protein_coding
ENSG00000125505	3228.62	-0.148521	0.0697687	-2.12876	0.0332741	0.195738	MBOAT7	protein_coding
ENSG00000136731	228.342	-0.156893	0.0736781	-2.12944	0.0332177	0.195738	UGGT1	protein_coding
ENSG00000160883	1613.89	-0.157824	0.0741351	-2.12888	0.0332645	0.195738	HK3	protein_coding
ENSG00000214655	157.152	-0.194785	0.0915327	-2.12804	0.0333342	0.19596	ZSWIM8	protein_coding
ENSG00000089335	300.274	0.144328	0.0678774	2.1263	0.0334782	0.196676	ZNF302	protein_coding
ENSG00000185122	182.362	-0.166486	0.0783498	-2.1249	0.0335948	0.19723	HSF1	protein_coding
ENSG00000111581	344.851	0.135909	0.0639839	2.12411	0.0336607	0.197485	NUP107	protein_coding
ENSG00000168310	1868.26	0.150233	0.0707631	2.12304	0.0337501	0.197746	IRF2	protein_coding
ENSG00000271601	194.277	-0.175812	0.0828044	-2.12322	0.033735	0.197746	LIX1L	protein_coding
ENSG00000069943	322.079	0.220909	0.104121	2.12165	0.0338669	0.197747	PIGB	protein_coding
ENSG00000105669	2862.08	-0.136741	0.0644297	-2.12233	0.0338097	0.197747	COPE	protein_coding
ENSG00000140941	3906.03	0.124773	0.0588154	2.12144	0.0338848	0.197747	MAP1LC3B	protein_coding
ENSG00000143727	1525.06	0.121131	0.0570779	2.1222	0.033821	0.197747	ACP1	protein_coding
ENSG00000144566	606.382	0.159779	0.0752996	2.12192	0.0338449	0.197747	RAB5A	protein_coding
ENSG00000167671	2795.92	-0.304841	0.143625	-2.12248	0.0337973	0.197747	UBXN6	protein_coding
ENSG00000023330	619.832	0.167478	0.078997	2.12006	0.0340013	0.198165	ALAS1	protein_coding
ENSG00000079462	156.932	-0.174772	0.0824358	-2.12009	0.0339981	0.198165	PAFAH1B3	protein_coding
ENSG00000106993	293.823	0.151702	0.0715754	2.11947	0.0340504	0.198221	CDC37L1	protein_coding
ENSG00000178996	420.172	-0.14542	0.0686134	-2.11941	0.0340558	0.198221	SNX18	protein_coding
ENSG00000213903	864.641	-0.158018	0.0745898	-2.1185	0.0341328	0.198407	LTB4R	protein_coding
ENSG00000249437	159.645	0.253954	0.119871	2.11856	0.0341278	0.198407	NAIP	protein_coding
ENSG00000162086	288.106	0.162136	0.076551	2.11801	0.0341739	0.198515	ZNF75A	protein_coding
ENSG00000028839	524.339	0.176008	0.0831369	2.11709	0.0342521	0.198667	TBPL1	protein_coding
ENSG00000107874	742.838	-0.114848	0.054251	-2.11698	0.0342617	0.198667	CUEDC2	protein_coding
ENSG00000115762	1572.77	0.0821309	0.0387976	2.11691	0.0342677	0.198667	PLEKHB2	protein_coding
ENSG00000102409	415.833	0.141338	0.0667991	2.11587	0.0343562	0.198923	BEX4	protein_coding
ENSG00000153975	167.153	0.214421	0.10134	2.11586	0.034357	0.198923	ZUP1	protein_coding
ENSG00000101557	491.956	0.139604	0.0660341	2.11412	0.0345046	0.199243	USP14	protein_coding
ENSG00000108298	6390.27	-0.154074	0.0728727	-2.11428	0.034491	0.199243	RPL19	protein_coding
ENSG00000134548	150.159	0.263883	0.124834	2.11388	0.0345253	0.199243	SPX	protein_coding
ENSG00000138386	122.287	0.230989	0.109249	2.11434	0.0344864	0.199243	NAB1	protein_coding
ENSG00000196449	143.717	0.175692	0.0830905	2.11447	0.0344754	0.199243	YRDC	protein_coding
ENSG00000101849	1221.39	-0.130106	0.061611	-2.11174	0.0347088	0.199659	TBL1X	protein_coding
ENSG00000109270	1133.57	0.154174	0.0730902	2.10936	0.0349134	0.199659	LAMTOR3	protein_coding
ENSG00000110955	8300.17	0.126041	0.05971	2.11089	0.0347815	0.199659	ATP5F1B	protein_coding
ENSG00000116459	3003.08	0.0962337	0.0456061	2.11011	0.0348492	0.199659	ATP5PB	protein_coding
ENSG00000127152	424.6	-0.178752	0.0847219	-2.10986	0.0348701	0.199659	BCL11B	protein_coding
ENSG00000128159	369.166	-0.197387	0.0936198	-2.10839	0.0349971	0.199659	TUBGCP6	protein_coding
ENSG00000131584	155.54	-0.203358	0.0963601	-2.11039	0.0348245	0.199659	ACAP3	protein_coding
ENSG00000132341	2928.41	0.0892638	0.0423414	2.10819	0.0350144	0.199659	RAN	protein_coding
ENSG00000134242	417.607	0.148708	0.070464	2.11041	0.0348228	0.199659	PTPN22	protein_coding
ENSG00000135148	1222.27	0.180335	0.0854019	2.11161	0.0347201	0.199659	TRAFD1	protein_coding
ENSG00000143624	327.807	-0.166619	0.0790362	-2.10814	0.0350192	0.199659	INTS3	protein_coding
ENSG00000146729	658.48	0.157139	0.0745057	2.10908	0.0349374	0.199659	NIPSNAP2	protein_coding
ENSG00000155850	132.959	-0.178293	0.0844632	-2.1109	0.0347811	0.199659	SLC26A2	protein_coding
ENSG00000162783	651.44	0.0970051	0.0459795	2.10975	0.0348801	0.199659	IER5	protein_coding
ENSG00000171159	734.103	-0.167306	0.0792468	-2.1112	0.0347549	0.199659	BBLN	protein_coding
ENSG00000174775	117.114	-0.284701	0.135055	-2.10804	0.0350274	0.199659	HRAS	protein_coding
ENSG00000178607	701.577	-0.11594	0.0549467	-2.11005	0.0348539	0.199659	ERN1	protein_coding
ENSG00000188313	1276.96	0.163234	0.0773852	2.10938	0.0349121	0.199659	PLSCR1	protein_coding
ENSG00000197063	313.932	-0.172098	0.0816094	-2.1088	0.0349622	0.199659	MAFG	protein_coding
ENSG00000158985	2232.06	0.129151	0.0612755	2.10771	0.0350562	0.199693	CDC42SE2	protein_coding
ENSG00000104880	872.22	-0.144106	0.0684276	-2.10596	0.0352075	0.200067	ARHGEF18	protein_coding
ENSG00000133884	1256.83	0.176845	0.0839535	2.10647	0.0351637	0.200067	DPF2	protein_coding
ENSG00000153094	231.646	-0.14251	0.06766	-2.10627	0.0351813	0.200067	BCL2L11	protein_coding
ENSG00000198642	315.804	0.131082	0.0622449	2.10591	0.0352125	0.200067	KLHL9	protein_coding
ENSG00000171204	532.645	0.127415	0.0605447	2.10448	0.0353366	0.200643	TMEM126B	protein_coding
ENSG00000124164	281.717	0.12628	0.060025	2.10379	0.0353968	0.200726	VAPB	protein_coding
ENSG00000198755	2363.82	-0.164032	0.0779611	-2.10403	0.0353759	0.200726	RPL10A	protein_coding
ENSG00000107263	500.842	-0.156856	0.0745923	-2.10285	0.0354792	0.201064	RAPGEF1	protein_coding
ENSG00000137404	174.94	-0.175506	0.0834823	-2.10232	0.0355253	0.201196	NRM	protein_coding
ENSG00000162384	626.355	0.100726	0.0479794	2.09935	0.035786	0.202542	CZIB	protein_coding
ENSG00000140391	529.907	0.162396	0.077371	2.09893	0.0358229	0.202621	TSPAN3	protein_coding
ENSG00000183918	641.957	0.15213	0.0724909	2.09861	0.0358516	0.202654	SH2D1A	protein_coding
ENSG00000116580	670.691	-0.137582	0.0655701	-2.09824	0.0358835	0.202704	GON4L	protein_coding
ENSG00000072803	166.314	0.159058	0.0759015	2.09558	0.0361192	0.202995	FBXW11	protein_coding
ENSG00000115540	149.229	0.196868	0.0939025	2.09652	0.0360365	0.202995	MOB4	protein_coding
ENSG00000120616	612.577	-0.165514	0.0789673	-2.09598	0.0360836	0.202995	EPC1	protein_coding
ENSG00000142687	970.949	-0.115852	0.0552641	-2.09634	0.0360521	0.202995	KIAA0319L	protein_coding
ENSG00000168876	377.987	0.154639	0.0737302	2.09737	0.0359611	0.202995	ANKRD49	protein_coding
ENSG00000176444	269.367	-0.149535	0.0713236	-2.09657	0.036032	0.202995	CLK2	protein_coding
ENSG00000251562	62407.3	0.24233	0.115625	2.09582	0.0360983	0.202995	MALAT1	lncRNA
ENSG00000260032	720.89	-0.149378	0.0712776	-2.09572	0.036107	0.202995	NORAD	lncRNA
ENSG00000015532	107.133	-0.199648	0.0953653	-2.09351	0.036304	0.203904	XYLT2	protein_coding
ENSG00000099949	96.6808	-0.241742	0.11558	-2.09156	0.0364776	0.204258	LZTR1	protein_coding
ENSG00000101460	169.603	-0.191288	0.0914492	-2.09175	0.0364612	0.204258	MAP1LC3A	protein_coding
ENSG00000143815	2054.04	0.13354	0.0638401	2.09179	0.0364577	0.204258	LBR	protein_coding
ENSG00000156958	181.05	0.174438	0.0834029	2.0915	0.0364829	0.204258	GALK2	protein_coding
ENSG00000165119	7476.38	0.144952	0.0693042	2.09154	0.0364798	0.204258	HNRNPK	protein_coding
ENSG00000112367	302.426	0.160658	0.0768656	2.09012	0.0366073	0.204824	FIG4	protein_coding
ENSG00000135218	2204.67	0.157489	0.0753758	2.08939	0.0366726	0.204988	CD36	protein_coding
ENSG00000139132	337.846	-0.13784	0.0659752	-2.08927	0.036683	0.204988	FGD4	protein_coding
ENSG00000136156	38548.2	0.13744	0.0658071	2.08852	0.0367509	0.205237	ITM2B	protein_coding
ENSG00000084693	104.933	0.222092	0.106412	2.0871	0.0368795	0.205435	AGBL5	protein_coding
ENSG00000133574	6926.94	0.118467	0.0567575	2.08724	0.0368662	0.205435	GIMAP4	protein_coding
ENSG00000185262	430.362	-0.206946	0.0991366	-2.08748	0.036845	0.205435	UBALD2	protein_coding
ENSG00000196646	188.752	0.176264	0.0844322	2.08763	0.0368309	0.205435	ZNF136	protein_coding
ENSG00000126070	321.982	-0.142151	0.0681929	-2.08455	0.0371103	0.20633	AGO3	protein_coding
ENSG00000136247	293.247	0.160891	0.0771785	2.08466	0.0371004	0.20633	ZDHHC4	protein_coding
ENSG00000181817	1952.2	-0.101214	0.0485442	-2.08498	0.0370709	0.20633	LSM10	protein_coding
ENSG00000054148	400.094	-0.177117	0.085023	-2.08316	0.0372364	0.20647	PHPT1	protein_coding
ENSG00000105829	327.015	0.191941	0.0921376	2.0832	0.0372333	0.20647	BET1	protein_coding
ENSG00000125166	402.592	0.194717	0.0934475	2.0837	0.0371871	0.20647	GOT2	protein_coding
ENSG00000137265	125.733	-0.181674	0.0871781	-2.08394	0.0371653	0.20647	IRF4	protein_coding
ENSG00000163104	133.175	0.205169	0.0984979	2.08298	0.0372527	0.20647	SMARCAD1	protein_coding
ENSG00000005379	121.902	-0.260034	0.125025	-2.07986	0.0375385	0.207173	TSPOAP1	protein_coding
ENSG00000061936	486.082	-0.141425	0.068012	-2.07941	0.0375794	0.207173	SFSWAP	protein_coding
ENSG00000065613	822.287	0.120772	0.0580348	2.08104	0.0374306	0.207173	SLK	protein_coding
ENSG00000074966	477.358	0.134646	0.0647335	2.08	0.0375252	0.207173	TXK	protein_coding
ENSG00000103042	99.6472	-0.243679	0.117185	-2.07944	0.0375772	0.207173	SLC38A7	protein_coding
ENSG00000115806	738.101	0.173671	0.0834446	2.08128	0.0374085	0.207173	GORASP2	protein_coding
ENSG00000140464	430.62	-0.15761	0.0758001	-2.07929	0.0375908	0.207173	PML	protein_coding
ENSG00000143751	185.125	0.165378	0.0794963	2.08032	0.0374958	0.207173	SDE2	protein_coding
ENSG00000147403	9905.79	-0.152559	0.0733216	-2.08068	0.0374631	0.207173	RPL10	protein_coding
ENSG00000266028	209.709	-0.145025	0.0697566	-2.07901	0.037616	0.207182	SRGAP2	protein_coding
ENSG00000103707	188.241	0.180387	0.0868709	2.0765	0.0378478	0.208198	MTFMT	protein_coding
ENSG00000144048	633.532	0.163492	0.0787306	2.07661	0.0378379	0.208198	DUSP11	protein_coding
ENSG00000120727	1571.34	0.154051	0.0742012	2.07612	0.0378825	0.208215	PAIP2	protein_coding
ENSG00000163161	393.336	0.144228	0.0694753	2.07596	0.037898	0.208215	ERCC3	protein_coding
ENSG00000197860	216.002	0.190172	0.0916273	2.07549	0.037941	0.208321	SGTB	protein_coding
ENSG00000010270	943.758	0.156818	0.0756127	2.07396	0.0380832	0.208443	STARD3NL	protein_coding
ENSG00000090487	1961.89	0.125336	0.0604433	2.07361	0.0381155	0.208443	SPG21	protein_coding
ENSG00000110958	2780.94	0.122303	0.0589684	2.07404	0.0380754	0.208443	PTGES3	protein_coding
ENSG00000116266	890.726	0.178227	0.085928	2.07414	0.0380664	0.208443	STXBP3	protein_coding
ENSG00000139083	651.033	-0.100491	0.0484707	-2.07324	0.0381503	0.208443	ETV6	protein_coding
ENSG00000140836	98.0737	-0.211198	0.101784	-2.07496	0.03799	0.208443	ZFHX3	protein_coding
ENSG00000178951	592.478	-0.180839	0.0872264	-2.07321	0.0381523	0.208443	ZBTB7A	protein_coding
ENSG00000198814	1147.88	0.143439	0.0691462	2.07443	0.0380398	0.208443	GK	protein_coding
ENSG00000182903	114.559	0.184355	0.088983	2.0718	0.0382841	0.209034	ZNF721	protein_coding
ENSG00000007237	666.337	-0.103165	0.0498064	-2.07133	0.0383284	0.209146	GAS7	protein_coding
ENSG00000042753	676.571	-0.150354	0.0726162	-2.07053	0.0384027	0.209195	AP2S1	protein_coding
ENSG00000107341	1701.88	-0.113234	0.0546871	-2.07059	0.0383974	0.209195	UBE2R2	protein_coding
ENSG00000159733	130.634	-0.185758	0.089718	-2.07047	0.0384086	0.209195	ZFYVE28	protein_coding
ENSG00000108039	380.49	0.133968	0.0647422	2.06926	0.0385221	0.209439	XPNPEP1	protein_coding
ENSG00000139644	15278.3	0.130846	0.0632342	2.06923	0.0385246	0.209439	TMBIM6	protein_coding
ENSG00000204574	523.66	-0.118946	0.0574704	-2.06968	0.0384819	0.209439	ABCF1	protein_coding
ENSG00000132359	359.651	-0.141552	0.0684269	-2.06866	0.0385776	0.209598	RAP1GAP2	protein_coding
ENSG00000140988	14137.9	-0.130807	0.0632458	-2.06823	0.0386181	0.209689	RPS2	protein_coding
ENSG00000100888	190.852	-0.153421	0.074191	-2.06792	0.0386479	0.209722	CHD8	protein_coding
ENSG00000153814	380.303	-0.18217	0.0881357	-2.06693	0.0387406	0.210095	JAZF1	protein_coding
ENSG00000123268	244.338	0.165388	0.0800408	2.06629	0.0388009	0.210293	ATF1	protein_coding
ENSG00000034533	252.54	0.192665	0.0933223	2.06451	0.0389692	0.211075	ASTE1	protein_coding
ENSG00000163606	125.993	0.197662	0.0957716	2.06389	0.0390283	0.211265	CD200R1	protein_coding
ENSG00000157540	472.674	-0.155417	0.0753248	-2.0633	0.0390844	0.21144	DYRK1A	protein_coding
ENSG00000148450	617.085	-0.140048	0.067889	-2.06289	0.039123	0.211518	MSRB2	protein_coding
ENSG00000104714	804.799	-0.122014	0.0592309	-2.05997	0.0394014	0.212428	ERICH1	protein_coding
ENSG00000126088	1132.68	0.0914428	0.0443789	2.0605	0.0393508	0.212428	UROD	protein_coding
ENSG00000135604	1948.47	0.147738	0.0716908	2.06076	0.0393257	0.212428	STX11	protein_coding
ENSG00000171860	694.519	0.161065	0.078192	2.05986	0.0394116	0.212428	C3AR1	protein_coding
ENSG00000172936	4260.82	0.18061	0.0876752	2.05999	0.0393999	0.212428	MYD88	protein_coding
ENSG00000051596	156.241	0.171551	0.0833025	2.05937	0.0394589	0.212552	THOC3	protein_coding
ENSG00000123106	540.805	0.117158	0.0569727	2.05639	0.0397451	0.213964	CCDC91	protein_coding
ENSG00000161654	196.217	0.188649	0.0917499	2.05613	0.0397704	0.213969	LSM12	protein_coding
ENSG00000143156	95.2261	0.247425	0.120435	2.05442	0.0399348	0.214592	NME7	protein_coding
ENSG00000170185	224.352	0.149143	0.0725875	2.05467	0.0399113	0.214592	USP38	protein_coding
ENSG00000135272	528.328	0.131861	0.0641966	2.05402	0.0399737	0.21467	MDFIC	protein_coding
ENSG00000076944	1246.74	-0.111208	0.0541558	-2.05349	0.0400251	0.214815	STXBP2	protein_coding
ENSG00000134198	602.973	0.182585	0.0889422	2.05285	0.0400871	0.214898	TSPAN2	protein_coding
ENSG00000196072	1380.63	0.131753	0.0641813	2.05283	0.0400892	0.214898	BLOC1S2	protein_coding
ENSG00000165512	235.102	0.157239	0.0766604	2.05111	0.0402561	0.215661	ZNF22	protein_coding
ENSG00000108773	127.737	-0.20789	0.101398	-2.05024	0.0403408	0.215717	KAT2A	protein_coding
ENSG00000141580	355.048	0.155293	0.0757504	2.05006	0.0403588	0.215717	WDR45B	protein_coding
ENSG00000149357	2024.64	-0.0818531	0.0399191	-2.05048	0.040318	0.215717	LAMTOR1	protein_coding
ENSG00000169490	347.153	0.142924	0.0697191	2.05	0.0403645	0.215717	TM2D2	protein_coding
ENSG00000122884	299.696	0.155426	0.0758544	2.04901	0.0404616	0.21593	P4HA1	protein_coding
ENSG00000132485	955.193	0.111445	0.0543981	2.0487	0.0404915	0.21593	ZRANB2	protein_coding
ENSG00000155097	733.783	0.165607	0.0808379	2.04863	0.0404985	0.21593	ATP6V1C1	protein_coding
ENSG00000177663	3055.07	-0.115241	0.0562538	-2.04859	0.0405022	0.21593	IL17RA	protein_coding
ENSG00000180596	856.894	0.172886	0.0844037	2.04833	0.0405278	0.215936	H2BC4	protein_coding
ENSG00000153015	331.184	0.164629	0.0803914	2.04784	0.0405755	0.216059	CWC27	protein_coding
ENSG00000101558	3449.41	0.144666	0.0707043	2.04607	0.0407494	0.216855	VAPA	protein_coding
ENSG00000148803	176.398	-0.195787	0.095708	-2.04567	0.0407885	0.216932	FUOM	protein_coding
ENSG00000122417	367.066	0.15739	0.0769482	2.0454	0.0408154	0.216944	ODF2L	protein_coding
ENSG00000132185	353.259	0.197603	0.0966212	2.04513	0.0408423	0.216956	FCRLA	protein_coding
ENSG00000087087	514.976	-0.123706	0.0604969	-2.04483	0.040872	0.216983	SRRT	protein_coding
ENSG00000118518	404.514	0.155943	0.0763191	2.0433	0.0410227	0.217204	RNF146	protein_coding
ENSG00000125877	621.181	-0.115656	0.0566063	-2.04316	0.0410367	0.217204	ITPA	protein_coding
ENSG00000136143	369.533	0.212131	0.103808	2.0435	0.0410034	0.217204	SUCLA2	protein_coding
ENSG00000151470	188.625	0.19307	0.0944768	2.04357	0.0409962	0.217204	C4orf33	protein_coding
ENSG00000198663	738.309	-0.101654	0.0497494	-2.04331	0.0410216	0.217204	C6orf89	protein_coding
ENSG00000163848	1139.89	0.102219	0.0500701	2.04152	0.0411989	0.217855	ZNF148	protein_coding
ENSG00000173545	839.999	0.144583	0.0708249	2.04142	0.0412092	0.217855	ZNF622	protein_coding
ENSG00000156265	2349.71	0.295162	0.144739	2.03927	0.041423	0.218854	MAP3K7CL	protein_coding
ENSG00000116478	1274.34	0.115031	0.0564354	2.03828	0.0415222	0.218999	HDAC1	protein_coding
ENSG00000124222	758.81	-0.0926612	0.0454663	-2.03802	0.0415482	0.218999	STX16	protein_coding
ENSG00000164823	552.684	0.178649	0.0876697	2.03775	0.0415746	0.218999	OSGIN2	protein_coding
ENSG00000178971	361.713	-0.14384	0.0705863	-2.03779	0.0415711	0.218999	CTC1	protein_coding
ENSG00000187446	645.052	-0.125426	0.0615343	-2.0383	0.0415195	0.218999	CHP1	protein_coding
ENSG00000163602	693.981	-0.167665	0.0823125	-2.03693	0.0416572	0.219303	RYBP	protein_coding
ENSG00000185745	1139.61	0.168924	0.0829844	2.03561	0.0417895	0.219869	IFIT1	protein_coding
ENSG00000152942	169.138	0.168991	0.0830478	2.03487	0.0418643	0.22001	RAD17	protein_coding
ENSG00000184009	26895.2	0.113285	0.0556724	2.03485	0.0418663	0.22001	ACTG1	protein_coding
ENSG00000074071	795.434	-0.146669	0.0720936	-2.03443	0.0419086	0.220101	MRPS34	protein_coding
ENSG00000135899	3786.06	-0.0990817	0.0487122	-2.03402	0.0419496	0.220186	SP110	protein_coding
ENSG00000166478	412.75	0.144104	0.0708592	2.03366	0.0419859	0.220245	ZNF143	protein_coding
ENSG00000012061	580.199	-0.115287	0.0567157	-2.03272	0.0420806	0.22061	ERCC1	protein_coding
ENSG00000075785	4794.47	0.150072	0.073866	2.03168	0.0421856	0.220636	RAB7A	protein_coding
ENSG00000129460	734.609	0.129056	0.06352	2.03173	0.0421809	0.220636	NGDN	protein_coding
ENSG00000143622	677.252	0.117282	0.0577059	2.03241	0.0421126	0.220636	RIT1	protein_coding
ENSG00000214212	939.362	-0.116194	0.0571864	-2.03185	0.042169	0.220636	C19orf38	protein_coding
ENSG00000204642	4228.17	-0.12303	0.0605681	-2.03127	0.0422278	0.220726	HLA-F	protein_coding
ENSG00000117533	336.706	0.120213	0.0592267	2.02971	0.0423859	0.22077	VAMP4	protein_coding
ENSG00000128789	844.135	0.113684	0.0559944	2.03028	0.042328	0.22077	PSMG2	protein_coding
ENSG00000151445	204.513	0.153616	0.0756492	2.03063	0.0422925	0.22077	VIPAS39	protein_coding
ENSG00000161405	719.254	-0.150459	0.0741604	-2.02883	0.0424756	0.22077	IKZF3	protein_coding
ENSG00000168421	919.634	0.116611	0.0574859	2.02852	0.0425075	0.22077	RHOH	protein_coding
ENSG00000174130	491.182	-0.163553	0.0806254	-2.02855	0.0425042	0.22077	TLR6	protein_coding
ENSG00000180776	393.94	-0.118021	0.0581478	-2.02967	0.04239	0.22077	ZDHHC20	protein_coding
ENSG00000184678	454.553	0.189418	0.0933906	2.02823	0.0425367	0.22077	H2BC21	protein_coding
ENSG00000198522	394.086	0.162558	0.0801186	2.02896	0.042462	0.22077	GPN1	protein_coding
ENSG00000205981	357.688	0.143426	0.0706579	2.02987	0.0423701	0.22077	DNAJC19	protein_coding
ENSG00000214367	133.585	0.222651	0.109774	2.02827	0.0425331	0.22077	HAUS3	protein_coding
ENSG00000276293	282.182	-0.15532	0.0765043	-2.03021	0.0423349	0.22077	PIP4K2B	protein_coding
ENSG00000137752	5841.98	0.120525	0.0594357	2.02782	0.0425791	0.22086	CASP1	protein_coding
ENSG00000124151	479.841	-0.121803	0.0600987	-2.02672	0.0426906	0.220936	NCOA3	protein_coding
ENSG00000128590	398.097	0.178512	0.0881176	2.02584	0.042781	0.220936	DNAJB9	protein_coding
ENSG00000134440	902.914	0.15757	0.0777818	2.0258	0.0427857	0.220936	NARS1	protein_coding
ENSG00000136490	5499.29	-0.134879	0.0665699	-2.02613	0.0427517	0.220936	LIMD2	protein_coding
ENSG00000137074	262.702	0.110418	0.0545083	2.02571	0.0427942	0.220936	APTX	protein_coding
ENSG00000159335	214.393	-0.226591	0.111803	-2.02669	0.0426937	0.220936	PTMS	protein_coding
ENSG00000180917	215.891	0.150613	0.0743247	2.02642	0.0427214	0.220936	CMTR2	protein_coding
ENSG00000198856	981.782	0.112593	0.055542	2.02718	0.0426444	0.220936	OSTC	protein_coding
ENSG00000004939	2225.59	-0.161224	0.079654	-2.02406	0.0429643	0.221443	SLC4A1	protein_coding
ENSG00000095574	215.735	0.156019	0.077102	2.02354	0.0430179	0.221443	IKZF5	protein_coding
ENSG00000125871	318.06	0.124306	0.0614036	2.02441	0.0429275	0.221443	MGME1	protein_coding
ENSG00000157168	152.467	-0.205393	0.101482	-2.02394	0.0429761	0.221443	NRG1	protein_coding
ENSG00000188529	1291.5	0.11052	0.0546162	2.02358	0.043013	0.221443	SRSF10	protein_coding
ENSG00000136940	196.547	0.163356	0.0807431	2.02316	0.0430565	0.221513	PDCL	protein_coding
ENSG00000141933	151.296	-0.230029	0.113786	-2.02159	0.0432191	0.222219	TPGS1	protein_coding
ENSG00000102145	504.679	-0.162935	0.0806307	-2.02076	0.0433047	0.222485	GATA1	protein_coding
ENSG00000187522	223.77	0.154409	0.0764176	2.0206	0.0433213	0.222485	HSPA14	protein_coding
ENSG00000055130	408.014	0.143612	0.0711162	2.0194	0.0434461	0.222991	CUL1	protein_coding
ENSG00000108306	329.381	-0.122624	0.0607428	-2.01875	0.0435133	0.222991	FBXL20	protein_coding
ENSG00000108424	1740.59	-0.116885	0.0578949	-2.01891	0.0434963	0.222991	KPNB1	protein_coding
ENSG00000176542	254.056	-0.180246	0.0892926	-2.0186	0.0435293	0.222991	USF3	protein_coding
ENSG00000225190	235.117	-0.170609	0.0845253	-2.01843	0.0435462	0.222991	PLEKHM1	protein_coding
ENSG00000103145	175.993	-0.172216	0.0853405	-2.01798	0.0435928	0.2231	HCFC1R1	protein_coding
ENSG00000100764	335.281	0.173433	0.0860291	2.01598	0.0438025	0.223266	PSMC1	protein_coding
ENSG00000107937	393.931	0.128539	0.0637209	2.01722	0.0436724	0.223266	GTPBP4	protein_coding
ENSG00000113916	1239.24	-0.160538	0.0796084	-2.01659	0.0437382	0.223266	BCL6	protein_coding
ENSG00000172340	406.961	0.14782	0.0733097	2.01638	0.0437598	0.223266	SUCLG2	protein_coding
ENSG00000198231	318.618	-0.13247	0.065693	-2.0165	0.0437482	0.223266	DDX42	protein_coding
ENSG00000266094	2904.34	0.132449	0.0656945	2.01614	0.0437851	0.223266	RASSF5	protein_coding
ENSG00000273841	889.388	0.114036	0.056557	2.0163	0.0437686	0.223266	TAF9	protein_coding
ENSG00000185420	176.474	0.17481	0.0867338	2.01548	0.0438541	0.2234	SMYD3	protein_coding
ENSG00000167881	571.026	0.161472	0.0801433	2.01479	0.0439263	0.223416	SRP68	protein_coding
ENSG00000184178	260.527	0.187401	0.093012	2.0148	0.0439252	0.223416	SCFD2	protein_coding
ENSG00000204131	1887.1	0.129486	0.0642696	2.01473	0.0439333	0.223416	NHSL2	protein_coding
ENSG00000148175	1659.54	0.123531	0.0613283	2.01425	0.0439832	0.223541	STOM	protein_coding
ENSG00000107902	165.769	-0.197191	0.0979233	-2.01373	0.0440381	0.223691	LHPP	protein_coding
ENSG00000129933	616.456	-0.121006	0.0600998	-2.01342	0.0440706	0.223727	MAU2	protein_coding
ENSG00000113456	289.329	0.147495	0.073296	2.01232	0.0441865	0.223874	RAD1	protein_coding
ENSG00000114686	599.083	0.144813	0.0719767	2.01194	0.0442264	0.223874	MRPL3	protein_coding
ENSG00000144744	1025.88	0.136182	0.0676738	2.01233	0.0441852	0.223874	UBA3	protein_coding
ENSG00000146757	112.788	0.197226	0.0980103	2.0123	0.0441887	0.223874	ZNF92	protein_coding
ENSG00000163545	874.266	0.132783	0.0659929	2.01207	0.0442121	0.223874	NUAK2	protein_coding
ENSG00000125352	693.98	0.097359	0.0484022	2.01146	0.0442771	0.224002	RNF113A	protein_coding
ENSG00000169994	257.713	-0.166901	0.0830406	-2.00987	0.0444445	0.22472	MYO7B	protein_coding
ENSG00000107745	660.312	0.118622	0.0590353	2.00935	0.0445003	0.224744	MICU1	protein_coding
ENSG00000143889	380.894	0.140223	0.0697786	2.00954	0.0444799	0.224744	HNRNPLL	protein_coding
ENSG00000151465	1251.06	0.134443	0.0669196	2.00902	0.0445346	0.224758	CDC123	protein_coding
ENSG00000168522	737.107	0.111493	0.0555012	2.00884	0.044554	0.224758	FNTA	protein_coding
ENSG00000109775	231.767	0.178743	0.0889971	2.00841	0.0445995	0.224859	UFSP2	protein_coding
ENSG00000164096	2749.27	0.115337	0.0574402	2.00795	0.0446487	0.224978	C4orf3	protein_coding
ENSG00000164329	620.83	0.144309	0.071899	2.00711	0.0447378	0.225297	TENT2	protein_coding
ENSG00000214456	146.285	-0.215269	0.107266	-2.00687	0.044763	0.225297	PLIN5	protein_coding
ENSG00000139187	1277.54	0.125248	0.0624218	2.00648	0.044805	0.22538	KLRG1	protein_coding
ENSG00000095906	900.537	-0.122318	0.0609867	-2.00565	0.0448938	0.225569	NUBP2	protein_coding
ENSG00000117308	114.929	-0.215023	0.107205	-2.00573	0.0448851	0.225569	GALE	protein_coding
ENSG00000179918	1124.56	0.128245	0.063957	2.00517	0.0449446	0.225695	SEPHS2	protein_coding
ENSG00000111058	112.791	-0.240779	0.1201	-2.00481	0.0449833	0.225761	ACSS3	protein_coding
ENSG00000105723	183.955	-0.136719	0.0682542	-2.00308	0.0451683	0.226561	GSK3A	protein_coding
ENSG00000103994	1815.97	-0.109123	0.0544878	-2.0027	0.0452092	0.226637	ZNF106	protein_coding
ENSG00000096746	961.933	0.0990073	0.0494771	2.00107	0.0453845	0.22736	HNRNPH3	protein_coding
ENSG00000153944	201.589	-0.198625	0.0992685	-2.00088	0.0454049	0.22736	MSI2	protein_coding
ENSG00000143740	318.224	0.1489	0.0744525	1.99993	0.0455079	0.227746	SNAP47	protein_coding
ENSG00000131779	540.409	0.140185	0.0701098	1.99951	0.045553	0.227842	PEX11B	protein_coding
ENSG00000004534	540.654	-0.113833	0.056961	-1.99845	0.0456682	0.228289	RBM6	protein_coding
ENSG00000047249	388.83	0.156364	0.0782699	1.99776	0.0457431	0.228497	ATP6V1H	protein_coding
ENSG00000089157	6488.56	-0.125571	0.0628613	-1.99759	0.0457615	0.228497	RPLP0	protein_coding
ENSG00000102010	138.794	0.225921	0.113185	1.99602	0.0459314	0.229215	BMX	protein_coding
ENSG00000198791	1560.7	0.106605	0.0534263	1.99537	0.0460027	0.229441	CNOT7	protein_coding
ENSG00000137497	286.332	-0.147032	0.0736975	-1.99508	0.0460345	0.22947	NUMA1	protein_coding
ENSG00000205707	327.705	0.174176	0.0873201	1.99468	0.046078	0.229557	ETFRF1	protein_coding
ENSG00000127022	1342.96	0.0833198	0.0417818	1.99416	0.0461341	0.229658	CANX	protein_coding
ENSG00000235162	1195.91	0.130161	0.0652758	1.99401	0.0461504	0.229658	C12orf75	protein_coding
ENSG00000053501	281.122	-0.144083	0.0722855	-1.99325	0.0462337	0.229813	USE1	protein_coding
ENSG00000170348	1621.88	0.095002	0.04766	1.99333	0.0462257	0.229813	TMED10	protein_coding
ENSG00000160563	395.959	0.15537	0.0779871	1.99225	0.0463441	0.230232	MED27	protein_coding
ENSG00000100299	640.555	-0.153238	0.0769647	-1.99101	0.0464794	0.230342	ARSA	protein_coding
ENSG00000130150	881.413	0.139411	0.0700004	1.99157	0.046418	0.230342	MOSPD2	protein_coding
ENSG00000144827	348.288	0.180265	0.090546	1.99086	0.0464958	0.230342	ABHD10	protein_coding
ENSG00000147454	21218.9	-0.155179	0.077921	-1.99149	0.0464274	0.230342	SLC25A37	protein_coding
ENSG00000164543	1944.19	0.117921	0.0592314	1.99086	0.0464968	0.230342	STK17A	protein_coding
ENSG00000116406	467.371	-0.12767	0.0641474	-1.99027	0.0465615	0.230533	EDEM3	protein_coding
ENSG00000068971	282.276	-0.197013	0.0990389	-1.98925	0.0466737	0.230611	PPP2R5B	protein_coding
ENSG00000102316	1095.72	0.129919	0.0653092	1.98929	0.046669	0.230611	MAGED2	protein_coding
ENSG00000115415	3025.91	0.103223	0.0518949	1.98907	0.0466934	0.230611	STAT1	protein_coding
ENSG00000117000	219.587	0.160673	0.0807788	1.98905	0.0466962	0.230611	RLF	protein_coding
ENSG00000128585	595.579	0.119151	0.0599068	1.98894	0.046708	0.230611	MKLN1	protein_coding
ENSG00000089486	203.189	-0.152206	0.0765413	-1.98855	0.0467508	0.230631	CDIP1	protein_coding
ENSG00000130309	479.935	-0.136839	0.0688175	-1.98843	0.0467644	0.230631	COLGALT1	protein_coding
ENSG00000090020	150.557	-0.170845	0.0860566	-1.98527	0.0471147	0.232229	SLC9A1	protein_coding
ENSG00000163902	3415.22	0.119244	0.0600813	1.98471	0.0471771	0.232407	RPN1	protein_coding
ENSG00000110514	386.453	-0.139979	0.0705496	-1.98413	0.0472418	0.232595	MADD	protein_coding
ENSG00000103152	236.176	-0.149264	0.0752534	-1.98349	0.0473132	0.232817	MPG	protein_coding
ENSG00000160299	210.063	-0.170316	0.0859084	-1.98253	0.0474197	0.233211	PCNT	protein_coding
ENSG00000002330	145.197	-0.166407	0.0841816	-1.97676	0.0480688	0.234641	BAD	protein_coding
ENSG00000027847	332.237	-0.136872	0.0692533	-1.9764	0.0481096	0.234641	B4GALT7	protein_coding
ENSG00000038358	104.464	0.266622	0.134827	1.97751	0.0479843	0.234641	EDC4	protein_coding
ENSG00000099385	439.559	-0.157801	0.079761	-1.97843	0.0478807	0.234641	BCL7C	protein_coding
ENSG00000116747	1239.66	0.140293	0.07098	1.97652	0.0480957	0.234641	RO60	protein_coding
ENSG00000117697	942.07	0.121562	0.0614861	1.97707	0.0480334	0.234641	NSL1	protein_coding
ENSG00000134324	457.089	-0.109597	0.0554069	-1.97803	0.0479252	0.234641	LPIN1	protein_coding
ENSG00000138231	160.283	0.213926	0.108179	1.97751	0.0479836	0.234641	DBR1	protein_coding
ENSG00000138246	262.311	0.151426	0.0765355	1.97851	0.0478716	0.234641	DNAJC13	protein_coding
ENSG00000145860	447.672	-0.159636	0.0806498	-1.97937	0.0477746	0.234641	RNF145	protein_coding
ENSG00000147316	164.08	0.15209	0.0769106	1.9775	0.0479856	0.234641	MCPH1	protein_coding
ENSG00000154767	278.258	0.148324	0.075019	1.97715	0.0480241	0.234641	XPC	protein_coding
ENSG00000174151	356.62	-0.114188	0.0577562	-1.97707	0.0480332	0.234641	CYB561D1	protein_coding
ENSG00000198909	1512.96	-0.134866	0.0681563	-1.97877	0.0478416	0.234641	MAP3K3	protein_coding
ENSG00000253352	791.794	-0.112688	0.0569948	-1.97717	0.0480229	0.234641	TUG1	protein_coding
ENSG00000119922	4714.22	0.161732	0.0819224	1.97421	0.0483575	0.235608	IFIT2	protein_coding
ENSG00000141385	129.775	0.212947	0.107866	1.97418	0.0483614	0.235608	AFG3L2	protein_coding
ENSG00000169239	146.251	0.148578	0.0752743	1.97383	0.0484014	0.235609	CA5B	protein_coding
ENSG00000175662	229.752	-0.139023	0.0704377	-1.97371	0.048415	0.235609	TOM1L2	protein_coding
ENSG00000111371	1236.38	0.100686	0.0510217	1.9734	0.0484503	0.235651	SLC38A1	protein_coding
ENSG00000114796	477.657	0.139018	0.0704995	1.9719	0.0486215	0.236325	KLHL24	protein_coding
ENSG00000166971	432.907	0.180259	0.0914224	1.97171	0.0486425	0.236325	AKTIP	protein_coding
ENSG00000114054	274.787	0.169819	0.0861437	1.97135	0.0486839	0.236396	PCCB	protein_coding
ENSG00000120733	627.446	-0.12888	0.0654017	-1.9706	0.0487701	0.236545	KDM3B	protein_coding
ENSG00000125753	4055.68	-0.0951764	0.0483037	-1.97038	0.0487951	0.236545	VASP	protein_coding
ENSG00000135211	496.49	0.124826	0.063341	1.9707	0.0487581	0.236545	TMEM60	protein_coding
ENSG00000137168	171.321	0.163894	0.0832058	1.96974	0.0488684	0.23677	PPIL1	protein_coding
ENSG00000073756	246.156	0.179043	0.0909248	1.96913	0.0489377	0.236846	PTGS2	protein_coding
ENSG00000140280	1558.87	0.123256	0.0625916	1.96921	0.0489287	0.236846	LYSMD2	protein_coding
ENSG00000132300	511.374	0.111841	0.0568323	1.96792	0.0490776	0.237392	PTCD3	protein_coding
ENSG00000066294	702.985	-0.0906804	0.046101	-1.96699	0.049184	0.237604	CD84	protein_coding
ENSG00000092978	126.055	-0.165883	0.0843356	-1.96694	0.0491905	0.237604	GPATCH2	protein_coding
ENSG00000101421	154.003	-0.199375	0.101368	-1.96684	0.0492022	0.237604	CHMP4B	protein_coding
ENSG00000048828	1163.01	-0.13698	0.0696759	-1.96596	0.0493032	0.237962	FAM120A	protein_coding
ENSG00000117090	318.464	0.128134	0.0652122	1.96488	0.0494282	0.238304	SLAMF1	protein_coding
ENSG00000139826	498.013	0.144923	0.0737549	1.96493	0.0494219	0.238304	ABHD13	protein_coding
ENSG00000079805	1264.99	-0.144322	0.0734685	-1.96441	0.0494829	0.238437	DNM2	protein_coding
ENSG00000103671	556.445	0.149462	0.0761141	1.96365	0.0495701	0.238597	TRIP4	protein_coding
ENSG00000204261	1319.33	0.101479	0.0516763	1.96374	0.0495605	0.238597	PSMB8-AS1	lncRNA
ENSG00000051108	2374.44	0.135922	0.0693067	1.96116	0.0498599	0.23937	HERPUD1	protein_coding
ENSG00000116212	97.8921	0.181121	0.0923489	1.96127	0.0498478	0.23937	LRRC42	protein_coding
ENSG00000120925	278.325	0.135352	0.0690053	1.96147	0.0498243	0.23937	RNF170	protein_coding
ENSG00000154359	117.562	0.174332	0.0888946	1.96111	0.0498664	0.23937	LONRF1	protein_coding
ENSG00000211456	553.879	0.133435	0.0680095	1.96201	0.049761	0.23937	SACM1L	protein_coding
ENSG00000106346	168.873	-0.142601	0.0727297	-1.96069	0.0499148	0.239471	USP42	protein_coding
ENSG00000144468	138.106	0.156056	0.0796122	1.9602	0.0499722	0.239617	RHBDD1	protein_coding
ENSG00000010539	382.269	0.167825	0.0856784	1.95878	0.0501381	0.24007	ZNF200	protein_coding
ENSG00000148229	664.803	0.159238	0.0813091	1.95843	0.0501793	0.24007	POLE3	protein_coding
ENSG00000166181	511.342	0.108132	0.0552211	1.95816	0.0502116	0.24007	API5	protein_coding
ENSG00000180957	446.889	0.110084	0.0562229	1.958	0.05023	0.24007	PITPNB	protein_coding
ENSG00000198931	2008.35	-0.135417	0.0691578	-1.95809	0.0502196	0.24007	APRT	protein_coding
ENSG00000205885	108.834	-0.192835	0.0984744	-1.95822	0.0502037	0.24007	C1RL-AS1	lncRNA
ENSG00000160991	1898.68	-0.110038	0.0562267	-1.95705	0.0503418	0.240343	ORAI2	protein_coding
ENSG00000272933	101.712	-0.186912	0.0954962	-1.95727	0.0503156	0.240343	TRIM8-DT	lncRNA
ENSG00000110497	121.888	-0.195855	0.10009	-1.95678	0.050373	0.240362	AMBRA1	protein_coding
ENSG00000278828	694.936	0.208646	0.106655	1.95628	0.0504323	0.240515	H3C10	protein_coding
ENSG00000189337	98.7436	-0.284258	0.145393	-1.9551	0.050571	0.241046	KAZN	protein_coding
ENSG00000033800	2385.35	0.15303	0.0783011	1.95437	0.050657	0.241227	PIAS1	protein_coding
ENSG00000115760	806.654	-0.112753	0.0577013	-1.95409	0.0506911	0.241227	BIRC6	protein_coding
ENSG00000188938	865.627	0.113244	0.057951	1.95413	0.0506864	0.241227	FAM120AOS	protein_coding
ENSG00000089916	522.008	-0.111364	0.0569995	-1.95377	0.050729	0.241277	GPATCH2L	protein_coding
ENSG00000161048	179.165	0.189768	0.0973154	1.95003	0.0511731	0.243127	NAPEPLD	protein_coding
ENSG00000243660	179.034	0.164382	0.0842932	1.95012	0.0511616	0.243127	ZNF487	protein_coding
ENSG00000103126	149.494	-0.227646	0.116772	-1.94948	0.0512382	0.243293	AXIN1	protein_coding
ENSG00000160446	739.122	-0.13646	0.0700056	-1.94927	0.0512631	0.243293	ZDHHC12	protein_coding
ENSG00000146833	373.788	0.127608	0.0655008	1.94819	0.0513919	0.243408	TRIM4	protein_coding
ENSG00000148153	455.56	0.127171	0.0652757	1.94821	0.0513894	0.243408	INIP	protein_coding
ENSG00000161057	1290	0.122798	0.0630205	1.94853	0.051351	0.243408	PSMC2	protein_coding
ENSG00000168883	564.393	0.140577	0.0721594	1.94814	0.0513978	0.243408	USP39	protein_coding
ENSG00000134001	736.848	0.127759	0.0655976	1.94762	0.0514603	0.243442	EIF2S1	protein_coding
ENSG00000240342	1866.26	-0.123648	0.0634839	-1.94771	0.0514502	0.243442	RPS2P5	processed_pseudogene
ENSG00000089280	958.424	-0.138711	0.0712531	-1.94673	0.051567	0.243609	FUS	protein_coding
ENSG00000131013	375.458	0.145978	0.0749899	1.94664	0.0515785	0.243609	PPIL4	protein_coding
ENSG00000134321	334.823	0.150585	0.0773525	1.94674	0.0515655	0.243609	RSAD2	protein_coding
ENSG00000157259	228.313	-0.165937	0.0852899	-1.94557	0.0517069	0.243955	GATAD1	protein_coding
ENSG00000185950	394.18	-0.18797	0.0966035	-1.94579	0.0516795	0.243955	IRS2	protein_coding
ENSG00000105193	1891.89	-0.176456	0.0907297	-1.94486	0.0517924	0.244022	RPS16	protein_coding
ENSG00000117632	807.692	0.120314	0.0618598	1.94495	0.0517811	0.244022	STMN1	protein_coding
ENSG00000241973	413.892	-0.137153	0.0705242	-1.94476	0.0518041	0.244022	PI4KA	protein_coding
ENSG00000168961	364.585	-0.148385	0.0763142	-1.94439	0.0518481	0.244098	LGALS9	protein_coding
ENSG00000100994	391.496	-0.139864	0.0719657	-1.94349	0.0519571	0.244152	PYGB	protein_coding
ENSG00000101040	331.416	-0.113918	0.0586183	-1.94338	0.0519702	0.244152	ZMYND8	protein_coding
ENSG00000168488	111.405	-0.227783	0.117182	-1.94384	0.0519143	0.244152	ATXN2L	protein_coding
ENSG00000197894	954.348	0.120384	0.0619406	1.94354	0.0519504	0.244152	ADH5	protein_coding
ENSG00000110711	1938.38	-0.100362	0.0516673	-1.94246	0.0520816	0.244285	AIP	protein_coding
ENSG00000113532	1410.22	0.123869	0.0637685	1.94248	0.0520792	0.244285	ST8SIA4	protein_coding
ENSG00000132773	144.454	0.212054	0.109153	1.94272	0.0520503	0.244285	TOE1	protein_coding
ENSG00000101343	523.39	0.128608	0.0662258	1.94195	0.0521427	0.244441	CRNKL1	protein_coding
ENSG00000134058	351.645	0.147339	0.0758898	1.94149	0.0521994	0.244577	CDK7	protein_coding
ENSG00000111863	95.4901	0.26385	0.136035	1.93957	0.0524321	0.245169	ADTRP	protein_coding
ENSG00000139436	589.649	0.115554	0.0595783	1.93953	0.0524369	0.245169	GIT2	protein_coding
ENSG00000171469	185.517	0.13862	0.0714531	1.94002	0.0523778	0.245169	ZNF561	protein_coding
ENSG00000176396	200.339	0.141824	0.0731217	1.93957	0.0524325	0.245169	EID2	protein_coding
ENSG00000148925	620.854	0.141489	0.0729682	1.93906	0.0524945	0.245308	BTBD10	protein_coding
ENSG00000077984	4828.59	-0.105264	0.0543305	-1.93748	0.0526872	0.246078	CST7	protein_coding
ENSG00000117228	2349.79	0.106382	0.0549269	1.9368	0.0527699	0.246334	GBP1	protein_coding
ENSG00000120708	1002.52	-0.137221	0.0708918	-1.93563	0.0529128	0.246673	TGFBI	protein_coding
ENSG00000152944	322.959	0.175964	0.0909238	1.93529	0.0529544	0.246673	MED21	protein_coding
ENSG00000164109	106.647	0.26724	0.138073	1.93549	0.0529296	0.246673	MAD2L1	protein_coding
ENSG00000172053	755.264	-0.110873	0.0572797	-1.93564	0.0529124	0.246673	QARS1	protein_coding
ENSG00000128383	2127.02	-0.113182	0.0585255	-1.93389	0.0531266	0.247345	APOBEC3A	protein_coding
ENSG00000081087	739.802	0.131564	0.0680741	1.93266	0.0532778	0.247917	OSTM1	protein_coding
ENSG00000084733	2223.5	0.100825	0.0521885	1.93194	0.0533673	0.248072	RAB10	protein_coding
ENSG00000213654	1199.37	-0.154043	0.0797287	-1.93209	0.0533487	0.248072	GPSM3	protein_coding
ENSG00000103769	2591.56	0.113402	0.0587209	1.9312	0.0534583	0.248364	RAB11A	protein_coding
ENSG00000169583	636.997	-0.136843	0.0708685	-1.93094	0.0534908	0.248384	CLIC3	protein_coding
ENSG00000105339	1779.77	-0.136322	0.0706296	-1.9301	0.053594	0.248487	DENND3	protein_coding
ENSG00000137642	7428.74	-0.105882	0.0548538	-1.93026	0.053574	0.248487	SORL1	protein_coding
ENSG00000187735	752.767	0.112053	0.0580565	1.93007	0.0535976	0.248487	TCEA1	protein_coding
ENSG00000115956	6383.94	0.116433	0.0603539	1.92917	0.0537094	0.248808	PLEK	protein_coding
ENSG00000174944	201.703	0.240841	0.124849	1.92906	0.053723	0.248808	P2RY14	protein_coding
ENSG00000124299	1194.77	0.14334	0.0743377	1.92823	0.0538259	0.24892	PEPD	protein_coding
ENSG00000156502	196.748	0.164315	0.0852172	1.92819	0.0538319	0.24892	SUPV3L1	protein_coding
ENSG00000182621	119.895	-0.186407	0.0966548	-1.92859	0.0537823	0.24892	PLCB1	protein_coding
ENSG00000198873	183.426	-0.18857	0.0978106	-1.92791	0.0538667	0.24895	GRK5	protein_coding
ENSG00000110697	477.85	-0.188844	0.0979902	-1.92717	0.0539586	0.249244	PITPNM1	protein_coding
ENSG00000137876	1223.74	0.136741	0.0709708	1.92673	0.0540139	0.249369	RSL24D1	protein_coding
ENSG00000111674	222.332	0.155609	0.0807732	1.92649	0.0540429	0.249372	ENO2	protein_coding
ENSG00000143013	236.401	-0.128715	0.0668609	-1.92511	0.0542156	0.250038	LMO4	protein_coding
ENSG00000005893	4001.21	0.148954	0.077399	1.92449	0.0542931	0.250134	LAMP2	protein_coding
ENSG00000155729	154.217	0.158237	0.0822207	1.92454	0.0542865	0.250134	KCTD18	protein_coding
ENSG00000184634	150.326	-0.179934	0.0935326	-1.92375	0.0543854	0.250428	MED12	protein_coding
ENSG00000009790	2924.9	0.105845	0.0550396	1.92307	0.0544718	0.250648	TRAF3IP3	protein_coding
ENSG00000104412	384.354	0.129013	0.067092	1.92292	0.0544899	0.250648	EMC2	protein_coding
ENSG00000142188	604.11	0.113766	0.0592406	1.92041	0.0548058	0.251898	TMEM50B	protein_coding
ENSG00000142230	617.412	0.133229	0.0693788	1.92031	0.0548189	0.251898	SAE1	protein_coding
ENSG00000154237	169.237	-0.172687	0.0899916	-1.91893	0.0549937	0.25257	LRRK1	protein_coding
ENSG00000065427	1874.97	0.122241	0.0637132	1.91862	0.0550328	0.252618	KARS1	protein_coding
ENSG00000119396	1091.47	0.0898112	0.0468224	1.91813	0.0550951	0.252641	RAB14	protein_coding
ENSG00000153563	1634.37	0.109988	0.0573398	1.91818	0.0550877	0.252641	CD8A	protein_coding
ENSG00000151092	549.895	0.130566	0.0681001	1.91727	0.0552036	0.253007	NGLY1	protein_coding
ENSG00000085449	330.513	0.130916	0.0683124	1.91643	0.055311	0.253074	WDFY1	protein_coding
ENSG00000144815	217.66	0.131201	0.0684518	1.91669	0.0552774	0.253074	NXPE3	protein_coding
ENSG00000177666	731.198	-0.149528	0.0780313	-1.91625	0.0553331	0.253074	PNPLA2	protein_coding
ENSG00000279159	224.645	-0.157644	0.0822416	-1.91684	0.0552583	0.253074	ENSG00000279159	lncRNA
ENSG00000186951	109.129	-0.180488	0.0941996	-1.91601	0.0553637	0.253083	PPARA	protein_coding
ENSG00000090339	264.258	0.210136	0.109689	1.91574	0.0553976	0.253107	ICAM1	protein_coding
ENSG00000163297	677.348	0.115851	0.0604924	1.91514	0.0554752	0.25333	ANTXR2	protein_coding
ENSG00000110172	333.197	0.143237	0.0748358	1.91401	0.0556186	0.25346	CHORDC1	protein_coding
ENSG00000111231	427.067	0.139198	0.072721	1.91414	0.0556027	0.25346	GPN3	protein_coding
ENSG00000113643	492.461	0.12464	0.0651008	1.91458	0.0555465	0.25346	RARS1	protein_coding
ENSG00000197372	96.8209	0.18738	0.0978886	1.91421	0.055593	0.25346	ZNF675	protein_coding
ENSG00000105483	1418.15	0.0970145	0.050706	1.91327	0.0557132	0.25376	CARD8	protein_coding
ENSG00000035141	330.625	0.141808	0.0741533	1.91236	0.0558298	0.25416	FAM136A	protein_coding
ENSG00000137770	331.083	0.149645	0.0782939	1.91133	0.0559622	0.254368	CTDSPL2	protein_coding
ENSG00000142347	10829.5	-0.102162	0.0534468	-1.91147	0.0559437	0.254368	MYO1F	protein_coding
ENSG00000161642	545.454	-0.145884	0.0763186	-1.91152	0.0559383	0.254368	ZNF385A	protein_coding
ENSG00000136827	1020.69	0.125594	0.0657313	1.91072	0.0560409	0.254595	TOR1A	protein_coding
ENSG00000075239	410.762	0.129644	0.0678805	1.90988	0.0561484	0.254952	ACAT1	protein_coding
ENSG00000158109	596	-0.115825	0.0606525	-1.90965	0.0561778	0.254954	TPRG1L	protein_coding
ENSG00000115750	137.671	0.164762	0.086331	1.90849	0.0563273	0.25537	TAF1B	protein_coding
ENSG00000165322	141.595	0.157698	0.0826283	1.90853	0.0563233	0.25537	ARHGAP12	protein_coding
ENSG00000198695	698.126	-0.173674	0.0910471	-1.90752	0.0564535	0.25581	MT-ND6	protein_coding
ENSG00000157693	107.773	-0.166619	0.087364	-1.90718	0.0564976	0.255879	TMEM268	protein_coding
ENSG00000067955	712.671	0.115259	0.0604628	1.90628	0.0566142	0.256275	CBFB	protein_coding
ENSG00000108107	1313.18	-0.190425	0.0999124	-1.90592	0.0566602	0.256338	RPL28	protein_coding
ENSG00000234664	114.422	0.180838	0.0948919	1.90572	0.0566863	0.256338	HMGN2P5	processed_pseudogene
ENSG00000124786	294.955	0.149657	0.0785636	1.90491	0.0567915	0.256474	SLC35B3	protein_coding
ENSG00000158773	367.614	0.166635	0.0874805	1.90482	0.0568035	0.256474	USF1	protein_coding
ENSG00000180104	486.673	-0.147199	0.0772675	-1.90505	0.0567731	0.256474	EXOC3	protein_coding
ENSG00000061794	465.339	0.148088	0.0777633	1.90435	0.0568649	0.25662	MRPS35	protein_coding
ENSG00000095564	370.376	0.148532	0.078059	1.90282	0.0570644	0.256995	BTAF1	protein_coding
ENSG00000123595	368.871	0.128371	0.0674593	1.90294	0.0570483	0.256995	RAB9A	protein_coding
ENSG00000164209	304.404	0.125311	0.0658568	1.90278	0.0570693	0.256995	SLC25A46	protein_coding
ENSG00000205133	150.364	0.173316	0.0910643	1.90322	0.0570114	0.256995	TRIQK	protein_coding
ENSG00000213593	635.055	0.116764	0.0613711	1.90259	0.0570939	0.256995	TMX2	protein_coding
ENSG00000064313	320.956	0.123604	0.0649984	1.90165	0.0572166	0.257416	TAF2	protein_coding
ENSG00000142208	1002.29	0.183993	0.0967881	1.90099	0.0573034	0.257675	AKT1	protein_coding
ENSG00000077238	765.606	-0.14362	0.0755922	-1.89993	0.0574427	0.257927	IL4R	protein_coding
ENSG00000117528	177.244	0.192826	0.101494	1.89988	0.0574494	0.257927	ABCD3	protein_coding
ENSG00000174231	887.145	-0.139471	0.0733967	-1.90024	0.0574013	0.257927	PRPF8	protein_coding
ENSG00000229474	540.463	0.106726	0.0561815	1.89967	0.0574764	0.257927	PATL2	protein_coding
ENSG00000123144	2543.27	-0.12555	0.0661324	-1.89847	0.0576345	0.258211	TRIR	protein_coding
ENSG00000168067	393.21	-0.123497	0.0650355	-1.89891	0.0575761	0.258211	MAP4K2	protein_coding
ENSG00000232442	160.749	-0.182511	0.0961446	-1.8983	0.0576568	0.258211	MHENCR	lncRNA
ENSG00000248333	268.362	-0.12491	0.0658004	-1.89832	0.0576543	0.258211	CDK11B	protein_coding
ENSG00000105640	6344.56	-0.157768	0.0831635	-1.89709	0.0578166	0.258778	RPL18A	protein_coding
ENSG00000156475	169.539	0.161416	0.0850949	1.89689	0.057842	0.258778	PPP2R2B	protein_coding
ENSG00000112159	202.267	-0.157276	0.0829268	-1.89656	0.0578855	0.258841	MDN1	protein_coding
ENSG00000021762	178.128	-0.199738	0.105345	-1.89602	0.0579569	0.258897	OSBPL5	protein_coding
ENSG00000141337	169.087	0.152113	0.0802246	1.89609	0.0579477	0.258897	ARSG	protein_coding
ENSG00000117408	95.9372	-0.181826	0.0959467	-1.89507	0.058083	0.259062	IPO13	protein_coding
ENSG00000141524	1616.89	-0.148174	0.078198	-1.89486	0.0581113	0.259062	TMC6	protein_coding
ENSG00000143753	1132.05	0.132208	0.0697571	1.89526	0.0580574	0.259062	DEGS1	protein_coding
ENSG00000196214	319.88	0.172321	0.0909336	1.89502	0.0580904	0.259062	ZNF766	protein_coding
ENSG00000115233	450.211	0.154578	0.0816246	1.89377	0.0582553	0.259573	PSMD14	protein_coding
ENSG00000104886	979.549	-0.0922924	0.0487587	-1.89284	0.0583791	0.259644	PLEKHJ1	protein_coding
ENSG00000105968	1551.6	-0.0815344	0.0430682	-1.89315	0.0583381	0.259644	H2AZ2	protein_coding
ENSG00000130816	769.755	-0.103216	0.0545318	-1.89277	0.058389	0.259644	DNMT1	protein_coding
ENSG00000198612	564.658	0.142113	0.0750562	1.89341	0.0583028	0.259644	COPS8	protein_coding
ENSG00000110203	1679.54	-0.130879	0.069181	-1.89183	0.0585136	0.259936	FOLR3	protein_coding
ENSG00000141429	1041.38	0.108895	0.0575594	1.89186	0.058509	0.259936	GALNT1	protein_coding
ENSG00000144029	626.663	-0.090805	0.0480195	-1.891	0.0586241	0.260296	MRPS5	protein_coding
ENSG00000032444	132.058	-0.199575	0.105654	-1.88895	0.0588989	0.260716	PNPLA6	protein_coding
ENSG00000091483	315.72	0.140875	0.0745913	1.88863	0.0589417	0.260716	FH	protein_coding
ENSG00000119929	620.37	0.124147	0.0656949	1.88975	0.0587911	0.260716	CUTC	protein_coding
ENSG00000132635	194.439	-0.163062	0.086336	-1.88869	0.0589329	0.260716	PCED1A	protein_coding
ENSG00000149091	791.195	-0.154958	0.0820106	-1.88949	0.0588266	0.260716	DGKZ	protein_coding
ENSG00000163904	205.324	0.14484	0.0767021	1.88835	0.0589792	0.260716	SENP2	protein_coding
ENSG00000181274	5321.34	0.128676	0.0680928	1.88972	0.0587957	0.260716	FRAT2	protein_coding
ENSG00000205758	401.145	0.115988	0.0613916	1.88931	0.0588504	0.260716	CRYZL1	protein_coding
ENSG00000245848	119.834	-0.188524	0.0998375	-1.88831	0.0589848	0.260716	CEBPA	protein_coding
ENSG00000013441	1407.07	0.109524	0.0580151	1.88786	0.0590449	0.260756	CLK1	protein_coding
ENSG00000181191	208.16	0.216973	0.114934	1.8878	0.0590531	0.260756	PJA1	protein_coding
ENSG00000164190	1425.98	-0.128659	0.0681641	-1.88749	0.0590942	0.260807	NIPBL	protein_coding
[truncated: 34,157 more rows]

## Sheet: Table S1 - DEGs controls
Table S1. Differentially expressed genes detected between TP1 and TP2 in the healthy control cohort.
Ensembl ID	baseMean	log2FoldChange	lfcSE	stat	P-value	Adjusted P-value	Gene symbol	Gene biotype
ENSG00000179348	141.755	0.888112	0.166342	5.33908	9.34203e-08	0.00335052	GATA2	protein_coding
ENSG00000131016	64.1182	0.76461	0.184516	4.14388	3.41484e-05	0.408244	AKAP12	protein_coding
ENSG00000170017	213.972	-0.312111	0.0741212	-4.21082	2.54448e-05	0.408244	ALCAM	protein_coding
ENSG00000089060	713.258	0.222952	0.0598912	3.72261	0.000197176	0.582985	SLC8B1	protein_coding
ENSG00000111145	343.671	-0.235206	0.0618498	-3.80285	0.000143039	0.582985	ELK3	protein_coding
ENSG00000132963	1322.15	-0.204404	0.0562406	-3.63446	0.000278568	0.582985	POMP	protein_coding
ENSG00000134294	1002.55	-0.207774	0.0562988	-3.69055	0.000223766	0.582985	SLC38A2	protein_coding
ENSG00000138119	114.543	-0.421578	0.114435	-3.68401	0.000229597	0.582985	MYOF	protein_coding
ENSG00000140287	132.055	1.12603	0.310905	3.62177	0.00029259	0.582985	HDC	protein_coding
ENSG00000148834	2428.79	-0.204803	0.0533744	-3.83711	0.000124493	0.582985	GSTO1	protein_coding
ENSG00000160602	96.4993	0.465582	0.125642	3.70563	0.000210865	0.582985	NEK8	protein_coding
ENSG00000162444	626.489	-0.27906	0.0745339	-3.74407	0.000181063	0.582985	RBP7	protein_coding
ENSG00000169385	801.135	-0.238294	0.0657899	-3.62204	0.000292289	0.582985	RNASE2	protein_coding
ENSG00000177599	13.4506	1.06528	0.285481	3.73153	0.000190319	0.582985	ZNF491	protein_coding
ENSG00000185989	848.443	0.23972	0.0643014	3.72806	0.000192956	0.582985	RASA3	protein_coding
ENSG00000197429	122.299	0.324768	0.0865518	3.7523	0.000175223	0.582985	IPP	protein_coding
ENSG00000234493	18.0827	0.83212	0.228541	3.64101	0.00027157	0.582985	RHOXF1P1	transcribed_unprocessed_pseudogene
ENSG00000279463	3.75212	2.08031	0.567408	3.66634	0.000246046	0.582985	ENSG00000279463	lncRNA
ENSG00000115355	577.381	-0.245535	0.0684428	-3.58744	0.000333936	0.630348	CCDC88A	protein_coding
ENSG00000112799	984.271	-0.219866	0.0621481	-3.53778	0.000403514	0.645084	LY86	protein_coding
ENSG00000180773	322.591	-0.280804	0.0797757	-3.51992	0.000431675	0.645084	SLC36A4	protein_coding
ENSG00000182621	141.806	-0.319252	0.0895947	-3.56329	0.000366232	0.645084	PLCB1	protein_coding
ENSG00000185532	9.45888	-1.12783	0.318601	-3.53994	0.000400211	0.645084	PRKG1	protein_coding
ENSG00000255557	24.9984	0.732153	0.207832	3.5228	0.000427006	0.645084	ENSG00000255557	lncRNA
ENSG00000178695	885.676	-0.251633	0.0724979	-3.47089	0.00051873	0.744171	KCTD12	protein_coding
ENSG00000018510	289.749	-0.233323	0.0694884	-3.35773	0.000785853	0.978839	AGPS	protein_coding
ENSG00000160791	136.645	0.284105	0.0851029	3.33837	0.000842719	0.978839	CCR5	protein_coding
ENSG00000165416	661.504	-0.192751	0.0575639	-3.34847	0.000812593	0.978839	SUGT1	protein_coding
ENSG00000169413	1504.87	-0.185273	0.0548637	-3.37696	0.000732911	0.978839	RNASE6	protein_coding
ENSG00000188868	110.93	0.379517	0.113721	3.33727	0.000846062	0.978839	ZNF563	protein_coding
ENSG00000197976	1047.69	0.188963	0.0561694	3.36416	0.000767766	0.978839	AKAP17A	protein_coding
ENSG00000150540	360.254	-0.285784	0.0863141	-3.31098	0.000929705	0.989031	HNMT	protein_coding
ENSG00000166523	2038.71	-0.253933	0.0765596	-3.3168	0.000910551	0.989031	CLEC4E	protein_coding
ENSG00000174695	1171.28	-0.181244	0.0547795	-3.30861	0.000937601	0.989031	TMEM167A	protein_coding
ENSG00000118508	2158.33	-0.174369	0.0528402	-3.29993	0.000967105	0.991007	RAB32	protein_coding
ENSG00000000003	19.1958	0.248741	0.262309	0.948275	0.342989	0.999906	TSPAN6	protein_coding
ENSG00000000419	1345.71	-0.0451919	0.0692154	-0.652917	0.51381	0.999906	DPM1	protein_coding
ENSG00000000457	195.108	0.201002	0.110891	1.81261	0.0698913	0.999906	SCYL3	protein_coding
ENSG00000000460	46.084	-0.0262744	0.16539	-0.158864	0.873776	0.999906	C1orf112	protein_coding
ENSG00000000938	7573.97	0.0326267	0.0622602	0.524038	0.600252	0.999906	FGR	protein_coding
ENSG00000000971	63.3272	0.136627	0.146536	0.932378	0.351141	0.999906	CFH	protein_coding
ENSG00000001036	324.087	-0.106205	0.060644	-1.75129	0.0798957	0.999906	FUCA2	protein_coding
ENSG00000001084	171.399	-0.049568	0.0811898	-0.61052	0.541518	0.999906	GCLC	protein_coding
ENSG00000001167	303.54	0.0403744	0.0696522	0.579657	0.562146	0.999906	NFYA	protein_coding
ENSG00000001460	51.2577	0.126102	0.136933	0.920905	0.3571	0.999906	STPG1	protein_coding
ENSG00000001461	638.982	0.112292	0.0528456	2.1249	0.0335947	0.999906	NIPAL3	protein_coding
ENSG00000001497	434.047	0.111387	0.0710494	1.56774	0.116942	0.999906	LAS1L	protein_coding
ENSG00000001561	127.075	-0.16501	0.109332	-1.50926	0.131232	0.999906	ENPP4	protein_coding
ENSG00000001617	0.288134	-0.279239	2.97648	-0.0938152	0.925256	0.999906	SEMA3F	protein_coding
ENSG00000001626	0.0657373	-0.117833	2.98632	-0.0394576	0.968526	0.999906	CFTR	protein_coding
ENSG00000001629	341.139	-0.151576	0.0730939	-2.07372	0.0381057	0.999906	ANKIB1	protein_coding
ENSG00000001630	2.23668	0.315185	0.600664	0.524727	0.599773	0.999906	CYP51A1	protein_coding
ENSG00000001631	93.2074	-0.0840316	0.128437	-0.654263	0.512943	0.999906	KRIT1	protein_coding
ENSG00000002016	117.454	0.0964938	0.0968532	0.996289	0.31911	0.999906	RAD52	protein_coding
ENSG00000002079	0.692698	0.333108	1.34001	0.248586	0.803681	0.999906	MYH16	transcribed_unitary_pseudogene
ENSG00000002330	145.548	-0.0980361	0.102594	-0.955575	0.339287	0.999906	BAD	protein_coding
ENSG00000002549	1370.98	-0.112055	0.0844324	-1.32716	0.184457	0.999906	LAP3	protein_coding
ENSG00000002586	4438.35	-0.0689698	0.0367172	-1.8784	0.0603261	0.999906	CD99	protein_coding
ENSG00000002587	36.4248	-0.0561502	0.155081	-0.362071	0.717299	0.999906	HS3ST1	protein_coding
ENSG00000002726	46.7291	0.432943	0.196913	2.19865	0.0279029	0.999906	AOC1	protein_coding
ENSG00000002745	27.4343	0.0358457	0.224421	0.159725	0.873097	0.999906	WNT16	protein_coding
ENSG00000002822	103.805	-0.0402183	0.107383	-0.374532	0.708009	0.999906	MAD1L1	protein_coding
ENSG00000002834	1425.46	0.081598	0.069123	1.18048	0.237811	0.999906	LASP1	protein_coding
ENSG00000002919	1232.21	0.0488772	0.0676934	0.722039	0.470271	0.999906	SNX11	protein_coding
ENSG00000002933	593.982	-0.169621	0.0807025	-2.10181	0.0355703	0.999906	TMEM176A	protein_coding
ENSG00000003056	1363.24	-0.0437815	0.0985968	-0.444046	0.657009	0.999906	M6PR	protein_coding
ENSG00000003096	9.65397	-0.801992	0.333417	-2.40537	0.016156	0.999906	KLHL13	protein_coding
ENSG00000003137	1.6703	-0.126905	2.14927	-0.0590456	0.952916	0.999906	CYP26B1	protein_coding
ENSG00000003147	68.89	-0.0245985	0.146136	-0.168326	0.866327	0.999906	ICA1	protein_coding
ENSG00000003249	75.4609	0.0271308	0.131373	0.206517	0.836387	0.999906	DBNDD1	protein_coding
ENSG00000003393	100.815	-0.0364279	0.106033	-0.343552	0.731183	0.999906	ALS2	protein_coding
ENSG00000003400	372.337	-0.0950375	0.0658582	-1.44306	0.149003	0.999906	CASP10	protein_coding
ENSG00000003402	4670.59	-0.0446018	0.0577028	-0.772958	0.439547	0.999906	CFLAR	protein_coding
ENSG00000003436	95.0152	-0.169891	0.112197	-1.51422	0.129971	0.999906	TFPI	protein_coding
ENSG00000003509	195.571	-0.0631938	0.105627	-0.598272	0.549658	0.999906	NDUFAF7	protein_coding
ENSG00000003756	1456.31	0.0368739	0.0491656	0.749994	0.453258	0.999906	RBM5	protein_coding
ENSG00000003987	12.5775	-0.340403	0.27471	-1.23914	0.215296	0.999906	MTMR7	protein_coding
ENSG00000003989	0.298263	0.401952	2.97739	0.135001	0.892611	0.999906	SLC7A2	protein_coding
ENSG00000004059	2116.4	0.0435952	0.0542417	0.803721	0.421558	0.999906	ARF5	protein_coding
ENSG00000004139	43.6272	0.225131	0.156187	1.44142	0.149465	0.999906	SARM1	protein_coding
ENSG00000004142	829.473	0.0688307	0.0635812	1.08256	0.279002	0.999906	POLDIP2	protein_coding
ENSG00000004399	161.711	0.157179	0.119614	1.31405	0.18883	0.999906	PLXND1	protein_coding
ENSG00000004455	1360.32	0.0625044	0.0684931	0.912566	0.361471	0.999906	AK2	protein_coding
ENSG00000004468	183.23	-0.193362	0.102967	-1.87791	0.0603941	0.999906	CD38	protein_coding
ENSG00000004478	473.769	0.0382178	0.0818889	0.466703	0.640713	0.999906	FKBP4	protein_coding
ENSG00000004487	493.378	-0.0214818	0.0725541	-0.296079	0.76717	0.999906	KDM1A	protein_coding
ENSG00000004534	804.588	0.00957345	0.0656885	0.14574	0.884126	0.999906	RBM6	protein_coding
ENSG00000004660	121.824	-0.109105	0.123164	-0.885851	0.375698	0.999906	CAMKK1	protein_coding
ENSG00000004700	284.164	0.093548	0.206553	0.4529	0.650621	0.999906	RECQL	protein_coding
ENSG00000004766	209.058	-0.0672967	0.0822009	-0.818686	0.412966	0.999906	VPS50	protein_coding
ENSG00000004776	0.1487	-0.484454	2.9851	-0.162291	0.871077	0.999906	HSPB6	protein_coding
ENSG00000004777	10.4731	-0.0966168	0.282345	-0.342194	0.732205	0.999906	ARHGAP33	protein_coding
ENSG00000004779	782.487	-0.0959592	0.0541262	-1.77288	0.0762491	0.999906	NDUFAB1	protein_coding
ENSG00000004799	321.913	0.0873041	0.221405	0.394319	0.693345	0.999906	PDK4	protein_coding
ENSG00000004809	26.5334	-0.46431	0.218267	-2.12725	0.0333992	0.999906	SLC22A16	protein_coding
ENSG00000004838	15.5906	0.0723316	0.281142	0.257278	0.796964	0.999906	ZMYND10	protein_coding
ENSG00000004846	0.840515	-0.365796	1.53423	-0.238423	0.811553	0.999906	ABCB5	protein_coding
ENSG00000004848	0.168572	-0.399547	2.98103	-0.13403	0.893379	0.999906	ARX	protein_coding
ENSG00000004864	122.171	-0.167392	0.103229	-1.62157	0.104896	0.999906	SLC25A13	protein_coding
ENSG00000004866	111.999	-0.0980833	0.114972	-0.853105	0.393601	0.999906	ST7	protein_coding
ENSG00000004897	556.588	-0.0921169	0.0681743	-1.3512	0.176632	0.999906	CDC27	protein_coding
ENSG00000004939	1948.41	-0.0592297	0.12884	-0.459716	0.64572	0.999906	SLC4A1	protein_coding
ENSG00000004948	0.471971	0.70699	2.20441	0.320716	0.748425	0.999906	CALCR	protein_coding
ENSG00000004961	432.001	-0.0889771	0.0730207	-1.21852	0.223027	0.999906	HCCS	protein_coding
ENSG00000004975	170.258	0.25994	0.0961066	2.70471	0.00683646	0.999906	DVL2	protein_coding
ENSG00000005001	0.762266	-0.0576932	1.19939	-0.0481021	0.961635	0.999906	PRSS22	protein_coding
ENSG00000005007	801.959	0.0706647	0.0873732	0.808769	0.418648	0.999906	UPF1	protein_coding
ENSG00000005020	3758.4	-0.0501337	0.0766642	-0.653939	0.513151	0.999906	SKAP2	protein_coding
ENSG00000005022	2157.24	-0.131306	0.0469993	-2.79377	0.00520968	0.999906	SLC25A5	protein_coding
ENSG00000005059	2309.45	-0.0373938	0.0743576	-0.502891	0.615041	0.999906	MCUB	protein_coding
ENSG00000005075	751.98	-0.123022	0.0767922	-1.60202	0.109152	0.999906	POLR2J	protein_coding
ENSG00000005100	103.707	0.0405219	0.120112	0.337367	0.73584	0.999906	DHX33	protein_coding
ENSG00000005102	32.0318	0.207889	0.191614	1.08493	0.277951	0.999906	MEOX1	protein_coding
ENSG00000005108	5.65414	0.691236	0.487994	1.41648	0.156634	0.999906	THSD7A	protein_coding
ENSG00000005156	196.824	0.0183365	0.079808	0.229758	0.81828	0.999906	LIG3	protein_coding
ENSG00000005175	630.413	-0.0619123	0.0961723	-0.643765	0.519728	0.999906	RPAP3	protein_coding
ENSG00000005187	61.8933	-0.0284267	0.168823	-0.168382	0.866283	0.999906	ACSM3	protein_coding
ENSG00000005189	18.257	0.252047	0.269569	0.934999	0.349789	0.999906	REXO5	protein_coding
ENSG00000005194	777.332	-0.0393153	0.0677393	-0.580391	0.561651	0.999906	CIAPIN1	protein_coding
ENSG00000005206	182.106	0.0125517	0.122703	0.102293	0.918524	0.999906	SPPL2B	protein_coding
ENSG00000005238	708.79	-0.0146863	0.0646659	-0.227111	0.820338	0.999906	FAM214B	protein_coding
ENSG00000005243	55.1513	-0.115202	0.135149	-0.852413	0.393985	0.999906	COPZ2	protein_coding
ENSG00000005249	1797.95	-0.104516	0.0733878	-1.42417	0.154398	0.999906	PRKAR2B	protein_coding
ENSG00000005302	1523.08	-0.0743345	0.0634596	-1.17137	0.241451	0.999906	MSL3	protein_coding
ENSG00000005339	1279.41	-0.0138305	0.0907302	-0.152436	0.878843	0.999906	CREBBP	protein_coding
ENSG00000005379	123.624	0.0442172	0.11269	0.392379	0.694778	0.999906	TSPOAP1	protein_coding
ENSG00000005381	93.2998	0.116716	0.133003	0.877545	0.380191	0.999906	MPO	protein_coding
ENSG00000005421	0.288397	-0.103036	2.97217	-0.0346668	0.972345	0.999906	PON1	protein_coding
ENSG00000005436	145.976	0.00140458	0.094693	0.014833	0.988165	0.999906	GCFC2	protein_coding
ENSG00000005448	385.349	0.0950564	0.0763115	1.24564	0.212898	0.999906	WDR54	protein_coding
ENSG00000005469	106.946	0.176126	0.109637	1.60645	0.108174	0.999906	CROT	protein_coding
ENSG00000005471	31.5924	0.323874	0.19524	1.65885	0.0971456	0.999906	ABCB4	protein_coding
ENSG00000005483	3833.75	-0.0232036	0.0476191	-0.487276	0.626063	0.999906	KMT2E	protein_coding
ENSG00000005486	1449.94	0.0635922	0.0635668	1.0004	0.317117	0.999906	RHBDD2	protein_coding
ENSG00000005513	17.8601	0.422714	0.255523	1.65431	0.0980643	0.999906	SOX8	protein_coding
ENSG00000005700	296.574	-0.0396516	0.0727615	-0.544953	0.585786	0.999906	IBTK	protein_coding
ENSG00000005801	298.245	0.0687762	0.0690989	0.99533	0.319576	0.999906	ZNF195	protein_coding
ENSG00000005810	1136.04	-0.0733504	0.0855034	-0.857865	0.390967	0.999906	MYCBP2	protein_coding
ENSG00000005812	801.307	-0.0912968	0.0667872	-1.36698	0.171631	0.999906	FBXL3	protein_coding
ENSG00000005844	1842.35	0.00706809	0.0758317	0.0932075	0.925739	0.999906	ITGAL	protein_coding
ENSG00000005882	226.051	0.0984756	0.112982	0.871604	0.383425	0.999906	PDK2	protein_coding
ENSG00000005884	18.5781	0.243069	0.210961	1.1522	0.249239	0.999906	ITGA3	protein_coding
ENSG00000005889	559.186	-0.0433459	0.0547864	-0.79118	0.428839	0.999906	ZFX	protein_coding
ENSG00000005893	4996.69	0.0143004	0.0902542	0.158445	0.874106	0.999906	LAMP2	protein_coding
ENSG00000005961	913.505	0.125381	0.103815	1.20774	0.227147	0.999906	ITGA2B	protein_coding
ENSG00000006007	1286.88	-0.0591471	0.0755572	-0.782812	0.433737	0.999906	GDE1	protein_coding
ENSG00000006015	1809.31	0.000360412	0.0725814	0.00496562	0.996038	0.999906	REX1BD	protein_coding
ENSG00000006016	1.6149	1.09625	0.841599	1.30258	0.192717	0.999906	CRLF1	protein_coding
ENSG00000006025	127.576	-0.0362524	0.117063	-0.309683	0.756802	0.999906	OSBPL7	protein_coding
ENSG00000006042	3.63862	-0.640145	0.780037	-0.820659	0.411841	0.999906	TMEM98	protein_coding
ENSG00000006047	0.138498	-0.494397	2.98538	-0.165606	0.868467	0.999906	YBX2	protein_coding
ENSG00000006062	204.949	0.222944	0.0927117	2.40471	0.0161855	0.999906	MAP3K14	protein_coding
ENSG00000006071	0.190895	-0.456101	2.97964	-0.153073	0.878341	0.999906	ABCC8	protein_coding
ENSG00000006116	0.14216	-0.109838	2.98103	-0.0368457	0.970608	0.999906	CACNG3	protein_coding
ENSG00000006118	3.13499	0.544475	0.591012	0.921258	0.356916	0.999906	TMEM132A	protein_coding
ENSG00000006125	659.154	0.0310398	0.0597978	0.519079	0.603706	0.999906	AP2B1	protein_coding
ENSG00000006194	345.751	0.0676982	0.073937	0.91562	0.359866	0.999906	ZNF263	protein_coding
ENSG00000006210	0.244838	0.555997	2.97797	0.186703	0.851893	0.999906	CX3CL1	protein_coding
ENSG00000006282	144.771	0.112273	0.102904	1.09105	0.275249	0.999906	SPATA20	protein_coding
ENSG00000006327	232.922	-0.122559	0.104935	-1.16794	0.24283	0.999906	TNFRSF12A	protein_coding
ENSG00000006432	42.6759	-0.0637671	0.165131	-0.386162	0.699377	0.999906	MAP3K9	protein_coding
ENSG00000006451	788.163	-0.121607	0.0528311	-2.3018	0.0213467	0.999906	RALA	protein_coding
ENSG00000006453	25.0144	0.276117	0.197582	1.39748	0.162269	0.999906	BAIAP2L1	protein_coding
ENSG00000006459	631.759	-0.0617362	0.0707569	-0.872511	0.38293	0.999906	KDM7A	protein_coding
ENSG00000006468	1.87718	0.364167	0.849052	0.42891	0.667988	0.999906	ETV1	protein_coding
ENSG00000006530	305.142	0.105299	0.0874005	1.20479	0.228284	0.999906	AGK	protein_coding
ENSG00000006534	627.631	0.00813565	0.0766541	0.106135	0.915476	0.999906	ALDH3B1	protein_coding
ENSG00000006555	84.421	0.269002	0.109137	2.46482	0.0137083	0.999906	TTC22	protein_coding
ENSG00000006576	298.066	-0.0998493	0.0786682	-1.26925	0.204353	0.999906	PHTF2	protein_coding
ENSG00000006607	89.3139	0.226272	0.146979	1.53949	0.123686	0.999906	FARP2	protein_coding
ENSG00000006625	68.6487	-0.122878	0.117609	-1.0448	0.296115	0.999906	GGCT	protein_coding
ENSG00000006634	206.433	-0.140105	0.0926314	-1.5125	0.130405	0.999906	DBF4	protein_coding
ENSG00000006638	70.3013	0.124453	0.186866	0.666	0.505411	0.999906	TBXA2R	protein_coding
ENSG00000006652	287.424	-0.0172923	0.0817249	-0.211592	0.832426	0.999906	IFRD1	protein_coding
ENSG00000006659	0.783907	-1.2093	1.30597	-0.925977	0.354458	0.999906	LGALS14	protein_coding
ENSG00000006695	200.229	0.0425158	0.0856067	0.496641	0.619442	0.999906	COX10	protein_coding
ENSG00000006704	2.16355	0.717348	0.768505	0.933433	0.350596	0.999906	GTF2IRD1	protein_coding
ENSG00000006712	885.353	-0.096861	0.0611716	-1.58343	0.113323	0.999906	PAF1	protein_coding
ENSG00000006715	610.185	-0.0447343	0.065683	-0.681062	0.495832	0.999906	VPS41	protein_coding
ENSG00000006740	10.3722	-0.074104	0.374935	-0.197645	0.843323	0.999906	ARHGAP44	protein_coding
ENSG00000006744	554.652	0.105169	0.0902914	1.16478	0.244109	0.999906	ELAC2	protein_coding
ENSG00000006747	3.61899	-0.0475316	0.582692	-0.0815725	0.934987	0.999906	SCIN	protein_coding
ENSG00000006756	134.865	0.063173	0.103407	0.610917	0.541255	0.999906	ARSD	protein_coding
ENSG00000006757	122.617	-0.0137379	0.108372	-0.126766	0.899126	0.999906	PNPLA4	protein_coding
ENSG00000006831	237.548	-0.142777	0.121649	-1.17368	0.240523	0.999906	ADIPOR2	protein_coding
ENSG00000006837	8.48092	0.0278734	0.306418	0.0909652	0.92752	0.999906	CDKL3	protein_coding
ENSG00000007001	1.38786	0.587282	0.905928	0.648266	0.516813	0.999906	UPP2	protein_coding
ENSG00000007038	56.2972	-0.178933	0.145447	-1.23022	0.218614	0.999906	PRSS21	protein_coding
ENSG00000007047	96.4554	0.180405	0.155184	1.16253	0.245022	0.999906	MARK4	protein_coding
ENSG00000007062	1.32915	-0.671434	1.0391	-0.646168	0.518171	0.999906	PROM1	protein_coding
ENSG00000007080	923.034	-0.0934351	0.0714992	-1.3068	0.191281	0.999906	CCDC124	protein_coding
ENSG00000007129	311.004	0.131726	0.0631173	2.08701	0.0368875	0.999906	CEACAM21	protein_coding
ENSG00000007168	700.749	-0.0117427	0.0705852	-0.166363	0.867872	0.999906	PAFAH1B1	protein_coding
ENSG00000007171	0.44888	-0.426353	2.0411	-0.208884	0.834539	0.999906	NOS2	protein_coding
ENSG00000007174	0.25806	-0.95862	2.97716	-0.321991	0.747459	0.999906	DNAH9	protein_coding
ENSG00000007202	539.807	0.0216542	0.0678228	0.319276	0.749517	0.999906	KIAA0100	protein_coding
ENSG00000007237	813.792	-0.0480006	0.0723915	-0.663071	0.507285	0.999906	GAS7	protein_coding
ENSG00000007255	740.921	-0.0755423	0.0851814	-0.88684	0.375165	0.999906	TRAPPC6A	protein_coding
ENSG00000007264	602.067	0.0867918	0.0683044	1.27066	0.203849	0.999906	MATK	protein_coding
ENSG00000007306	0.0860693	-0.130876	2.98245	-0.0438822	0.964998	0.999906	CEACAM7	protein_coding
ENSG00000007312	850.008	0.0826451	0.0742075	1.1137	0.265406	0.999906	CD79B	protein_coding
ENSG00000007314	3.88159	-0.199343	0.45783	-0.435409	0.663266	0.999906	SCN4A	protein_coding
ENSG00000007341	201.107	-0.0355991	0.112429	-0.316637	0.751519	0.999906	ST7L	protein_coding
ENSG00000007350	178.497	0.156662	0.130906	1.19675	0.231405	0.999906	TKTL1	protein_coding
ENSG00000007372	0.177915	-0.282586	2.98045	-0.0948134	0.924463	0.999906	PAX6	protein_coding
ENSG00000007376	547.884	0.0418581	0.0678407	0.617006	0.537231	0.999906	RPUSD1	protein_coding
ENSG00000007384	0.857633	-0.0774416	1.49963	-0.0516403	0.958815	0.999906	RHBDF1	protein_coding
ENSG00000007392	588.109	-0.0129524	0.0573681	-0.225776	0.821375	0.999906	LUC7L	protein_coding
ENSG00000007402	22.3972	-0.0960261	0.193789	-0.49552	0.620233	0.999906	CACNA2D2	protein_coding
ENSG00000007516	86.1088	0.102329	0.110112	0.929318	0.352724	0.999906	BAIAP3	protein_coding
ENSG00000007520	1163.62	-0.0209917	0.0512549	-0.409555	0.682133	0.999906	TSR3	protein_coding
ENSG00000007541	241.207	0.141051	0.101121	1.39487	0.163056	0.999906	PIGQ	protein_coding
ENSG00000007545	63.3646	0.0873232	0.135564	0.644146	0.519481	0.999906	CRAMP1	protein_coding
ENSG00000007866	1.96964	-1.7622	0.73702	-2.39097	0.0168037	0.999906	TEAD3	protein_coding
ENSG00000007908	1.72847	-0.680762	0.831976	-0.818247	0.413216	0.999906	SELE	protein_coding
ENSG00000007923	117.913	-0.000148907	0.128415	-0.00115958	0.999075	0.999906	DNAJC11	protein_coding
ENSG00000007933	0.503436	-1.24906	2.15141	-0.580576	0.561526	0.999906	FMO3	protein_coding
ENSG00000007944	1852.35	-0.0457117	0.058741	-0.778191	0.436457	0.999906	MYLIP	protein_coding
ENSG00000007952	3.17933	-0.0426467	0.541125	-0.0788113	0.937183	0.999906	NOX1	protein_coding
ENSG00000007968	323.817	-0.0375948	0.114381	-0.328681	0.742397	0.999906	E2F2	protein_coding
ENSG00000008018	3940.2	-0.105358	0.0493396	-2.13537	0.0327308	0.999906	PSMB1	protein_coding
ENSG00000008056	2.50017	0.380235	0.62894	0.604565	0.545468	0.999906	SYN1	protein_coding
ENSG00000008083	735.848	-0.00546661	0.0864236	-0.0632536	0.949565	0.999906	JARID2	protein_coding
ENSG00000008086	126.171	-0.0830764	0.108288	-0.767177	0.442976	0.999906	CDKL5	protein_coding
ENSG00000008118	0.0507175	-0.370156	2.98407	-0.124044	0.901281	0.999906	CAMK1G	protein_coding
ENSG00000008128	15.1822	-0.0575034	0.241998	-0.237619	0.812176	0.999906	CDK11A	protein_coding
ENSG00000008130	2912.33	0.173859	0.0836642	2.07806	0.0377042	0.999906	NADK	protein_coding
ENSG00000008197	0.108629	-0.344107	2.98337	-0.115342	0.908174	0.999906	TFAP2D	protein_coding
ENSG00000008226	28.4087	0.339508	0.190715	1.78018	0.0750458	0.999906	DLEC1	protein_coding
ENSG00000008256	67.6215	-0.0949403	0.125385	-0.757188	0.448937	0.999906	CYTH3	protein_coding
ENSG00000008277	35.6626	-0.00243552	0.165769	-0.0146923	0.988278	0.999906	ADAM22	protein_coding
ENSG00000008282	947.405	-0.100201	0.0862792	-1.16136	0.245495	0.999906	SYPL1	protein_coding
ENSG00000008283	394.568	0.126053	0.0685035	1.84009	0.0657551	0.999906	CYB561	protein_coding
ENSG00000008294	744.144	-0.068788	0.0768344	-0.895276	0.37064	0.999906	SPAG9	protein_coding
ENSG00000008300	15.7232	-0.129025	0.264419	-0.487956	0.625581	0.999906	CELSR3	protein_coding
ENSG00000008311	19.996	-0.0255041	0.23259	-0.109652	0.912685	0.999906	AASS	protein_coding
ENSG00000008323	15.2724	0.327108	0.264698	1.23578	0.216541	0.999906	PLEKHG6	protein_coding
ENSG00000008324	882.983	-0.121301	0.0602592	-2.01299	0.0441159	0.999906	SS18L2	protein_coding
ENSG00000008382	26.0582	0.162211	0.193393	0.838765	0.401601	0.999906	MPND	protein_coding
ENSG00000008394	466.581	-0.179346	0.0818476	-2.19122	0.0284356	0.999906	MGST1	protein_coding
ENSG00000008405	150.868	0.160475	0.113291	1.41649	0.156631	0.999906	CRY1	protein_coding
ENSG00000008438	1438.92	-0.106512	0.0862522	-1.23489	0.216872	0.999906	PGLYRP1	protein_coding
ENSG00000008441	417.007	-0.124157	0.119451	-1.0394	0.298619	0.999906	NFIX	protein_coding
ENSG00000008513	2191.57	0.0269151	0.053987	0.498548	0.618098	0.999906	ST3GAL1	protein_coding
ENSG00000008516	1826.08	0.0290274	0.183313	0.158349	0.874182	0.999906	MMP25	protein_coding
ENSG00000008517	3542.53	0.0569161	0.0562756	1.01138	0.311834	0.999906	IL32	protein_coding
ENSG00000008710	76.6139	0.209211	0.129597	1.61432	0.106458	0.999906	PKD1	protein_coding
ENSG00000008735	1.50774	-0.468966	0.843949	-0.555681	0.578429	0.999906	MAPK8IP2	protein_coding
ENSG00000008838	395.984	0.0878369	0.0756279	1.16144	0.245465	0.999906	MED24	protein_coding
ENSG00000008853	78.6515	0.323148	0.132215	2.44411	0.0145212	0.999906	RHOBTB2	protein_coding
ENSG00000008869	326.064	0.0450517	0.0905896	0.497316	0.618966	0.999906	HEATR5B	protein_coding
ENSG00000008952	1632.86	-0.119201	0.0706145	-1.68805	0.0914023	0.999906	SEC62	protein_coding
ENSG00000008988	2840.23	-0.177747	0.132792	-1.33854	0.180721	0.999906	RPS20	protein_coding
ENSG00000009307	3596.49	-0.00954673	0.0477935	-0.19975	0.841676	0.999906	CSDE1	protein_coding
ENSG00000009335	314.941	-0.0343045	0.0725428	-0.472886	0.636294	0.999906	UBE3C	protein_coding
ENSG00000009413	429.876	0.022275	0.0572937	0.388786	0.697434	0.999906	REV3L	protein_coding
ENSG00000009694	118.127	-0.0131406	0.109025	-0.120528	0.904065	0.999906	TENM1	protein_coding
ENSG00000009724	12.9215	-0.163125	0.331587	-0.491951	0.622754	0.999906	MASP2	protein_coding
ENSG00000009780	123.882	0.0508974	0.0980558	0.519065	0.603715	0.999906	FAM76A	protein_coding
ENSG00000009790	4079.29	0.0520412	0.0668217	0.778807	0.436094	0.999906	TRAF3IP3	protein_coding
ENSG00000009830	33.5852	0.210595	0.155202	1.35691	0.174809	0.999906	POMT2	protein_coding
ENSG00000009844	891.843	-0.0368821	0.0941018	-0.391938	0.695104	0.999906	VTA1	protein_coding
ENSG00000009950	0.359586	0.701524	2.96057	0.236955	0.812691	0.999906	MLXIPL	protein_coding
ENSG00000009954	606.986	-0.00139447	0.0827334	-0.016855	0.986552	0.999906	BAZ1B	protein_coding
ENSG00000010017	165.131	0.0584573	0.0865458	0.67545	0.49939	0.999906	RANBP9	protein_coding
ENSG00000010030	243.259	0.0344855	0.104339	0.330513	0.741013	0.999906	ETV7	protein_coding
ENSG00000010072	203.284	-0.0425347	0.0977742	-0.43503	0.663541	0.999906	SPRTN	protein_coding
ENSG00000010165	346.541	0.020395	0.0722316	0.282356	0.77767	0.999906	METTL13	protein_coding
ENSG00000010219	188.403	-0.0760398	0.0714055	-1.0649	0.28692	0.999906	DYRK4	protein_coding
ENSG00000010244	1794.94	-0.0124959	0.0443047	-0.282044	0.77791	0.999906	ZNF207	protein_coding
ENSG00000010256	3044.15	-0.0445567	0.0570729	-0.780699	0.43498	0.999906	UQCRC1	protein_coding
ENSG00000010270	964.04	-0.0770187	0.071092	-1.08337	0.278646	0.999906	STARD3NL	protein_coding
ENSG00000010278	1206.21	0.0195666	0.0694816	0.281608	0.778244	0.999906	CD9	protein_coding
ENSG00000010282	0.837882	-0.356968	1.60158	-0.222886	0.823624	0.999906	HHATL	protein_coding
ENSG00000010292	276.826	0.129615	0.075695	1.71234	0.0868347	0.999906	NCAPD2	protein_coding
ENSG00000010295	655.255	-0.0141814	0.0669073	-0.211956	0.832141	0.999906	IFFO1	protein_coding
ENSG00000010310	16.3132	-0.122608	0.260148	-0.471302	0.637425	0.999906	GIPR	protein_coding
ENSG00000010318	65.4134	-0.00662496	0.129255	-0.0512551	0.959122	0.999906	PHF7	protein_coding
ENSG00000010319	2.889	1.29625	0.625005	2.07398	0.0380813	0.999906	SEMA3G	protein_coding
ENSG00000010322	605.93	-0.0374661	0.0850433	-0.440554	0.659536	0.999906	NISCH	protein_coding
ENSG00000010327	283.031	-0.0464385	0.167568	-0.277133	0.781678	0.999906	STAB1	protein_coding
ENSG00000010361	71.6047	0.0429244	0.112484	0.381606	0.702754	0.999906	FUZ	protein_coding
ENSG00000010379	2.4978	-0.186347	0.624956	-0.298176	0.765569	0.999906	SLC6A13	protein_coding
ENSG00000010404	856.44	0.00240737	0.0706182	0.0340899	0.972805	0.999906	IDS	protein_coding
ENSG00000010438	1.66025	1.17632	0.84462	1.39273	0.163703	0.999906	PRSS3	protein_coding
ENSG00000010539	511.523	0.0117514	0.0821424	0.143062	0.886242	0.999906	ZNF200	protein_coding
ENSG00000010610	2339.42	0.0354575	0.0699551	0.50686	0.612253	0.999906	CD4	protein_coding
ENSG00000010626	68.0395	0.207921	0.110262	1.8857	0.0593351	0.999906	LRRC23	protein_coding
ENSG00000010671	833.799	-0.0521176	0.0621277	-0.83888	0.401537	0.999906	BTK	protein_coding
ENSG00000010704	67.9507	-0.189593	0.142889	-1.32685	0.184557	0.999906	HFE	protein_coding
ENSG00000010803	75.992	0.156685	0.121012	1.29479	0.195393	0.999906	SCMH1	protein_coding
ENSG00000010810	2925.38	0.0312967	0.0508828	0.615074	0.538506	0.999906	FYN	protein_coding
ENSG00000010818	281.895	-0.00912456	0.0785096	-0.116222	0.907476	0.999906	HIVEP2	protein_coding
ENSG00000010932	1.94814	0.234723	0.687872	0.341231	0.73293	0.999906	FMO1	protein_coding
ENSG00000011007	728.409	-0.0407715	0.0610265	-0.668095	0.504073	0.999906	ELOA	protein_coding
ENSG00000011009	1625.77	-0.0169322	0.062268	-0.271924	0.78568	0.999906	LYPLA2	protein_coding
ENSG00000011021	138.953	-0.0258134	0.107398	-0.240352	0.810057	0.999906	CLCN6	protein_coding
ENSG00000011028	127.34	0.20254	0.120323	1.6833	0.0923176	0.999906	MRC2	protein_coding
ENSG00000011105	39.815	-0.0440252	0.164685	-0.26733	0.789215	0.999906	TSPAN9	protein_coding
ENSG00000011114	301.435	-0.0293534	0.0763606	-0.384405	0.700678	0.999906	BTBD7	protein_coding
ENSG00000011132	519.236	0.148019	0.071478	2.07083	0.0383745	0.999906	APBA3	protein_coding
ENSG00000011143	132.254	0.112499	0.0970015	1.15976	0.246146	0.999906	MKS1	protein_coding
ENSG00000011198	1528.54	-0.111978	0.0783643	-1.42894	0.153023	0.999906	ABHD5	protein_coding
ENSG00000011201	1.94019	-0.46958	0.80905	-0.58041	0.561638	0.999906	ANOS1	protein_coding
ENSG00000011243	593.107	0.0204112	0.0717112	0.28463	0.775927	0.999906	AKAP8L	protein_coding
ENSG00000011258	224.46	-0.0514932	0.0734617	-0.700954	0.483332	0.999906	MBTD1	protein_coding
ENSG00000011260	761.648	-0.141029	0.0837177	-1.68458	0.0920698	0.999906	UTP18	protein_coding
ENSG00000011275	1264.48	0.0442539	0.0523867	0.844754	0.398248	0.999906	RNF216	protein_coding
ENSG00000011295	529.669	0.0203966	0.0595028	0.342784	0.731761	0.999906	TTC19	protein_coding
ENSG00000011304	1164.92	0.0209688	0.0578707	0.362339	0.717099	0.999906	PTBP1	protein_coding
ENSG00000011332	0.592042	0.000866407	1.87917	0.000461058	0.999632	0.999906	DPF1	protein_coding
ENSG00000011347	0.116098	0.314874	2.9829	0.10556	0.915932	0.999906	SYT7	protein_coding
ENSG00000011376	88.8648	-0.0382648	0.118421	-0.323124	0.746601	0.999906	LARS2	protein_coding
ENSG00000011405	254.907	-0.108266	0.0801017	-1.35161	0.176501	0.999906	PIK3C2A	protein_coding
ENSG00000011422	3282.88	0.00439662	0.0713751	0.0615988	0.950882	0.999906	PLAUR	protein_coding
ENSG00000011426	6.26122	0.0927979	0.413046	0.224667	0.822238	0.999906	ANLN	protein_coding
ENSG00000011451	64.8328	0.0748964	0.148881	0.503063	0.61492	0.999906	WIZ	protein_coding
ENSG00000011454	278.01	-0.0106265	0.0778745	-0.136456	0.891461	0.999906	RABGAP1	protein_coding
ENSG00000011465	7.95042	-0.0926573	0.38604	-0.24002	0.810315	0.999906	DCN	protein_coding
ENSG00000011478	41.3665	0.180453	0.162885	1.10786	0.267923	0.999906	QPCTL	protein_coding
ENSG00000011485	266.262	0.0218447	0.0831302	0.262777	0.792722	0.999906	PPP5C	protein_coding
ENSG00000011523	428.724	0.0785372	0.0625137	1.25632	0.209	0.999906	CEP68	protein_coding
ENSG00000011566	74.8191	-0.0150092	0.131348	-0.11427	0.909024	0.999906	MAP4K3	protein_coding
ENSG00000011590	54.3975	0.00446041	0.154594	0.0288524	0.976982	0.999906	ZBTB32	protein_coding
ENSG00000011600	11232.8	-0.110228	0.083418	-1.32139	0.186371	0.999906	TYROBP	protein_coding
ENSG00000011638	172.793	-0.0460794	0.0811637	-0.567734	0.570216	0.999906	LDAF1	protein_coding
ENSG00000012048	98.3313	-0.0896212	0.122952	-0.728911	0.466056	0.999906	BRCA1	protein_coding
ENSG00000012061	659.215	-0.0664054	0.052518	-1.26443	0.206075	0.999906	ERCC1	protein_coding
ENSG00000012124	443.672	0.224487	0.0822543	2.72919	0.00634905	0.999906	CD22	protein_coding
ENSG00000012171	7.12185	0.178134	0.389077	0.457838	0.647069	0.999906	SEMA3B	protein_coding
ENSG00000012174	67.6819	0.160559	0.131086	1.22484	0.220636	0.999906	MBTPS2	protein_coding
ENSG00000012211	52.7318	0.218977	0.14671	1.49258	0.135547	0.999906	PRICKLE3	protein_coding
ENSG00000012223	936.865	0.13812	0.103688	1.33207	0.182838	0.999906	LTF	protein_coding
ENSG00000012232	346.865	-0.0282615	0.108249	-0.261079	0.794032	0.999906	EXTL3	protein_coding
ENSG00000012660	2376.82	-0.000863877	0.0873855	-0.00988582	0.992112	0.999906	ELOVL5	protein_coding
ENSG00000012779	6209.42	0.0230401	0.0831794	0.276993	0.781786	0.999906	ALOX5	protein_coding
ENSG00000012817	65.4008	-0.207368	2.97088	-0.0698003	0.944353	0.999906	KDM5D	protein_coding
ENSG00000012822	1530.63	0.0994056	0.0742731	1.33838	0.180773	0.999906	CALCOCO1	protein_coding
ENSG00000012963	245.693	-0.0149167	0.107076	-0.13931	0.889205	0.999906	UBR7	protein_coding
ENSG00000012983	478.029	-0.0599503	0.0654282	-0.916275	0.359523	0.999906	MAP4K5	protein_coding
ENSG00000013016	199.586	0.0805983	0.0963262	0.836723	0.402749	0.999906	EHD3	protein_coding
ENSG00000013275	1654.21	-0.0486651	0.0586483	-0.829779	0.406664	0.999906	PSMC4	protein_coding
ENSG00000013288	532.521	0.0797923	0.0706448	1.12949	0.258693	0.999906	MAN2B2	protein_coding
ENSG00000013297	0.355401	0.631815	2.4293	0.260081	0.794801	0.999906	CLDN11	protein_coding
ENSG00000013306	75439	-0.0997148	0.0770043	-1.29492	0.195346	0.999906	SLC25A39	protein_coding
ENSG00000013364	4133.58	0.0999571	0.0714765	1.39846	0.161975	0.999906	MVP	protein_coding
ENSG00000013374	1002.6	0.0424581	0.0526108	0.807023	0.419653	0.999906	NUB1	protein_coding
ENSG00000013375	103.389	-0.00205411	0.115459	-0.0177907	0.985806	0.999906	PGM3	protein_coding
ENSG00000013392	59.0869	0.0833086	0.15997	0.520777	0.602522	0.999906	RWDD2A	protein_coding
ENSG00000013441	1778.67	-0.0882578	0.0724582	-1.21805	0.223205	0.999906	CLK1	protein_coding
ENSG00000013503	68.6353	0.065166	0.134575	0.484234	0.62822	0.999906	POLR3B	protein_coding
ENSG00000013523	115.791	0.231538	0.102208	2.26536	0.0234909	0.999906	ANGEL1	protein_coding
ENSG00000013561	472.585	0.0655709	0.105522	0.621393	0.534341	0.999906	RNF14	protein_coding
ENSG00000013563	101.282	0.0836226	0.0952714	0.877731	0.38009	0.999906	DNASE1L1	protein_coding
ENSG00000013573	158.645	-0.0464783	0.0905418	-0.513335	0.607717	0.999906	DDX11	protein_coding
ENSG00000013583	522.145	-0.161057	0.0623101	-2.58476	0.00974459	0.999906	HEBP1	protein_coding
ENSG00000013588	0.233317	-0.128185	2.98052	-0.0430075	0.965696	0.999906	GPRC5A	protein_coding
ENSG00000013619	8.77032	0.107776	0.333009	0.323645	0.746207	0.999906	MAMLD1	protein_coding
ENSG00000013725	1397.85	0.145416	0.0718309	2.02442	0.0429267	0.999906	CD6	protein_coding
ENSG00000013810	2030.43	0.0742155	0.0674772	1.09986	0.271393	0.999906	TACC3	protein_coding
ENSG00000014123	621.576	-0.043621	0.0735498	-0.593082	0.553126	0.999906	UFL1	protein_coding
ENSG00000014138	45.2617	0.118462	0.153671	0.770882	0.440777	0.999906	POLA2	protein_coding
ENSG00000014164	255.163	0.148888	0.0828278	1.79757	0.0722459	0.999906	ZC3H3	protein_coding
ENSG00000014216	1960.66	0.0615003	0.0641731	0.958351	0.337886	0.999906	CAPN1	protein_coding
ENSG00000014257	383.538	-0.0135903	0.0949801	-0.143085	0.886223	0.999906	ACP3	protein_coding
ENSG00000014641	2259.34	-0.0653394	0.0696181	-0.938539	0.347967	0.999906	MDH1	protein_coding
ENSG00000014824	350.928	0.076957	0.0797539	0.96493	0.33458	0.999906	SLC30A9	protein_coding
ENSG00000014914	306.842	0.0209597	0.0815992	0.256862	0.797286	0.999906	MTMR11	protein_coding
ENSG00000014919	232.44	0.0299336	0.0692297	0.43238	0.665465	0.999906	COX15	protein_coding
ENSG00000015133	876.873	0.0366455	0.0722696	0.507067	0.612108	0.999906	CCDC88C	protein_coding
ENSG00000015153	199.291	-0.0907735	0.0865321	-1.04902	0.294171	0.999906	YAF2	protein_coding
ENSG00000015171	313.905	-0.0979068	0.0641421	-1.52641	0.126909	0.999906	ZMYND11	protein_coding
ENSG00000015285	521.49	0.156657	0.105719	1.48183	0.138385	0.999906	WAS	protein_coding
ENSG00000015413	0.205644	-0.567496	2.97821	-0.190549	0.848879	0.999906	DPEP1	protein_coding
ENSG00000015475	5136.32	-0.0528607	0.0453183	-1.16643	0.24344	0.999906	BID	protein_coding
ENSG00000015479	27.0257	0.17369	0.172742	1.00548	0.314664	0.999906	MATR3	protein_coding
ENSG00000015520	0.634982	1.06407	2.17289	0.489701	0.624346	0.999906	NPC1L1	protein_coding
ENSG00000015532	156.856	-0.00957561	0.0899612	-0.106442	0.915232	0.999906	XYLT2	protein_coding
ENSG00000015568	0.128041	-0.108879	2.98269	-0.0365037	0.970881	0.999906	RGPD5	protein_coding
ENSG00000015592	0.15281	-0.536469	2.98508	-0.179717	0.857375	0.999906	STMN4	protein_coding
ENSG00000015676	526.419	0.0840865	0.0583912	1.44005	0.149852	0.999906	NUDCD3	protein_coding
ENSG00000016391	3.75117	0.425075	0.51361	0.827623	0.407884	0.999906	CHDH	protein_coding
ENSG00000016402	0.731651	0.656317	1.31575	0.498817	0.617909	0.999906	IL20RA	protein_coding
ENSG00000016490	0.262551	0.294227	2.98063	0.098713	0.921366	0.999906	CLCA1	protein_coding
ENSG00000016602	0.0927207	-0.135847	2.98237	-0.04555	0.963669	0.999906	CLCA4	protein_coding
ENSG00000016864	497.387	0.038427	0.076325	0.503465	0.614637	0.999906	GLT8D1	protein_coding
ENSG00000017260	222.531	-0.058737	0.0771713	-0.761125	0.446582	0.999906	ATP2C1	protein_coding
ENSG00000017427	0.423159	0.13045	1.66729	0.0782409	0.937636	0.999906	IGF1	protein_coding
ENSG00000017483	365.93	-0.107597	0.117698	-0.914177	0.360624	0.999906	SLC38A5	protein_coding
ENSG00000017797	2307.29	-0.0649713	0.0670487	-0.969018	0.332536	0.999906	RALBP1	protein_coding
ENSG00000018189	284.23	-0.112096	0.068868	-1.62769	0.10359	0.999906	RUFY3	protein_coding
ENSG00000018236	0.0665454	-0.504892	2.9859	-0.169092	0.865724	0.999906	CNTN1	protein_coding
ENSG00000018280	4927.43	0.0481628	0.064414	0.747707	0.454637	0.999906	SLC11A1	protein_coding
ENSG00000018408	6.02551	-0.136148	0.368811	-0.369154	0.712013	0.999906	WWTR1	protein_coding
ENSG00000018610	216.236	-0.129983	0.0779789	-1.6669	0.095534	0.999906	STEEP1	protein_coding
ENSG00000018625	0.793847	-0.201966	1.70677	-0.118332	0.905805	0.999906	ATP1A2	protein_coding
ENSG00000018699	157.681	0.0739808	0.124323	0.595069	0.551797	0.999906	TTC27	protein_coding
ENSG00000018869	39.7256	0.171586	0.177476	0.966812	0.333638	0.999906	ZNF582	protein_coding
ENSG00000019102	88.4747	-0.199948	0.159524	-1.2534	0.210059	0.999906	VSIG2	protein_coding
ENSG00000019144	7.33904	0.373577	0.365937	1.02088	0.307313	0.999906	PHLDB1	protein_coding
ENSG00000019169	234.989	-0.219294	0.0905199	-2.4226	0.0154097	0.999906	MARCO	protein_coding
ENSG00000019186	2.43796	1.03534	0.672782	1.53889	0.123831	0.999906	CYP24A1	protein_coding
ENSG00000019485	25.0705	-0.111765	0.210723	-0.530388	0.595843	0.999906	PRDM11	protein_coding
ENSG00000019505	0.0703175	-0.107083	2.98597	-0.0358622	0.971392	0.999906	SYT13	protein_coding
ENSG00000019549	0.477003	0.558898	2.43095	0.229909	0.818163	0.999906	SNAI2	protein_coding
ENSG00000019582	49199.3	0.0487843	0.0654194	0.745716	0.455839	0.999906	CD74	protein_coding
ENSG00000019991	83.2094	-0.162798	0.115925	-1.40434	0.160217	0.999906	HGF	protein_coding
ENSG00000019995	126.946	-0.106728	0.0992001	-1.07588	0.28198	0.999906	ZRANB1	protein_coding
ENSG00000020129	166.908	0.121406	0.0990465	1.22575	0.220293	0.999906	NCDN	protein_coding
ENSG00000020181	7.99676	0.218188	0.397656	0.548684	0.583222	0.999906	ADGRA2	protein_coding
ENSG00000020219	0.2797	-0.629128	2.97374	-0.211561	0.832449	0.999906	CCT8L1P	processed_pseudogene
ENSG00000020256	113.071	-0.0882508	0.111996	-0.787982	0.430707	0.999906	ZFP64	protein_coding
ENSG00000020426	123.025	-0.0299659	0.095515	-0.31373	0.753726	0.999906	MNAT1	protein_coding
ENSG00000020577	35.9347	0.097967	0.210212	0.466038	0.641188	0.999906	SAMD4A	protein_coding
ENSG00000020633	1546.79	0.106088	0.0776654	1.36596	0.17195	0.999906	RUNX3	protein_coding
ENSG00000020922	285.184	-0.10101	0.0780067	-1.29489	0.195359	0.999906	MRE11	protein_coding
ENSG00000021300	446.363	0.0479226	0.0753568	0.635942	0.524814	0.999906	PLEKHB1	protein_coding
ENSG00000021355	5267.52	-0.0754217	0.0680576	-1.1082	0.267774	0.999906	SERPINB1	protein_coding
ENSG00000021461	0.234854	0.439998	2.97689	0.147805	0.882497	0.999906	CYP3A43	protein_coding
ENSG00000021488	2.08173	-1.04743	0.734785	-1.42549	0.154014	0.999906	SLC7A9	protein_coding
ENSG00000021574	316.799	-0.115187	0.0814727	-1.41381	0.157419	0.999906	SPAST	protein_coding
ENSG00000021645	0.632862	-0.434807	1.47448	-0.294888	0.76808	0.999906	NRXN3	protein_coding
ENSG00000021762	156.248	0.0830277	0.109927	0.755298	0.45007	0.999906	OSBPL5	protein_coding
ENSG00000021776	427.885	-0.0722788	0.0603505	-1.19765	0.231053	0.999906	AQR	protein_coding
ENSG00000021826	1.06823	-0.188057	1.28281	-0.146598	0.883449	0.999906	CPS1	protein_coding
ENSG00000021852	0.314163	-0.199783	2.97279	-0.0672037	0.94642	0.999906	C8B	protein_coding
ENSG00000022267	390.924	-0.0962892	0.0752382	-1.27979	0.200619	0.999906	FHL1	protein_coding
ENSG00000022277	2209.26	-0.0324917	0.0608544	-0.533925	0.593393	0.999906	RTF2	protein_coding
ENSG00000022556	53.2398	0.175214	0.135992	1.28841	0.197603	0.999906	NLRP2	protein_coding
ENSG00000022567	862.582	0.0800005	0.079307	1.00875	0.313097	0.999906	SLC45A4	protein_coding
ENSG00000022840	7173.77	-0.00783411	0.0654448	-0.119706	0.904716	0.999906	RNF10	protein_coding
ENSG00000022976	70.9174	0.0341911	0.124599	0.274408	0.783771	0.999906	ZNF839	protein_coding
ENSG00000023041	719.683	-0.0140405	0.0764323	-0.183699	0.85425	0.999906	ZDHHC6	protein_coding
ENSG00000023171	96.0905	-0.0960567	0.109388	-0.878129	0.379874	0.999906	GRAMD1B	protein_coding
ENSG00000023191	3974.1	0.00587788	0.0581617	0.101061	0.919502	0.999906	RNH1	protein_coding
ENSG00000023228	419.48	0.0653043	0.0821719	0.794728	0.426772	0.999906	NDUFS1	protein_coding
ENSG00000023287	1022.44	-0.0225105	0.0651121	-0.345719	0.729554	0.999906	RB1CC1	protein_coding
ENSG00000023318	2157.94	-0.0793647	0.0754715	-1.05158	0.29299	0.999906	ERP44	protein_coding
ENSG00000023330	797.58	0.0124846	0.0808447	0.154426	0.877273	0.999906	ALAS1	protein_coding
ENSG00000023445	2185.97	0.0532077	0.0512258	1.03869	0.298949	0.999906	BIRC3	protein_coding
ENSG00000023516	310.183	-0.0602203	0.0736415	-0.817749	0.4135	0.999906	AKAP11	protein_coding
ENSG00000023572	245.74	-0.152638	0.0827349	-1.8449	0.065052	0.999906	GLRX2	protein_coding
ENSG00000023608	64.4273	0.00437613	0.140898	0.0310588	0.975223	0.999906	SNAPC1	protein_coding
ENSG00000023697	471.854	-0.106886	0.0986435	-1.08355	0.278562	0.999906	DERA	protein_coding
ENSG00000023734	960.486	-0.0634815	0.0813067	-0.780766	0.43494	0.999906	STRAP	protein_coding
ENSG00000023839	23.2528	-0.0571637	0.217915	-0.262321	0.793074	0.999906	ABCC2	protein_coding
ENSG00000023892	3266.57	0.0507568	0.0488841	1.03831	0.299127	0.999906	DEF6	protein_coding
ENSG00000023902	2354.23	0.0176571	0.0731119	0.241508	0.809161	0.999906	PLEKHO1	protein_coding
ENSG00000023909	354.7	0.0345451	0.0774033	0.4463	0.655381	0.999906	GCLM	protein_coding
ENSG00000024048	1516.33	-0.0734262	0.0635469	-1.15546	0.2479	0.999906	UBR2	protein_coding
ENSG00000024422	7.43788	0.144219	0.397622	0.362703	0.716827	0.999906	EHD2	protein_coding
ENSG00000024526	7.01455	-0.226628	0.35695	-0.634901	0.525493	0.999906	DEPDC1	protein_coding
ENSG00000024862	1554.41	-0.0118587	0.0680513	-0.174262	0.86166	0.999906	CCDC28A	protein_coding
ENSG00000025039	251.333	-0.127391	0.0833122	-1.52908	0.126245	0.999906	RRAGD	protein_coding
ENSG00000025156	218.069	0.0664067	0.129002	0.514774	0.606711	0.999906	HSF2	protein_coding
ENSG00000025293	1787.52	-0.0509729	0.0473881	-1.07565	0.282086	0.999906	PHF20	protein_coding
ENSG00000025423	8.17104	0.227208	0.316991	0.716766	0.473519	0.999906	HSD17B6	protein_coding
ENSG00000025434	110.722	0.0577337	0.115211	0.501112	0.616292	0.999906	NR1H3	protein_coding
ENSG00000025708	10164.6	0.0451412	0.0598217	0.754596	0.450491	0.999906	TYMP	protein_coding
ENSG00000025770	554.666	-0.00124524	0.0677624	-0.0183765	0.985338	0.999906	NCAPH2	protein_coding
ENSG00000025772	340.665	-0.0787631	0.0875953	-0.89917	0.368562	0.999906	TOMM34	protein_coding
ENSG00000025796	619.211	-0.0812787	0.0595232	-1.3655	0.172097	0.999906	SEC63	protein_coding
ENSG00000025800	579.661	-0.0964834	0.0682761	-1.41313	0.157616	0.999906	KPNA6	protein_coding
ENSG00000026025	5519.79	-0.118138	0.0958084	-1.23307	0.21755	0.999906	VIM	protein_coding
ENSG00000026036	6.3877	-0.0173966	0.380984	-0.0456623	0.963579	0.999906	RTEL1-TNFRSF6B	protein_coding
ENSG00000026103	1052.67	0.0355186	0.107306	0.331002	0.740643	0.999906	FAS	protein_coding
ENSG00000026297	2944.22	0.0144907	0.060766	0.238468	0.811518	0.999906	RNASET2	protein_coding
ENSG00000026508	4411.77	-0.00344781	0.0442474	-0.077921	0.937891	0.999906	CD44	protein_coding
ENSG00000026559	16.4804	0.391022	0.268489	1.45638	0.145287	0.999906	KCNG1	protein_coding
ENSG00000026652	185.852	-0.0525135	0.0875536	-0.599787	0.548648	0.999906	AGPAT4	protein_coding
ENSG00000026751	819.984	-0.00107899	0.0682956	-0.0157988	0.987395	0.999906	SLAMF7	protein_coding
ENSG00000026950	1333.52	0.0282486	0.0513353	0.550277	0.582129	0.999906	BTN3A1	protein_coding
ENSG00000027001	83.5499	0.183282	0.134881	1.35884	0.174197	0.999906	MIPEP	protein_coding
ENSG00000027075	1248.38	0.0308945	0.0562072	0.549653	0.582557	0.999906	PRKCH	protein_coding
ENSG00000027644	0.0635316	-0.11414	2.98613	-0.0382232	0.96951	0.999906	INSRR	protein_coding
ENSG00000027697	5646.22	-0.0368363	0.101461	-0.363057	0.716562	0.999906	IFNGR1	protein_coding
ENSG00000027847	380.922	0.0915314	0.0670885	1.36434	0.172461	0.999906	B4GALT7	protein_coding
ENSG00000027869	292.616	0.142167	0.0987819	1.4392	0.150093	0.999906	SH2D2A	protein_coding
ENSG00000028116	169.199	-0.1752	0.121514	-1.44181	0.149355	0.999906	VRK2	protein_coding
ENSG00000028137	9839.81	0.0905072	0.0748388	1.20936	0.226524	0.999906	TNFRSF1B	protein_coding
ENSG00000028203	243.138	-0.0822401	0.0941913	-0.873118	0.382599	0.999906	VEZT	protein_coding
ENSG00000028277	1062.33	0.0178518	0.0921214	0.193785	0.846344	0.999906	POU2F2	protein_coding
ENSG00000028310	343.664	0.0952131	0.0772741	1.23215	0.217894	0.999906	BRD9	protein_coding
ENSG00000028528	2079.44	-0.0557159	0.0614123	-0.907243	0.364278	0.999906	SNX1	protein_coding
ENSG00000028839	528.966	-0.119242	0.0735162	-1.62198	0.104809	0.999906	TBPL1	protein_coding
ENSG00000029153	8.08226	-0.408473	0.310717	-1.31462	0.188639	0.999906	ARNTL2	protein_coding
ENSG00000029363	1601.38	-0.0506912	0.0522002	-0.971092	0.331502	0.999906	BCLAF1	protein_coding
ENSG00000029364	319.476	-0.0393146	0.068541	-0.573593	0.566244	0.999906	SLC39A9	protein_coding
ENSG00000029534	901.3	-0.0781817	0.0880497	-0.887927	0.37458	0.999906	ANK1	protein_coding
ENSG00000029639	329.466	0.040492	0.0707562	0.572275	0.567135	0.999906	TFB1M	protein_coding
ENSG00000029725	555.902	-0.0562451	0.0596244	-0.943325	0.345515	0.999906	RABEP1	protein_coding
ENSG00000029993	29.6805	-0.366571	0.189622	-1.93316	0.0532161	0.999906	HMGB3	protein_coding
ENSG00000030066	384.444	0.0529352	0.0833683	0.634956	0.525457	0.999906	NUP160	protein_coding
ENSG00000030110	707.637	0.0567102	0.0742253	0.764028	0.444851	0.999906	BAK1	protein_coding
ENSG00000030304	0.707189	-0.772368	1.14401	-0.675141	0.499586	0.999906	MUSK	protein_coding
ENSG00000030419	197.904	-0.150026	0.0900763	-1.66554	0.0958053	0.999906	IKZF2	protein_coding
ENSG00000030582	12642.5	-0.0125968	0.0712338	-0.176837	0.859636	0.999906	GRN	protein_coding
ENSG00000031003	274.375	-0.0646418	0.0811157	-0.796909	0.425504	0.999906	FAM13B	protein_coding
ENSG00000031081	86.7676	0.051416	0.10803	0.47594	0.634117	0.999906	ARHGAP31	protein_coding
ENSG00000031691	78.8817	0.0842961	0.164563	0.512242	0.608482	0.999906	CENPQ	protein_coding
ENSG00000031698	2510.43	-0.01269	0.0670128	-0.189367	0.849805	0.999906	SARS1	protein_coding
ENSG00000031823	160.822	-0.0493555	0.128656	-0.383624	0.701257	0.999906	RANBP3	protein_coding
ENSG00000032219	2071.3	-0.0423075	0.0589728	-0.717407	0.473123	0.999906	ARID4A	protein_coding
ENSG00000032389	416.567	0.0539351	0.0712721	0.756749	0.4492	0.999906	EIPR1	protein_coding
ENSG00000032444	154.532	0.110459	0.122849	0.899145	0.368575	0.999906	PNPLA6	protein_coding
ENSG00000032742	131.424	-0.0714208	0.116001	-0.615691	0.538099	0.999906	IFT88	protein_coding
ENSG00000033011	279.209	-0.0247297	0.0961962	-0.257076	0.79712	0.999906	ALG1	protein_coding
ENSG00000033030	296.703	0.081825	0.0746781	1.0957	0.273209	0.999906	ZCCHC8	protein_coding
ENSG00000033050	136.199	-0.122759	0.0873791	-1.4049	0.160051	0.999906	ABCF2	protein_coding
ENSG00000033100	271.504	0.200239	0.0986387	2.03003	0.0423537	0.999906	CHPF2	protein_coding
ENSG00000033122	19.0993	0.0519856	0.232377	0.223712	0.822981	0.999906	LRRC7	protein_coding
ENSG00000033170	142.519	0.0678742	0.0933172	0.727349	0.467012	0.999906	FUT8	protein_coding
ENSG00000033178	348.618	-0.0195736	0.0799235	-0.244904	0.806531	0.999906	UBA6	protein_coding
ENSG00000033327	600.868	-0.0224742	0.0977922	-0.229816	0.818235	0.999906	GAB2	protein_coding
ENSG00000033627	399.534	-0.0196233	0.0814101	-0.241043	0.809522	0.999906	ATP6V0A1	protein_coding
ENSG00000033800	3037.47	-0.0292228	0.0747122	-0.391138	0.695695	0.999906	PIAS1	protein_coding
ENSG00000033867	414.775	-0.0141831	0.0751838	-0.188646	0.850371	0.999906	SLC4A7	protein_coding
ENSG00000034053	356.816	0.165714	0.0723231	2.2913	0.0219463	0.999906	APBA2	protein_coding
ENSG00000034152	8287.01	-0.00146786	0.057286	-0.0256234	0.979558	0.999906	MAP2K3	protein_coding
ENSG00000034239	5.8885	-0.592525	0.453724	-1.30592	0.191581	0.999906	CLXN	protein_coding
ENSG00000034510	15747.5	-0.132484	0.0888722	-1.49073	0.136033	0.999906	TMSB10	protein_coding
ENSG00000034533	322.363	0.0625221	0.0996467	0.627438	0.530372	0.999906	ASTE1	protein_coding
ENSG00000034677	491.03	0.0546916	0.0685123	0.798275	0.424711	0.999906	RNF19A	protein_coding
ENSG00000034693	200.313	0.0438296	0.134724	0.325328	0.744933	0.999906	PEX3	protein_coding
ENSG00000034713	6357.29	-0.102522	0.0501734	-2.04336	0.0410167	0.999906	GABARAPL2	protein_coding
ENSG00000034971	0.100719	0.363967	2.98442	0.121956	0.902934	0.999906	MYOC	protein_coding
ENSG00000035115	286.244	0.0257872	0.0630918	0.408725	0.682741	0.999906	SH3YL1	protein_coding
ENSG00000035141	440.142	-0.102477	0.0732424	-1.39915	0.161768	0.999906	FAM136A	protein_coding
ENSG00000035403	1384.12	-0.0299104	0.0607358	-0.492467	0.622389	0.999906	VCL	protein_coding
ENSG00000035499	7.68887	0.181894	0.362183	0.502217	0.615515	0.999906	DEPDC1B	protein_coding
ENSG00000035664	639.694	0.0535372	0.0769708	0.695552	0.486709	0.999906	DAPK2	protein_coding
ENSG00000035681	1083.45	-0.0477514	0.0733522	-0.650988	0.515054	0.999906	NSMAF	protein_coding
ENSG00000035687	548.239	-0.00133248	0.0649134	-0.020527	0.983623	0.999906	ADSS2	protein_coding
ENSG00000035720	196.13	-0.0356372	0.115918	-0.307435	0.758512	0.999906	STAP1	protein_coding
ENSG00000035862	513.745	-0.154107	0.163949	-0.939971	0.347232	0.999906	TIMP2	protein_coding
ENSG00000035928	569.841	-0.0179794	0.055821	-0.32209	0.747385	0.999906	RFC1	protein_coding
ENSG00000036054	583.844	0.0285551	0.0848356	0.336593	0.736423	0.999906	TBC1D23	protein_coding
ENSG00000036257	664.959	-0.0686486	0.0789614	-0.869394	0.384631	0.999906	CUL3	protein_coding
ENSG00000036448	278.655	0.0718825	0.133149	0.539864	0.589291	0.999906	MYOM2	protein_coding
ENSG00000036473	0.091874	0.362065	2.98436	0.121321	0.903437	0.999906	OTC	protein_coding
ENSG00000036530	4.07725	0.556125	0.435944	1.27568	0.202068	0.999906	CYP46A1	protein_coding
ENSG00000036549	240.624	-0.00929855	0.0766163	-0.121365	0.903402	0.999906	ZZZ3	protein_coding
ENSG00000036565	6.26882	0.194532	0.436245	0.445924	0.655652	0.999906	SLC18A1	protein_coding
ENSG00000036672	0.434574	-0.0850599	2.48119	-0.0342819	0.972652	0.999906	USP2	protein_coding
ENSG00000036828	1.10869	0.963206	1.11813	0.861446	0.388993	0.999906	CASR	protein_coding
ENSG00000037042	88.0768	0.133196	0.120913	1.10159	0.270641	0.999906	TUBG2	protein_coding
ENSG00000037241	269.797	-0.220005	0.0820539	-2.68122	0.00733535	0.999906	RPL26L1	protein_coding
ENSG00000037280	28.2333	0.149765	0.213553	0.7013	0.483116	0.999906	FLT4	protein_coding
ENSG00000037474	456.605	0.0618887	0.0619647	0.998774	0.317904	0.999906	NSUN2	protein_coding
ENSG00000037637	588.014	0.0399287	0.0686505	0.581623	0.560821	0.999906	FBXO42	protein_coding
ENSG00000037749	224.941	-0.100771	0.0763119	-1.32051	0.186663	0.999906	MFAP3	protein_coding
ENSG00000037757	130.096	0.158483	0.110697	1.43168	0.152236	0.999906	MRI1	protein_coding
ENSG00000037897	62.5885	-0.122313	0.134998	-0.906036	0.364917	0.999906	METTL1	protein_coding
ENSG00000038002	352.449	-0.0809451	0.0875573	-0.924482	0.355236	0.999906	AGA	protein_coding
ENSG00000038210	138.927	0.0374558	0.109715	0.341392	0.732808	0.999906	PI4K2B	protein_coding
ENSG00000038219	4411.88	-0.056566	0.0573964	-0.985533	0.324362	0.999906	BOD1L1	protein_coding
ENSG00000038274	4080.87	-0.00482179	0.126342	-0.0381645	0.969557	0.999906	MAT2B	protein_coding
ENSG00000038358	150.561	0.341659	0.143995	2.37271	0.0176581	0.999906	EDC4	protein_coding
ENSG00000038382	96.6436	-0.0533537	0.126249	-0.422608	0.672582	0.999906	TRIO	protein_coding
ENSG00000038427	3107.15	-0.257548	0.082872	-3.10778	0.00188496	0.999906	VCAN	protein_coding
ENSG00000038532	458.734	0.0601174	0.0632754	0.950091	0.342066	0.999906	CLEC16A	protein_coding
ENSG00000038945	23.286	0.0245545	0.207776	0.118178	0.905927	0.999906	MSR1	protein_coding
ENSG00000039068	3.87409	-0.150787	0.48904	-0.308333	0.757829	0.999906	CDH1	protein_coding
ENSG00000039123	356.671	0.0614332	0.0823192	0.74628	0.455498	0.999906	MTREX	protein_coding
ENSG00000039319	275.715	-0.0549356	0.0838411	-0.655235	0.512317	0.999906	ZFYVE16	protein_coding
ENSG00000039523	291.869	0.106417	0.16982	0.626649	0.530889	0.999906	RIPOR1	protein_coding
ENSG00000039560	5.68958	0.292732	0.461968	0.633663	0.526301	0.999906	RAI14	protein_coding
ENSG00000039600	5.46911	0.642223	0.415073	1.54725	0.121803	0.999906	SOX30	protein_coding
ENSG00000039650	635.535	0.0853701	0.0690085	1.23709	0.216052	0.999906	PNKP	protein_coding
ENSG00000039987	2.05832	-0.109351	0.913419	-0.119716	0.904708	0.999906	BEST2	protein_coding
ENSG00000040199	64.1415	-0.0514728	0.126702	-0.406252	0.684557	0.999906	PHLPP2	protein_coding
ENSG00000040275	65.1577	-0.0802647	0.165348	-0.485429	0.627372	0.999906	SPDL1	protein_coding
ENSG00000040341	265.628	-0.136102	0.0963428	-1.41268	0.157749	0.999906	STAU2	protein_coding
ENSG00000040487	144.103	0.0535838	0.107468	0.498604	0.618059	0.999906	SLC66A1	protein_coding
ENSG00000040531	156.777	0.0524836	0.0941351	0.557534	0.577162	0.999906	CTNS	protein_coding
ENSG00000040608	58.3184	0.0281431	0.142008	0.198179	0.842905	0.999906	RTN4R	protein_coding
ENSG00000040633	696.457	0.0566239	0.0723124	0.783045	0.4336	0.999906	PHF23	protein_coding
ENSG00000040933	1101.47	0.0444025	0.0509822	0.870942	0.383786	0.999906	INPP4A	protein_coding
ENSG00000041353	190.517	-0.13363	0.104963	-1.27311	0.202978	0.999906	RAB27B	protein_coding
ENSG00000041357	3138.16	-0.135352	0.0545849	-2.47965	0.013151	0.999906	PSMA4	protein_coding
ENSG00000041515	36.7909	0.0310755	0.196287	0.158317	0.874207	0.999906	MYO16	protein_coding
ENSG00000041802	410.123	0.015552	0.0748335	0.207822	0.835368	0.999906	LSG1	protein_coding
ENSG00000041880	104.453	0.115596	0.0999634	1.15638	0.247526	0.999906	PARP3	protein_coding
ENSG00000041982	4.03061	-0.938181	0.523082	-1.79356	0.0728829	0.999906	TNC	protein_coding
ENSG00000041988	406.063	-0.00539584	0.0659853	-0.0817734	0.934827	0.999906	THAP3	protein_coding
ENSG00000042062	96.1894	0.040011	0.1116	0.358522	0.719953	0.999906	RIPOR3	protein_coding
ENSG00000042088	282.826	-0.00448305	0.104998	-0.0426963	0.965944	0.999906	TDP1	protein_coding
ENSG00000042286	30.2582	0.291532	0.175109	1.66486	0.0959403	0.999906	AIFM2	protein_coding
ENSG00000042317	40.7452	-0.157369	0.16889	-0.931783	0.351448	0.999906	SPATA7	protein_coding
ENSG00000042429	102.039	0.0524133	0.116988	0.448024	0.654136	0.999906	MED17	protein_coding
ENSG00000042445	205.181	0.0739632	0.0734227	1.00736	0.313761	0.999906	RETSAT	protein_coding
ENSG00000042493	2976.85	-0.033133	0.062925	-0.526548	0.598507	0.999906	CAPG	protein_coding
ENSG00000042753	666.938	-0.110205	0.0816421	-1.34985	0.177064	0.999906	AP2S1	protein_coding
ENSG00000042781	0.199576	-0.83063	2.97955	-0.278777	0.780416	0.999906	USH2A	protein_coding
ENSG00000042813	0.184904	0.390961	2.98031	0.131181	0.895632	0.999906	ZPBP	protein_coding
ENSG00000042832	24.3147	0.0459303	0.208971	0.219793	0.826033	0.999906	TG	protein_coding
ENSG00000042980	435.981	0.114575	0.0696142	1.64586	0.099793	0.999906	ADAM28	protein_coding
ENSG00000043039	0.314703	-0.204551	2.32239	-0.0880777	0.929815	0.999906	BARX2	protein_coding
ENSG00000043093	827.762	-0.198092	0.0708889	-2.7944	0.00519968	0.999906	DCUN1D1	protein_coding
ENSG00000043143	776.569	0.0218857	0.0743852	0.29422	0.768589	0.999906	JADE2	protein_coding
ENSG00000043462	2528.19	0.0793024	0.042293	1.87507	0.0607828	0.999906	LCP2	protein_coding
ENSG00000043514	187.897	-0.0671097	0.100444	-0.668128	0.504052	0.999906	TRIT1	protein_coding
ENSG00000043591	4.86801	0.108238	0.476074	0.227355	0.820148	0.999906	ADRB1	protein_coding
ENSG00000044090	78.7706	0.113306	0.121519	0.932419	0.35112	0.999906	CUL7	protein_coding
ENSG00000044115	703.799	-0.0340152	0.0639541	-0.531869	0.594817	0.999906	CTNNA1	protein_coding
ENSG00000044446	194.537	0.00443588	0.0882148	0.0502851	0.959895	0.999906	PHKA2	protein_coding
ENSG00000044459	105.538	-0.162062	0.12837	-1.26245	0.206786	0.999906	CNTLN	protein_coding
ENSG00000044524	0.163311	0.117761	2.98205	0.03949	0.9685	0.999906	EPHA3	protein_coding
ENSG00000044574	3679.51	-0.0113824	0.0860204	-0.132322	0.89473	0.999906	HSPA5	protein_coding
ENSG00000046604	2.44539	0.395975	0.709802	0.557866	0.576936	0.999906	DSG2	protein_coding
ENSG00000046647	209.427	0.0953981	0.0751538	1.26937	0.204308	0.999906	GEMIN8	protein_coding
ENSG00000046651	1266.43	-0.0213836	0.0589452	-0.36277	0.716777	0.999906	OFD1	protein_coding
ENSG00000046653	68.2788	-0.170437	0.15864	-1.07436	0.28266	0.999906	GPM6B	protein_coding
ENSG00000046889	0.453569	-0.956732	1.88493	-0.507568	0.611756	0.999906	PREX2	protein_coding
ENSG00000047056	502.498	0.0687026	0.0678135	1.01311	0.311007	0.999906	WDR37	protein_coding
ENSG00000047188	352.742	-0.166811	0.0743539	-2.24348	0.0248659	0.999906	YTHDC2	protein_coding
ENSG00000047230	58.3454	0.141676	0.135733	1.04379	0.296583	0.999906	CTPS2	protein_coding
ENSG00000047249	531.336	-0.0155836	0.0761332	-0.204688	0.837816	0.999906	ATP6V1H	protein_coding
ENSG00000047315	890.459	0.00691941	0.0641294	0.107898	0.914077	0.999906	POLR2B	protein_coding
ENSG00000047346	355.1	0.01966	0.0767452	0.256172	0.797818	0.999906	FAM214A	protein_coding
ENSG00000047365	665.592	-0.0925066	0.0627468	-1.47429	0.140405	0.999906	ARAP2	protein_coding
ENSG00000047410	2540.84	-0.0543058	0.0568455	-0.955322	0.339415	0.999906	TPR	protein_coding
ENSG00000047457	16.2851	0.209539	0.26817	0.781367	0.434587	0.999906	CP	protein_coding
ENSG00000047578	164.042	0.140796	0.0932705	1.50954	0.13116	0.999906	KATNIP	protein_coding
ENSG00000047579	635.018	-0.0168491	0.0611725	-0.275436	0.782982	0.999906	DTNBP1	protein_coding
ENSG00000047597	214.698	-0.124592	0.101592	-1.22639	0.22005	0.999906	XK	protein_coding
ENSG00000047617	1.07857	-0.18305	1.09974	-0.166448	0.867804	0.999906	ANO2	protein_coding
ENSG00000047621	154.69	-0.0459271	0.103537	-0.44358	0.657346	0.999906	C12orf4	protein_coding
ENSG00000047634	159.002	-0.0163458	0.0821313	-0.19902	0.842247	0.999906	SCML1	protein_coding
ENSG00000047644	1256.95	0.0609477	0.0561244	1.08594	0.277506	0.999906	WWC3	protein_coding
ENSG00000047648	43.0237	-0.0835574	0.182116	-0.458815	0.646367	0.999906	ARHGAP6	protein_coding
ENSG00000047662	14.6621	0.269456	0.244182	1.10351	0.269807	0.999906	FAM184B	protein_coding
ENSG00000047849	426.528	0.0685711	0.0881444	0.77794	0.436604	0.999906	MAP4	protein_coding
ENSG00000047932	439.196	0.0180393	0.0692715	0.260415	0.794544	0.999906	GOPC	protein_coding
ENSG00000048028	255.785	0.0532056	0.078048	0.681704	0.495426	0.999906	USP28	protein_coding
ENSG00000048052	286.001	-0.252202	0.0952856	-2.6468	0.00812579	0.999906	HDAC9	protein_coding
ENSG00000048140	239.965	0.107901	0.0782848	1.37832	0.168105	0.999906	TSPAN17	protein_coding
ENSG00000048162	271.181	-0.135031	0.0794902	-1.69871	0.0893733	0.999906	NOP16	protein_coding
ENSG00000048342	244.96	0.0776727	0.122009	0.636616	0.524375	0.999906	CC2D2A	protein_coding
ENSG00000048392	509.525	-0.0354322	0.089811	-0.39452	0.693197	0.999906	RRM2B	protein_coding
ENSG00000048405	653.996	-0.186688	0.066859	-2.79227	0.00523401	0.999906	ZNF800	protein_coding
ENSG00000048462	109.729	-0.128305	0.114721	-1.11841	0.263391	0.999906	TNFRSF17	protein_coding
ENSG00000048471	895.163	0.011879	0.0544735	0.21807	0.827374	0.999906	SNX29	protein_coding
ENSG00000048540	1.09048	-0.355202	1.28381	-0.276678	0.782027	0.999906	LMO3	protein_coding
ENSG00000048544	615.792	-0.0423355	0.0664397	-0.637203	0.523993	0.999906	MRPS10	protein_coding
ENSG00000048545	0.158014	0.0735385	2.97861	0.0246889	0.980303	0.999906	GUCA1A	protein_coding
ENSG00000048649	1310.42	-0.11896	0.0609078	-1.95311	0.050806	0.999906	RSF1	protein_coding
ENSG00000048707	521.814	-0.0599788	0.0651483	-0.920649	0.357233	0.999906	VPS13D	protein_coding
ENSG00000048740	6167.61	-0.0251396	0.0520568	-0.482928	0.629147	0.999906	CELF2	protein_coding
ENSG00000048828	1413.87	-0.0887379	0.0794547	-1.11684	0.264064	0.999906	FAM120A	protein_coding
ENSG00000048991	193.813	-0.122322	0.0889558	-1.37509	0.169104	0.999906	R3HDM1	protein_coding
ENSG00000049089	220.797	0.186415	0.0944852	1.97296	0.0485002	0.999906	COL9A2	protein_coding
ENSG00000049130	1.78903	0.718424	0.964819	0.74462	0.456501	0.999906	KITLG	protein_coding
ENSG00000049167	119.417	-0.0501219	0.100611	-0.498174	0.618361	0.999906	ERCC8	protein_coding
ENSG00000049192	23.6479	-0.0088224	0.233352	-0.0378072	0.969841	0.999906	ADAMTS6	protein_coding
ENSG00000049239	269.066	0.203766	0.0935675	2.17774	0.0294256	0.999906	H6PD	protein_coding
ENSG00000049245	1182.5	-0.0177829	0.071179	-0.249833	0.802716	0.999906	VAMP3	protein_coding
ENSG00000049246	57.0503	0.0539859	0.135274	0.399086	0.68983	0.999906	PER3	protein_coding
ENSG00000049247	53.5558	0.0253885	0.203399	0.124821	0.900665	0.999906	UTS2	protein_coding
ENSG00000049249	157.83	0.190453	0.110299	1.72669	0.0842227	0.999906	TNFRSF9	protein_coding
ENSG00000049283	0.193613	-0.102795	2.98262	-0.0344647	0.972507	0.999906	EPN3	protein_coding
ENSG00000049323	155.733	-0.137448	0.0954841	-1.43948	0.150014	0.999906	LTBP1	protein_coding
ENSG00000049449	61.0971	-0.0895328	0.112701	-0.794425	0.426948	0.999906	RCN1	protein_coding
ENSG00000049540	0.418948	0.0337554	2.52758	0.0133548	0.989345	0.999906	ELN	protein_coding
ENSG00000049541	669.109	-0.085567	0.0698375	-1.22523	0.220488	0.999906	RFC2	protein_coding
ENSG00000049618	820.185	-0.0181969	0.0704462	-0.258309	0.796169	0.999906	ARID1B	protein_coding
ENSG00000049656	991.174	0.127688	0.0640938	1.99221	0.0463478	0.999906	CLPTM1L	protein_coding
ENSG00000049759	124.188	-0.108764	0.125439	-0.867063	0.385908	0.999906	NEDD4L	protein_coding
ENSG00000049768	69.2054	0.0755703	0.120279	0.62829	0.529814	0.999906	FOXP3	protein_coding
ENSG00000049769	43.1356	0.179247	0.151109	1.18622	0.235537	0.999906	PPP1R3F	protein_coding
ENSG00000049860	2033.83	-0.0443696	0.0793956	-0.558843	0.576269	0.999906	HEXB	protein_coding
ENSG00000049883	106.858	0.11523	0.106567	1.08129	0.279569	0.999906	PTCD2	protein_coding
ENSG00000050030	6.20839	0.193926	0.416823	0.465249	0.641753	0.999906	NEXMIF	protein_coding
ENSG00000050130	850.778	-0.00157336	0.106405	-0.0147865	0.988203	0.999906	JKAMP	protein_coding
ENSG00000050165	16.6631	-0.103749	0.266385	-0.38947	0.696929	0.999906	DKK3	protein_coding
ENSG00000050327	15.1396	0.453731	0.279081	1.6258	0.103992	0.999906	ARHGEF5	protein_coding
ENSG00000050344	66.1896	-0.0881961	0.124045	-0.711002	0.477083	0.999906	NFE2L3	protein_coding
ENSG00000050393	414.487	-0.136779	0.0673522	-2.03081	0.0422748	0.999906	MCUR1	protein_coding
ENSG00000050405	127.839	-0.0482663	0.107002	-0.451079	0.651932	0.999906	LIMA1	protein_coding
ENSG00000050426	392.938	0.00502337	0.0693384	0.0724471	0.942246	0.999906	LETMD1	protein_coding
ENSG00000050438	41.0917	0.116853	0.170974	0.683455	0.49432	0.999906	SLC4A8	protein_coding
ENSG00000050555	8.6313	0.27137	0.403382	0.672737	0.501115	0.999906	LAMC3	protein_coding
ENSG00000050628	8.54181	-0.152522	0.372069	-0.409929	0.681858	0.999906	PTGER3	protein_coding
ENSG00000050730	25.0541	0.0408579	0.200823	0.203452	0.838781	0.999906	TNIP3	protein_coding
ENSG00000050748	262.992	-0.0167873	0.0914154	-0.183638	0.854298	0.999906	MAPK9	protein_coding
ENSG00000050767	4.51928	0.00722147	0.686962	0.0105122	0.991613	0.999906	COL23A1	protein_coding
ENSG00000050820	1.33531	0.22105	1.04441	0.211651	0.83238	0.999906	BCAR1	protein_coding
ENSG00000051009	640.059	-0.102687	0.065622	-1.56483	0.117623	0.999906	FHIP1B	protein_coding
ENSG00000051108	3030.95	-0.00633309	0.081825	-0.077398	0.938307	0.999906	HERPUD1	protein_coding
ENSG00000051128	83.6837	-0.0592596	0.122642	-0.483193	0.628959	0.999906	HOMER3	protein_coding
ENSG00000051180	24.2895	-0.12823	0.198648	-0.645515	0.518594	0.999906	RAD51	protein_coding
ENSG00000051341	5.58898	-0.272086	0.427043	-0.63714	0.524034	0.999906	POLQ	protein_coding
ENSG00000051382	295.22	-0.0284983	0.0682015	-0.417855	0.676053	0.999906	PIK3CB	protein_coding
ENSG00000051523	19079.9	-0.0789104	0.0817686	-0.965046	0.334522	0.999906	CYBA	protein_coding
ENSG00000051596	236.251	0.134385	0.0824772	1.62936	0.103237	0.999906	THOC3	protein_coding
ENSG00000051620	1598.79	-0.0758617	0.0567525	-1.33671	0.181317	0.999906	HEBP2	protein_coding
ENSG00000051825	241.577	-0.00729778	0.0908895	-0.0802929	0.936004	0.999906	MPHOSPH9	protein_coding
ENSG00000052126	62.4783	-0.154067	0.140535	-1.09629	0.272951	0.999906	PLEKHA5	protein_coding
ENSG00000052344	2.25435	-0.477827	0.647895	-0.737507	0.460814	0.999906	PRSS8	protein_coding
ENSG00000052723	406.481	-0.0727761	0.0631223	-1.15294	0.248936	0.999906	SIKE1	protein_coding
ENSG00000052749	610.816	0.0369122	0.0812199	0.454472	0.649489	0.999906	RRP12	protein_coding
ENSG00000052795	159.162	0.000596356	0.0892069	0.00668509	0.994666	0.999906	FNIP2	protein_coding
ENSG00000052802	282.972	-0.0223209	0.10896	-0.204854	0.837686	0.999906	MSMO1	protein_coding
ENSG00000052841	694.592	-0.0822215	0.0530533	-1.54979	0.121192	0.999906	TTC17	protein_coding
ENSG00000052850	0.122526	0.277705	2.98228	0.0931183	0.92581	0.999906	ALX4	protein_coding
ENSG00000053108	14.5975	-0.328336	0.297409	-1.10399	0.269599	0.999906	FSTL4	protein_coding
ENSG00000053254	1209.15	0.00928023	0.0502628	0.184634	0.853516	0.999906	FOXN3	protein_coding
ENSG00000053328	6.67581	0.591162	0.444987	1.32849	0.184015	0.999906	METTL24	protein_coding
ENSG00000053371	954.864	0.029706	0.0509425	0.583128	0.559807	0.999906	AKR7A2	protein_coding
ENSG00000053372	355.22	-0.0190456	0.0611955	-0.311226	0.755629	0.999906	MRTO4	protein_coding
ENSG00000053438	5.20417	-0.278283	0.415569	-0.669645	0.503084	0.999906	NNAT	protein_coding
ENSG00000053501	381.984	-0.122625	0.0712279	-1.72159	0.0851439	0.999906	USE1	protein_coding
ENSG00000053524	18.0999	0.32307	0.240663	1.34242	0.17946	0.999906	MCF2L2	protein_coding
ENSG00000053702	75.7741	0.145012	0.130045	1.11509	0.264812	0.999906	NRIP2	protein_coding
ENSG00000053747	2.02527	0.842076	1.44893	0.581171	0.561125	0.999906	LAMA3	protein_coding
ENSG00000053770	591.934	-0.0156388	0.0860021	-0.181842	0.855707	0.999906	AP5M1	protein_coding
ENSG00000053900	430.752	-0.0140092	0.0853695	-0.1641	0.869652	0.999906	ANAPC4	protein_coding
ENSG00000053918	350.424	0.0809614	0.082076	0.986419	0.323927	0.999906	KCNQ1	protein_coding
ENSG00000054116	1223.24	-0.00740052	0.0579418	-0.127723	0.898368	0.999906	TRAPPC3	protein_coding
ENSG00000054118	2688.55	-0.00515388	0.0411675	-0.125193	0.900371	0.999906	THRAP3	protein_coding
ENSG00000054148	390.11	-0.0639186	0.085183	-0.750367	0.453033	0.999906	PHPT1	protein_coding
ENSG00000054179	2.71199	-0.0253217	0.64515	-0.0392493	0.968692	0.999906	ENTPD2	protein_coding
ENSG00000054219	281.452	-0.032657	0.0811878	-0.40224	0.687507	0.999906	LY75	protein_coding
ENSG00000054267	2832.94	-0.0491705	0.0525247	-0.93614	0.349201	0.999906	ARID4B	protein_coding
ENSG00000054277	56.0733	-0.176538	0.175549	-1.00563	0.314594	0.999906	OPN3	protein_coding
ENSG00000054282	416.028	-0.0448533	0.0646252	-0.694053	0.487649	0.999906	SDCCAG8	protein_coding
ENSG00000054356	48.7191	-0.0968342	0.16059	-0.602988	0.546516	0.999906	PTPRN	protein_coding
ENSG00000054392	41.8942	0.0292752	0.172422	0.169788	0.865177	0.999906	HHAT	protein_coding
ENSG00000054523	372.514	0.00723602	0.0876156	0.0825882	0.934179	0.999906	KIF1B	protein_coding
ENSG00000054598	1.03446	-0.568051	1.20317	-0.472128	0.636835	0.999906	FOXC1	protein_coding
ENSG00000054611	881.402	0.0231846	0.0565291	0.410135	0.681707	0.999906	TBC1D22A	protein_coding
ENSG00000054654	2029.23	0.0019488	0.0675989	0.0288288	0.977001	0.999906	SYNE2	protein_coding
ENSG00000054690	4.59922	0.595014	0.45799	1.29919	0.19388	0.999906	PLEKHH1	protein_coding
ENSG00000054793	58.2034	-0.0683512	0.131495	-0.519801	0.603202	0.999906	ATP9A	protein_coding
ENSG00000054938	0.158799	0.106575	2.98415	0.0357138	0.971511	0.999906	CHRDL2	protein_coding
ENSG00000054965	316.195	-0.0126599	0.0936655	-0.135161	0.892484	0.999906	FAM168A	protein_coding
ENSG00000054967	348.394	0.128937	0.0712997	1.80838	0.0705469	0.999906	RELT	protein_coding
ENSG00000054983	366.131	-0.0517289	0.0667013	-0.775531	0.438026	0.999906	GALC	protein_coding
ENSG00000055044	1177.62	-0.105125	0.069078	-1.52183	0.128051	0.999906	NOP58	protein_coding
ENSG00000055070	489.202	0.0747383	0.0796486	0.938351	0.348064	0.999906	SZRD1	protein_coding
ENSG00000055118	46.5273	0.186628	0.153119	1.21884	0.222906	0.999906	KCNH2	protein_coding
ENSG00000055130	578.87	0.0733101	0.0728446	1.00639	0.314228	0.999906	CUL1	protein_coding
ENSG00000055147	293.833	-0.0068623	0.0793584	-0.0864722	0.931091	0.999906	FAM114A2	protein_coding
ENSG00000055163	2556.13	0.03518	0.049773	0.70681	0.479684	0.999906	CYFIP2	protein_coding
ENSG00000055208	808.046	-0.0615394	0.0703648	-0.874576	0.381804	0.999906	TAB2	protein_coding
ENSG00000055211	426.747	-0.0331464	0.0690974	-0.479706	0.631437	0.999906	GINM1	protein_coding
ENSG00000055332	1066.98	-0.110631	0.0687719	-1.60867	0.107689	0.999906	EIF2AK2	protein_coding
ENSG00000055483	420.527	0.0858453	0.0852323	1.00719	0.313842	0.999906	USP36	protein_coding
ENSG00000055609	2015.01	-0.0432559	0.086186	-0.50189	0.615745	0.999906	KMT2C	protein_coding
ENSG00000055732	19.0821	-0.290004	0.244906	-1.18414	0.236356	0.999906	MCOLN3	protein_coding
ENSG00000055813	0.142295	0.317045	2.98165	0.106332	0.915319	0.999906	CCDC85A	protein_coding
ENSG00000055917	1145.16	-0.0594001	0.0567659	-1.0464	0.295375	0.999906	PUM2	protein_coding
ENSG00000055950	670.971	-0.0215685	0.054031	-0.399187	0.689755	0.999906	MRPL43	protein_coding
ENSG00000055955	2.33509	0.544902	0.644247	0.845797	0.397666	0.999906	ITIH4	protein_coding
ENSG00000055957	5.93691	-0.676977	0.424106	-1.59624	0.110435	0.999906	ITIH1	protein_coding
ENSG00000056050	284.246	-0.113793	0.0812095	-1.40123	0.161144	0.999906	HPF1	protein_coding
ENSG00000056097	1211.96	-0.0341142	0.0556697	-0.612796	0.540011	0.999906	ZFR	protein_coding
ENSG00000056277	31.2031	-0.119098	0.204376	-0.582742	0.560067	0.999906	ZNF280C	protein_coding
ENSG00000056558	321.873	0.0912885	0.105471	0.865532	0.386747	0.999906	TRAF1	protein_coding
ENSG00000056586	841.321	-0.0661242	0.0577351	-1.1453	0.252084	0.999906	RC3H2	protein_coding
ENSG00000056736	10.4566	0.0835305	0.279359	0.299007	0.764934	0.999906	IL17RB	protein_coding
ENSG00000056972	155.102	0.201064	0.0887193	2.2663	0.0234332	0.999906	TRAF3IP2	protein_coding
ENSG00000056998	0.811958	0.414197	1.21813	0.340026	0.733837	0.999906	GYG2	protein_coding
ENSG00000057019	39.4941	-0.00589357	0.169611	-0.0347475	0.972281	0.999906	DCBLD2	protein_coding
ENSG00000057252	1250.53	-0.0589438	0.065244	-0.903436	0.366295	0.999906	SOAT1	protein_coding
ENSG00000057294	15.1886	0.0010091	0.230408	0.00437963	0.996506	0.999906	PKP2	protein_coding
ENSG00000057468	2.19029	-1.08128	0.73835	-1.46445	0.14307	0.999906	MSH4	protein_coding
ENSG00000057593	0.431123	0.501441	1.75277	0.286085	0.774813	0.999906	F7	protein_coding
ENSG00000057608	3807.76	-0.0965457	0.0588626	-1.64019	0.100966	0.999906	GDI2	protein_coding
ENSG00000057657	641.597	-0.0937936	0.0626052	-1.49818	0.134087	0.999906	PRDM1	protein_coding
ENSG00000057663	585.971	-0.0775519	0.0943726	-0.821763	0.411212	0.999906	ATG5	protein_coding
ENSG00000057704	765.125	0.0382315	0.0890795	0.429184	0.66779	0.999906	TMCC3	protein_coding
ENSG00000057757	1638.62	-0.0323493	0.0537148	-0.602242	0.547013	0.999906	PITHD1	protein_coding
ENSG00000057935	105.743	0.0376378	0.104966	0.358573	0.719914	0.999906	MTA3	protein_coding
ENSG00000058056	32.1247	0.184135	0.202313	0.910149	0.362744	0.999906	USP13	protein_coding
ENSG00000058063	579.564	-0.0536907	0.0683005	-0.786096	0.431811	0.999906	ATP11B	protein_coding
ENSG00000058085	1.43944	-0.535355	1.68118	-0.31844	0.750151	0.999906	LAMC2	protein_coding
ENSG00000058091	173.389	-0.0364247	0.0893908	-0.407477	0.683657	0.999906	CDK14	protein_coding
ENSG00000058262	901.794	0.036277	0.0558696	0.649316	0.516134	0.999906	SEC61A1	protein_coding
ENSG00000058272	3032.67	-0.0467611	0.0540097	-0.865792	0.386605	0.999906	PPP1R12A	protein_coding
ENSG00000058335	3.57791	-0.474651	0.555781	-0.854026	0.39309	0.999906	RASGRF1	protein_coding
ENSG00000058404	0.357443	0.380167	2.97677	0.127712	0.898377	0.999906	CAMK2B	protein_coding
ENSG00000058453	170.733	0.126501	0.117558	1.07607	0.281897	0.999906	CROCC	protein_coding
ENSG00000058600	216.4	-0.0622639	0.0778949	-0.799331	0.424098	0.999906	POLR3E	protein_coding
ENSG00000058668	876.896	0.026189	0.0535096	0.489427	0.62454	0.999906	ATP2B4	protein_coding
ENSG00000058673	1.48377	0.614222	0.728172	0.843512	0.398942	0.999906	ZC3H11A	protein_coding
ENSG00000058729	361.757	-0.0832145	0.103842	-0.801356	0.422925	0.999906	RIOK2	protein_coding
ENSG00000058799	882.828	-0.125204	0.0676051	-1.85198	0.0640281	0.999906	YIPF1	protein_coding
ENSG00000058804	113.127	-0.00630997	0.100514	-0.0627771	0.949944	0.999906	NDC1	protein_coding
ENSG00000058866	124.163	-0.197102	0.0937153	-2.1032	0.0354486	0.999906	DGKG	protein_coding
ENSG00000059122	362.649	0.0472983	0.0735654	0.642942	0.520261	0.999906	FLYWCH1	protein_coding
ENSG00000059145	174.186	0.122458	0.0880233	1.39119	0.164166	0.999906	UNKL	protein_coding
ENSG00000059377	3095.06	-0.0160724	0.0681916	-0.235695	0.81367	0.999906	TBXAS1	protein_coding
ENSG00000059378	763.979	0.0682838	0.0551143	1.23895	0.215364	0.999906	PARP12	protein_coding
ENSG00000059573	229.713	0.046692	0.106984	0.436439	0.662518	0.999906	ALDH18A1	protein_coding
ENSG00000059588	232.312	0.0262619	0.0772319	0.340039	0.733827	0.999906	TARBP1	protein_coding
ENSG00000059691	183.354	0.0282919	0.0999701	0.283004	0.777174	0.999906	GATB	protein_coding
ENSG00000059728	5753.42	-0.0136316	0.0868108	-0.157026	0.875224	0.999906	MXD1	protein_coding
ENSG00000059758	310.648	0.0939041	0.0975495	0.96263	0.335733	0.999906	CDK17	protein_coding
ENSG00000059769	73.8763	0.0669662	0.121261	0.552247	0.580779	0.999906	DNAJC25	protein_coding
ENSG00000059804	3356.46	0.00668557	0.0843128	0.0792949	0.936798	0.999906	SLC2A3	protein_coding
ENSG00000059915	27.637	0.230854	0.207579	1.11213	0.266084	0.999906	PSD	protein_coding
ENSG00000060069	414.749	0.104127	0.0777279	1.33963	0.180366	0.999906	CTDP1	protein_coding
ENSG00000060138	25568.1	-0.0834887	0.077938	-1.07122	0.28407	0.999906	YBX3	protein_coding
ENSG00000060140	12.3468	0.0347905	0.297764	0.116839	0.906987	0.999906	STYK1	protein_coding
ENSG00000060237	1832.98	-0.0986912	0.0876748	-1.12565	0.260314	0.999906	WNK1	protein_coding
ENSG00000060339	1019.12	-0.0722266	0.0461183	-1.56612	0.117321	0.999906	CCAR1	protein_coding
ENSG00000060491	1616.22	0.0940005	0.071662	1.31172	0.189615	0.999906	OGFR	protein_coding
ENSG00000060558	190.606	0.0779667	0.107999	0.721918	0.470345	0.999906	GNA15	protein_coding
ENSG00000060566	2.55449	0.531126	0.687601	0.772432	0.439858	0.999906	CREB3L3	protein_coding
ENSG00000060642	284.806	0.0238354	0.0932688	0.255556	0.798294	0.999906	PIGV	protein_coding
ENSG00000060656	0.949897	0.519826	1.15027	0.451918	0.651328	0.999906	PTPRU	protein_coding
ENSG00000060688	1408.63	-0.0682606	0.0643595	-1.06062	0.288865	0.999906	SNRNP40	protein_coding
ENSG00000060709	1.75259	-0.138191	1.06624	-0.129606	0.896878	0.999906	RIMBP2	protein_coding
ENSG00000060749	118.117	-0.219525	0.106071	-2.06961	0.0384889	0.999906	QSER1	protein_coding
ENSG00000060762	628.602	-0.0914657	0.0612436	-1.49347	0.135313	0.999906	MPC1	protein_coding
ENSG00000060971	1452.54	0.102745	0.0568131	1.80848	0.0705323	0.999906	ACAA1	protein_coding
ENSG00000060982	97.0919	-0.0647866	0.121854	-0.531674	0.594952	0.999906	BCAT1	protein_coding
ENSG00000061273	767.328	0.0538109	0.10836	0.496593	0.619476	0.999906	HDAC7	protein_coding
ENSG00000061337	3.70939	0.275279	0.519347	0.530048	0.596078	0.999906	LZTS1	protein_coding
ENSG00000061455	0.126243	-0.31554	2.98154	-0.105831	0.915716	0.999906	PRDM6	protein_coding
ENSG00000061492	0.0831391	-0.360804	2.9822	-0.120986	0.903702	0.999906	WNT8A	protein_coding
ENSG00000061656	3.86436	0.834983	0.521311	1.6017	0.109222	0.999906	SPAG4	protein_coding
ENSG00000061676	35.4773	-0.215168	0.186353	-1.15462	0.248246	0.999906	NCKAP1	protein_coding
ENSG00000061794	613.957	-0.141796	0.0820583	-1.728	0.0839891	0.999906	MRPS35	protein_coding
ENSG00000061918	113.061	-0.241445	0.107081	-2.25478	0.0241469	0.999906	GUCY1B1	protein_coding
ENSG00000061936	680.321	0.00360632	0.0789942	0.045653	0.963587	0.999906	SFSWAP	protein_coding
ENSG00000061938	338.422	-0.00387241	0.208864	-0.0185404	0.985208	0.999906	TNK2	protein_coding
ENSG00000061987	497.108	-0.0156007	0.0629153	-0.247964	0.804162	0.999906	MON2	protein_coding
ENSG00000062038	0.494359	0.269846	2.96632	0.0909699	0.927517	0.999906	CDH3	protein_coding
ENSG00000062096	0.0730308	-0.515437	2.98631	-0.1726	0.862966	0.999906	ARSF	protein_coding
ENSG00000062194	1586.16	0.0111324	0.0593688	0.187513	0.851259	0.999906	GPBP1	protein_coding
ENSG00000062282	2184.26	0.0835391	0.096966	0.86153	0.388946	0.999906	DGAT2	protein_coding
ENSG00000062370	4.8897	0.0322991	0.463693	0.0696562	0.944467	0.999906	ZNF112	protein_coding
ENSG00000062485	828.384	0.0385908	0.0562911	0.685558	0.492992	0.999906	CS	protein_coding
ENSG00000062524	62.034	-0.0203942	0.19149	-0.106503	0.915183	0.999906	LTK	protein_coding
ENSG00000062582	10.6199	0.0756792	0.345898	0.21879	0.826813	0.999906	MRPS24	protein_coding
ENSG00000062598	545.885	0.119628	0.0709265	1.68665	0.0916703	0.999906	ELMO2	protein_coding
ENSG00000062650	952.708	-0.0781045	0.0567666	-1.37589	0.168856	0.999906	WAPL	protein_coding
ENSG00000062716	10634.2	-0.0109358	0.0940279	-0.116303	0.907412	0.999906	VMP1	protein_coding
ENSG00000062725	359.608	-0.0912826	0.070737	-1.29045	0.196895	0.999906	APPBP2	protein_coding
ENSG00000062822	140.485	0.204023	0.110962	1.83867	0.0659635	0.999906	POLD1	protein_coding
ENSG00000063015	30.9011	0.137697	0.172505	0.798218	0.424744	0.999906	SEZ6	protein_coding
ENSG00000063046	2639.42	-0.0548963	0.0591276	-0.928439	0.35318	0.999906	EIF4B	protein_coding
ENSG00000063127	46.3027	0.0572043	0.147491	0.38785	0.698127	0.999906	SLC6A16	protein_coding
ENSG00000063169	41.1459	0.307353	0.200316	1.53434	0.124946	0.999906	BICRA	protein_coding
ENSG00000063176	132.486	0.059995	0.101078	0.593553	0.552811	0.999906	SPHK2	protein_coding
ENSG00000063177	4789.85	-0.108616	0.102333	-1.0614	0.288508	0.999906	RPL18	protein_coding
ENSG00000063180	31.933	0.196166	0.179867	1.09062	0.275442	0.999906	CA11	protein_coding
ENSG00000063241	224.41	-0.0126365	0.0895601	-0.141095	0.887795	0.999906	ISOC2	protein_coding
ENSG00000063244	222.578	-0.0199561	0.103779	-0.192294	0.847512	0.999906	U2AF2	protein_coding
ENSG00000063245	243.756	0.0836494	0.111872	0.747723	0.454627	0.999906	EPN1	protein_coding
ENSG00000063322	743.059	0.0597748	0.0600751	0.995001	0.319736	0.999906	MED29	protein_coding
ENSG00000063438	0.380573	-0.0789795	2.96899	-0.0266014	0.978778	0.999906	AHRR	protein_coding
ENSG00000063587	168.122	-0.119048	0.08906	-1.33672	0.181316	0.999906	ZNF275	protein_coding
ENSG00000063601	285.596	0.0922629	0.0647877	1.42408	0.154423	0.999906	MTMR1	protein_coding
ENSG00000063660	3.6158	0.000921167	0.470201	0.00195909	0.998437	0.999906	GPC1	protein_coding
ENSG00000063761	97.0443	-0.0108321	0.106654	-0.101563	0.919103	0.999906	ADCK1	protein_coding
ENSG00000063854	6083.77	-0.0922865	0.0755274	-1.22189	0.221748	0.999906	HAGH	protein_coding
ENSG00000063978	1351.15	0.0641361	0.0702767	0.912623	0.361441	0.999906	RNF4	protein_coding
ENSG00000064012	2267.06	0.0569894	0.0859179	0.6633	0.507138	0.999906	CASP8	protein_coding
ENSG00000064042	2.90982	-0.237412	0.609049	-0.389808	0.696678	0.999906	LIMCH1	protein_coding
ENSG00000064102	259.61	-0.0817778	0.0905165	-0.903458	0.366283	0.999906	INTS13	protein_coding
ENSG00000064115	531.885	-0.00508034	0.0809444	-0.0627633	0.949955	0.999906	TM7SF3	protein_coding
ENSG00000064195	0.460915	-0.362453	2.71471	-0.133515	0.893786	0.999906	DLX3	protein_coding
ENSG00000064199	3.20679	0.176577	0.515583	0.342481	0.731989	0.999906	SPA17	protein_coding
ENSG00000064201	948.987	0.134696	0.0716692	1.87941	0.0601888	0.999906	TSPAN32	protein_coding
ENSG00000064205	0.294464	-0.359403	2.97784	-0.120692	0.903935	0.999906	CCN5	protein_coding
ENSG00000064225	477.883	-0.118688	0.0843911	-1.4064	0.159605	0.999906	ST3GAL6	protein_coding
ENSG00000064270	10.4585	0.0343417	0.341094	0.100681	0.919804	0.999906	ATP2C2	protein_coding
ENSG00000064300	2.21692	0.594686	0.766623	0.775721	0.437914	0.999906	NGFR	protein_coding
ENSG00000064309	2.63923	-0.409641	0.661828	-0.618954	0.535947	0.999906	CDON	protein_coding
ENSG00000064313	436.425	0.00630664	0.0673649	0.093619	0.925412	0.999906	TAF2	protein_coding
ENSG00000064393	427.426	-0.090383	0.0828632	-1.09075	0.275383	0.999906	HIPK2	protein_coding
ENSG00000064419	698.938	0.0508096	0.0744143	0.682794	0.494737	0.999906	TNPO3	protein_coding
ENSG00000064489	0.293523	0.621936	2.38251	0.261042	0.79406	0.999906	BORCS8-MEF2B	protein_coding
ENSG00000064490	414.901	0.0169581	0.0612993	0.276644	0.782053	0.999906	RFXANK	protein_coding
ENSG00000064545	277.919	0.125375	0.0737384	1.70026	0.0890817	0.999906	TMEM161A	protein_coding
ENSG00000064547	820.149	0.121265	0.100394	1.20789	0.227089	0.999906	LPAR2	protein_coding
ENSG00000064601	2572.13	-0.0484546	0.0558879	-0.866996	0.385944	0.999906	CTSA	protein_coding
ENSG00000064607	448.282	0.00070136	0.0837761	0.00837185	0.99332	0.999906	SUGP2	protein_coding
ENSG00000064651	60.0165	-0.189185	0.121019	-1.56327	0.117989	0.999906	SLC12A2	protein_coding
ENSG00000064652	62.975	-0.271444	0.114658	-2.36742	0.0179126	0.999906	SNX24	protein_coding
ENSG00000064655	0.671733	-0.119864	1.96125	-0.0611161	0.951267	0.999906	EYA2	protein_coding
ENSG00000064666	9036.99	0.0782782	0.0769592	1.01714	0.309087	0.999906	CNN2	protein_coding
ENSG00000064687	1150.44	0.117466	0.144359	0.813708	0.415812	0.999906	ABCA7	protein_coding
ENSG00000064692	0.369235	-0.814359	2.97102	-0.274101	0.784007	0.999906	SNCAIP	protein_coding
ENSG00000064703	270.675	-0.0246035	0.0937478	-0.262444	0.79298	0.999906	DDX20	protein_coding
ENSG00000064726	451.435	-0.00587301	0.0746686	-0.0786544	0.937307	0.999906	BTBD1	protein_coding
ENSG00000064763	303.387	-0.0246937	0.0899833	-0.274425	0.783758	0.999906	FAR2	protein_coding
ENSG00000064787	23.34	-0.165754	0.210047	-0.789128	0.430037	0.999906	BCAS1	protein_coding
ENSG00000064835	0.808764	-0.30998	2.66384	-0.116366	0.907363	0.999906	POU1F1	protein_coding
ENSG00000064886	329.683	0.0252599	0.0724517	0.348644	0.727357	0.999906	CHI3L2	protein_coding
ENSG00000064932	271.543	-0.0881697	0.118902	-0.741531	0.458372	0.999906	SBNO2	protein_coding
ENSG00000064933	183.58	0.075472	0.0891447	0.846623	0.397205	0.999906	PMS1	protein_coding
ENSG00000064961	1201.23	-0.0054635	0.0562416	-0.0971433	0.922613	0.999906	HMG20B	protein_coding
ENSG00000064989	21.9088	0.131041	0.2369	0.55315	0.580161	0.999906	CALCRL	protein_coding
ENSG00000064995	265.123	-0.0483908	0.0777368	-0.622495	0.533616	0.999906	TAF11	protein_coding
ENSG00000064999	213.426	-0.0222945	0.084136	-0.264982	0.791024	0.999906	ANKS1A	protein_coding
ENSG00000065000	1277.41	-5.92801e-05	0.0792605	-0.000747915	0.999403	0.999906	AP3D1	protein_coding
ENSG00000065029	432.056	0.113257	0.0650757	1.74039	0.0817914	0.999906	ZNF76	protein_coding
ENSG00000065054	18.4578	0.105579	0.265097	0.398267	0.690433	0.999906	SLC9A3R2	protein_coding
ENSG00000065057	229.156	-0.0266044	0.0996903	-0.266871	0.789569	0.999906	NTHL1	protein_coding
ENSG00000065060	81.9471	-0.00296547	0.123298	-0.0240513	0.980812	0.999906	UHRF1BP1	protein_coding
ENSG00000065135	2628.34	-0.0615219	0.0821774	-0.748648	0.45407	0.999906	GNAI3	protein_coding
ENSG00000065150	430.025	-0.0943735	0.0695543	-1.35683	0.174835	0.999906	IPO5	protein_coding
ENSG00000065154	850.742	-0.0812149	0.0850273	-0.955162	0.339496	0.999906	OAT	protein_coding
ENSG00000065183	209.175	-0.0298509	0.0863725	-0.345606	0.729639	0.999906	WDR3	protein_coding
ENSG00000065243	1012.27	-0.073796	0.0693757	-1.06372	0.287457	0.999906	PKN2	protein_coding
ENSG00000065268	764.75	0.0827605	0.0548874	1.50782	0.1316	0.999906	WDR18	protein_coding
ENSG00000065308	168.634	-0.138039	0.0895847	-1.54087	0.123348	0.999906	TRAM2	protein_coding
ENSG00000065320	1.9258	0.659653	0.739102	0.892507	0.372121	0.999906	NTN1	protein_coding
ENSG00000065325	0.290413	0.141322	2.97484	0.0475057	0.96211	0.999906	GLP2R	protein_coding
ENSG00000065328	7.97633	-0.19557	0.443187	-0.441281	0.65901	0.999906	MCM10	protein_coding
ENSG00000065357	1942.26	0.0897511	0.0561204	1.59926	0.109763	0.999906	DGKA	protein_coding
ENSG00000065361	4.94784	1.0133	0.518521	1.9542	0.050677	0.999906	ERBB3	protein_coding
ENSG00000065371	0.0862237	-0.176699	2.98401	-0.0592152	0.952781	0.999906	ROPN1	protein_coding
ENSG00000065413	2776.19	0.0470673	0.0463526	1.01542	0.309907	0.999906	ANKRD44	protein_coding
ENSG00000065427	2435.19	-0.0751821	0.0671111	-1.12026	0.262602	0.999906	KARS1	protein_coding
ENSG00000065457	309.617	0.00313852	0.0823909	0.0380931	0.969613	0.999906	ADAT1	protein_coding
ENSG00000065485	62.7114	-0.0354907	0.166116	-0.21365	0.83082	0.999906	PDIA5	protein_coding
ENSG00000065491	262.871	-0.0462725	0.0929984	-0.497562	0.618793	0.999906	TBC1D22B	protein_coding
ENSG00000065518	604.535	-0.11692	0.0782093	-1.49496	0.134925	0.999906	NDUFB4	protein_coding
ENSG00000065526	757.871	-0.0136337	0.0802732	-0.169841	0.865135	0.999906	SPEN	protein_coding
ENSG00000065534	533.147	-0.0936095	0.0756441	-1.2375	0.215902	0.999906	MYLK	protein_coding
ENSG00000065548	1446.96	-0.126666	0.0589503	-2.1487	0.0316583	0.999906	ZC3H15	protein_coding
ENSG00000065559	817.116	-0.0321906	0.0812058	-0.396408	0.691804	0.999906	MAP2K4	protein_coding
ENSG00000065600	151.597	0.0179486	0.106297	0.168853	0.865912	0.999906	PACC1	protein_coding
ENSG00000065609	0.142547	-0.583748	2.98218	-0.195745	0.84481	0.999906	SNAP91	protein_coding
ENSG00000065613	957.632	-0.0253208	0.0581209	-0.435657	0.663085	0.999906	SLK	protein_coding
ENSG00000065615	2003.28	-0.0257001	0.0865819	-0.296831	0.766596	0.999906	CYB5R4	protein_coding
ENSG00000065618	17.7366	-0.137589	0.313498	-0.438885	0.660745	0.999906	COL17A1	protein_coding
ENSG00000065621	32.897	0.0605372	0.177496	0.341063	0.733056	0.999906	GSTO2	protein_coding
ENSG00000065665	102.877	0.0892874	0.101185	0.882413	0.377553	0.999906	SEC61A2	protein_coding
ENSG00000065675	618.47	0.0206534	0.066389	0.311097	0.755727	0.999906	PRKCQ	protein_coding
ENSG00000065717	77.087	0.194989	0.129682	1.50359	0.132686	0.999906	TLE2	protein_coding
ENSG00000065802	223.252	-0.0602304	0.0796702	-0.755997	0.449651	0.999906	ASB1	protein_coding
ENSG00000065809	2320.52	-0.025085	0.0618254	-0.405738	0.684935	0.999906	FAM107B	protein_coding
ENSG00000065833	25.5838	0.605933	0.185237	3.27111	0.00107125	0.999906	ME1	protein_coding
ENSG00000065882	796.945	-0.0604222	0.0730176	-0.827503	0.407952	0.999906	TBC1D1	protein_coding
ENSG00000065883	791.919	0.0489021	0.0593039	0.824601	0.409598	0.999906	CDK13	protein_coding
ENSG00000065911	212.608	-0.156364	0.0923407	-1.69334	0.0903912	0.999906	MTHFD2	protein_coding
ENSG00000065923	114.008	-0.0535505	0.108833	-0.492044	0.622688	0.999906	SLC9A7	protein_coding
ENSG00000065970	296.702	-0.0426991	0.0724376	-0.58946	0.555553	0.999906	FOXJ2	protein_coding
ENSG00000065978	3950.98	-0.235416	0.149133	-1.57857	0.114436	0.999906	YBX1	protein_coding
ENSG00000065989	109.635	-0.0847278	0.137765	-0.615018	0.538543	0.999906	PDE4A	protein_coding
ENSG00000066027	1296.04	-0.0374157	0.0541118	-0.691451	0.489282	0.999906	PPP2R5A	protein_coding
ENSG00000066032	2.28317	0.962568	0.805721	1.19467	0.232217	0.999906	CTNNA2	protein_coding
ENSG00000066044	518.897	0.0422571	0.0617765	0.684033	0.493955	0.999906	ELAVL1	protein_coding
ENSG00000066056	3.9141	0.216285	0.526955	0.410443	0.681481	0.999906	TIE1	protein_coding
ENSG00000066084	606.763	0.0230975	0.0692722	0.333432	0.738808	0.999906	DIP2B	protein_coding
ENSG00000066117	108.025	0.0326767	0.101018	0.323473	0.746337	0.999906	SMARCD1	protein_coding
ENSG00000066135	71.014	-0.0683586	0.130218	-0.524956	0.599614	0.999906	KDM4A	protein_coding
ENSG00000066136	1328.34	-0.0643162	0.0641962	-1.00187	0.316407	0.999906	NFYC	protein_coding
ENSG00000066185	17.8119	-0.228111	0.229829	-0.992523	0.320942	0.999906	ZMYND12	protein_coding
ENSG00000066230	0.395111	0.549505	2.1568	0.254778	0.798895	0.999906	SLC9A3	protein_coding
ENSG00000066248	0.272658	0.419823	2.96932	0.141387	0.887564	0.999906	NGEF	protein_coding
ENSG00000066279	24.6533	-0.138842	0.206772	-0.671473	0.501919	0.999906	ASPM	protein_coding
ENSG00000066294	885.173	0.0411346	0.0632442	0.650409	0.515428	0.999906	CD84	protein_coding
ENSG00000066322	952.483	0.00491541	0.0722172	0.0680644	0.945734	0.999906	ELOVL1	protein_coding
ENSG00000066336	3987.82	0.164719	0.132531	1.24287	0.213917	0.999906	SPI1	protein_coding
ENSG00000066379	411.717	-0.114369	0.065468	-1.74694	0.0806479	0.999906	POLR1H	protein_coding
ENSG00000066382	7.00859	0.165887	0.375	0.442365	0.658225	0.999906	MPPED2	protein_coding
ENSG00000066405	0.362203	-0.41504	2.95037	-0.140674	0.888128	0.999906	CLDN18	protein_coding
ENSG00000066422	353.918	-0.138464	0.0743089	-1.86335	0.0624129	0.999906	ZBTB11	protein_coding
ENSG00000066427	522.029	-0.08346	0.0571543	-1.46026	0.144219	0.999906	ATXN3	protein_coding
ENSG00000066455	372.293	-0.0133488	0.0927871	-0.143865	0.885607	0.999906	GOLGA5	protein_coding
ENSG00000066468	10.1706	0.0192317	0.344206	0.0558726	0.955443	0.999906	FGFR2	protein_coding
ENSG00000066557	152.844	0.129276	0.100288	1.28905	0.19738	0.999906	LRRC40	protein_coding
ENSG00000066583	322.328	-0.0277224	0.106733	-0.259735	0.795068	0.999906	ISOC1	protein_coding
ENSG00000066629	0.369232	-0.285265	2.64065	-0.108028	0.913973	0.999906	EML1	protein_coding
ENSG00000066651	140.9	-0.125159	0.101644	-1.23135	0.218192	0.999906	TRMT11	protein_coding
ENSG00000066654	815.803	-0.0156945	0.0676716	-0.231921	0.8166	0.999906	THUMPD1	protein_coding
ENSG00000066697	138.105	-0.0853355	0.106395	-0.802067	0.422514	0.999906	MSANTD3	protein_coding
ENSG00000066735	0.936621	-0.473995	2.71044	-0.174878	0.861176	0.999906	KIF26A	protein_coding
ENSG00000066739	275.315	0.00764361	0.0730503	0.104635	0.916666	0.999906	ATG2B	protein_coding
ENSG00000066777	687.323	-0.073106	0.0659337	-1.10878	0.267525	0.999906	ARFGEF1	protein_coding
ENSG00000066827	66.9237	-0.00350605	0.123373	-0.0284182	0.977329	0.999906	ZFAT	protein_coding
ENSG00000066855	47.0874	-0.0141202	0.145313	-0.0971709	0.922591	0.999906	MTFR1	protein_coding
ENSG00000066923	30.3313	-0.0849293	0.183383	-0.463125	0.643275	0.999906	STAG3	protein_coding
ENSG00000066926	1393.16	-0.0792788	0.0680208	-1.16551	0.243813	0.999906	FECH	protein_coding
ENSG00000066933	272.177	-0.0256122	0.0785534	-0.326048	0.744388	0.999906	MYO9A	protein_coding
ENSG00000067048	94.4815	-0.276954	2.97082	-0.0932249	0.925725	0.999906	DDX3Y	protein_coding
ENSG00000067057	330.018	0.136229	0.0779888	1.74678	0.0806751	0.999906	PFKP	protein_coding
ENSG00000067064	1217.91	-0.00868765	0.0922522	-0.0941728	0.924972	0.999906	IDI1	protein_coding
ENSG00000067066	4615.5	-0.0433742	0.0494906	-0.876412	0.380806	0.999906	SP100	protein_coding
ENSG00000067082	12256.1	-0.00479717	0.0500012	-0.0959411	0.923567	0.999906	KLF6	protein_coding
ENSG00000067113	62.875	0.0129203	0.128705	0.100387	0.920037	0.999906	PLPP1	protein_coding
ENSG00000067141	24.5829	-0.213684	0.192156	-1.11203	0.266124	0.999906	NEO1	protein_coding
ENSG00000067167	2578.73	-0.0486322	0.0770422	-0.63124	0.527883	0.999906	TRAM1	protein_coding
ENSG00000067177	0.424546	0.0152054	2.30901	0.00658523	0.994746	0.999906	PHKA1	protein_coding
ENSG00000067182	5010.15	0.0850731	0.0730875	1.16399	0.244428	0.999906	TNFRSF1A	protein_coding
ENSG00000067191	48.3665	0.218201	0.146084	1.49367	0.135262	0.999906	CACNB1	protein_coding
ENSG00000067208	264.377	-0.10658	0.0982029	-1.0853	0.277789	0.999906	EVI5	protein_coding
ENSG00000067221	132.426	0.204603	0.126448	1.61807	0.105647	0.999906	STOML1	protein_coding
ENSG00000067225	4803.42	0.0326757	0.0865875	0.377372	0.705897	0.999906	PKM	protein_coding
ENSG00000067248	653.033	-0.0294505	0.0590068	-0.499103	0.617707	0.999906	DHX29	protein_coding
ENSG00000067334	1331.15	-0.0748452	0.0718145	-1.0422	0.297318	0.999906	DNTTIP2	protein_coding
ENSG00000067365	416.254	-0.0119106	0.058223	-0.204568	0.83791	0.999906	METTL22	protein_coding
ENSG00000067369	105.595	0.177003	0.101451	1.74471	0.0810357	0.999906	TP53BP1	protein_coding
ENSG00000067445	10.2473	-0.586172	0.32177	-1.82171	0.0684986	0.999906	TRO	protein_coding
ENSG00000067533	142.774	-0.206231	0.107181	-1.92415	0.0543362	0.999906	RRP15	protein_coding
ENSG00000067560	12891	-0.0526491	0.0704528	-0.747296	0.454885	0.999906	RHOA	protein_coding
ENSG00000067596	482.002	0.0361102	0.0734731	0.491474	0.623091	0.999906	DHX8	protein_coding
ENSG00000067601	48.2093	0.135074	0.150207	0.899256	0.368516	0.999906	PMS2P4	transcribed_unprocessed_pseudogene
ENSG00000067606	135.814	0.0576344	0.103846	0.554998	0.578896	0.999906	PRKCZ	protein_coding
ENSG00000067646	27.2643	-0.0881891	2.97157	-0.0296777	0.976324	0.999906	ZFY	protein_coding
ENSG00000067704	409.336	0.040418	0.0657496	0.614727	0.538735	0.999906	IARS2	protein_coding
ENSG00000067715	3.48328	-0.251771	0.575226	-0.43769	0.661611	0.999906	SYT1	protein_coding
ENSG00000067798	38.9454	0.0134378	0.268516	0.0500446	0.960087	0.999906	NAV3	protein_coding
ENSG00000067829	1614.18	-0.0711726	0.0455934	-1.56103	0.118517	0.999906	IDH3G	protein_coding
ENSG00000067836	262.309	-0.063096	0.0954075	-0.661331	0.5084	0.999906	ROGDI	protein_coding
ENSG00000067840	28.9648	0.0449346	0.21537	0.20864	0.83473	0.999906	PDZD4	protein_coding
ENSG00000067842	0.954582	0.808979	1.56637	0.516467	0.605528	0.999906	ATP2B3	protein_coding
ENSG00000067900	2485.96	-0.0997536	0.0552116	-1.80675	0.0708009	0.999906	ROCK1	protein_coding
ENSG00000067955	887.227	-0.0095041	0.0579458	-0.164017	0.869718	0.999906	CBFB	protein_coding
ENSG00000067992	1638.57	-0.0766776	0.0787093	-0.974187	0.329964	0.999906	PDK3	protein_coding
ENSG00000068001	160.655	-0.0258613	0.0825471	-0.313291	0.754059	0.999906	HYAL2	protein_coding
ENSG00000068024	493.123	-0.159432	0.0664518	-2.39921	0.0164307	0.999906	HDAC4	protein_coding
ENSG00000068028	1809.84	0.100442	0.0451068	2.22676	0.025963	0.999906	RASSF1	protein_coding
ENSG00000068078	0.567367	1.01383	2.97057	0.34129	0.732885	0.999906	FGFR3	protein_coding
ENSG00000068079	1523.45	-0.0287428	0.0485692	-0.591791	0.55399	0.999906	IFI35	protein_coding
ENSG00000068097	164.619	0.0118083	0.0817601	0.144426	0.885164	0.999906	HEATR6	protein_coding
ENSG00000068120	808.225	0.0954429	0.0632637	1.50865	0.131388	0.999906	COASY	protein_coding
ENSG00000068137	3.25089	-0.209919	0.687025	-0.305548	0.759949	0.999906	PLEKHH3	protein_coding
ENSG00000068305	265.083	-0.096514	0.0739083	-1.30586	0.1916	0.999906	MEF2A	protein_coding
ENSG00000068308	1256.55	0.0776839	0.0600412	1.29384	0.19572	0.999906	OTUD5	protein_coding
ENSG00000068323	580.687	0.00959593	0.0959865	0.0999716	0.920367	0.999906	TFE3	protein_coding
ENSG00000068354	259.498	-0.020606	0.0715887	-0.287839	0.77347	0.999906	TBC1D25	protein_coding
ENSG00000068366	750.277	-0.158116	0.0669077	-2.3632	0.0181178	0.999906	ACSL4	protein_coding
ENSG00000068383	266.27	0.0868113	0.0859173	1.01041	0.312301	0.999906	INPP5A	protein_coding
ENSG00000068394	527.838	-0.021241	0.0591583	-0.359054	0.719554	0.999906	GPKOW	protein_coding
ENSG00000068400	683.237	0.0492969	0.0622257	0.792227	0.428228	0.999906	GRIPAP1	protein_coding
ENSG00000068438	494.173	0.0516866	0.0706637	0.731444	0.464508	0.999906	FTSJ1	protein_coding
ENSG00000068489	59.6654	-0.122772	0.135061	-0.909009	0.363345	0.999906	PRR11	protein_coding
ENSG00000068615	5.47188	0.11444	0.483325	0.236776	0.812831	0.999906	REEP1	protein_coding
ENSG00000068650	711.53	-0.0236554	0.0619102	-0.382092	0.702393	0.999906	ATP11A	protein_coding
ENSG00000068654	106.801	0.0264166	0.101062	0.261391	0.793791	0.999906	POLR1A	protein_coding
ENSG00000068697	3367.53	-0.0789853	0.0841126	-0.939042	0.347709	0.999906	LAPTM4A	protein_coding
ENSG00000068724	435.174	0.0685331	0.0825773	0.829926	0.40658	0.999906	TTC7A	protein_coding
ENSG00000068745	1141.67	-0.00043814	0.0608341	-0.00720221	0.994254	0.999906	IP6K2	protein_coding
ENSG00000068781	0.0826238	0.291484	2.9863	0.0976071	0.922244	0.999906	STON1-GTF2A1L	protein_coding
ENSG00000068784	233.164	-0.0287178	0.105603	-0.271941	0.785667	0.999906	SRBD1	protein_coding
ENSG00000068796	1303.53	-0.121137	0.0712905	-1.69921	0.0892804	0.999906	KIF2A	protein_coding
ENSG00000068831	2256.74	0.187385	0.0743274	2.52107	0.0116998	0.999906	RASGRP2	protein_coding
ENSG00000068878	420.9	-0.0580243	0.0814834	-0.712099	0.476403	0.999906	PSME4	protein_coding
ENSG00000068885	56.6664	-0.22043	0.140073	-1.57368	0.115562	0.999906	IFT80	protein_coding
ENSG00000068903	1338.24	0.0364378	0.0518662	0.702534	0.482346	0.999906	SIRT2	protein_coding
ENSG00000068912	509.498	-0.0409262	0.0641536	-0.63794	0.523513	0.999906	ERLEC1	protein_coding
ENSG00000068971	264.092	-0.0545789	0.0921872	-0.592044	0.553821	0.999906	PPP2R5B	protein_coding
ENSG00000068976	57.0597	-0.0587174	0.187586	-0.313016	0.754269	0.999906	PYGM	protein_coding
ENSG00000068985	0.236288	-0.138629	2.98096	-0.046505	0.962908	0.999906	PAGE1	protein_coding
ENSG00000069011	0.169631	0.447611	2.98393	0.150007	0.880759	0.999906	PITX1	protein_coding
ENSG00000069020	231.916	0.0643059	0.0844285	0.761661	0.446263	0.999906	MAST4	protein_coding
ENSG00000069122	0.641233	0.134626	1.7181	0.0783575	0.937544	0.999906	ADGRF5	protein_coding
ENSG00000069188	31.1339	0.130299	0.202771	0.64259	0.52049	0.999906	SDK2	protein_coding
ENSG00000069206	0.105216	-0.11039	2.98552	-0.0369752	0.970505	0.999906	ADAM7	protein_coding
ENSG00000069248	293.463	-0.0191389	0.0693683	-0.275902	0.782623	0.999906	NUP133	protein_coding
ENSG00000069275	512.238	-0.032093	0.0713141	-0.450023	0.652694	0.999906	NUCKS1	protein_coding
ENSG00000069329	1856	-0.00104476	0.0804254	-0.0129904	0.989635	0.999906	VPS35	protein_coding
ENSG00000069345	1440.08	-0.0274006	0.0664374	-0.412428	0.680026	0.999906	DNAJA2	protein_coding
ENSG00000069399	1798.85	0.108375	0.0920711	1.17708	0.239164	0.999906	BCL3	protein_coding
ENSG00000069424	879.966	0.0688236	0.0884896	0.777758	0.436711	0.999906	KCNAB2	protein_coding
ENSG00000069431	0.377748	-0.489806	2.37933	-0.205859	0.836901	0.999906	ABCC9	protein_coding
ENSG00000069482	1.17809	0.117086	2.95684	0.0395982	0.968413	0.999906	GAL	protein_coding
ENSG00000069493	1516.64	0.0264839	0.0578857	0.457521	0.647297	0.999906	CLEC2D	protein_coding
ENSG00000069509	230.121	-0.0753684	0.0819822	-0.919326	0.357925	0.999906	FUNDC1	protein_coding
ENSG00000069535	7.92726	-0.124315	0.412757	-0.301181	0.763276	0.999906	MAOB	protein_coding
ENSG00000069667	893.073	0.0150964	0.0639188	0.236181	0.813292	0.999906	RORA	protein_coding
ENSG00000069696	0.81769	-0.679411	1.19701	-0.56759	0.570313	0.999906	DRD4	protein_coding
ENSG00000069702	421.808	0.0420726	0.0840488	0.500573	0.616671	0.999906	TGFBR3	protein_coding
ENSG00000069764	1.01344	0.353328	1.26341	0.279662	0.779737	0.999906	PLA2G10	protein_coding
ENSG00000069812	0.169671	0.48008	2.98181	0.161003	0.872091	0.999906	HES2	protein_coding
ENSG00000069849	1590.67	-0.126655	0.0674569	-1.87757	0.0604401	0.999906	ATP1B3	protein_coding
ENSG00000069869	35.7686	-0.0249467	0.190246	-0.131129	0.895674	0.999906	NEDD4	protein_coding
ENSG00000069943	405.287	0.0178223	0.0916752	0.194407	0.845857	0.999906	PIGB	protein_coding
ENSG00000069956	110.187	-0.0591027	0.110919	-0.532845	0.594141	0.999906	MAPK6	protein_coding
ENSG00000069966	305.84	0.0640819	0.0695793	0.920991	0.357055	0.999906	GNB5	protein_coding
ENSG00000069974	1487.45	0.00831708	0.0600408	0.138524	0.889826	0.999906	RAB27A	protein_coding
ENSG00000069998	657.336	-0.0192629	0.0669007	-0.287932	0.773399	0.999906	HDHD5	protein_coding
ENSG00000070010	763.884	-0.0386995	0.0508911	-0.760439	0.446992	0.999906	UFD1	protein_coding
ENSG00000070018	28.9636	0.0390472	0.195732	0.199493	0.841877	0.999906	LRP6	protein_coding
ENSG00000070019	13.1811	0.19252	0.281431	0.684074	0.493929	0.999906	GUCY2C	protein_coding
ENSG00000070031	0.87983	-1.78825	1.2062	-1.48255	0.138194	0.999906	SCT	protein_coding
ENSG00000070047	287.763	0.0104187	0.111369	0.0935515	0.925465	0.999906	PHRF1	protein_coding
ENSG00000070061	242.648	0.0971904	0.0849453	1.14415	0.25256	0.999906	ELP1	protein_coding
ENSG00000070081	1058.77	-0.133634	0.0538606	-2.48112	0.0130972	0.999906	NUCB2	protein_coding
ENSG00000070087	34.5687	-0.0913449	0.169545	-0.538765	0.590049	0.999906	PFN2	protein_coding
ENSG00000070159	0.994625	2.05785	1.29014	1.59506	0.110698	0.999906	PTPN3	protein_coding
ENSG00000070182	254.623	0.0338531	0.125765	0.269179	0.787792	0.999906	SPTB	protein_coding
ENSG00000070190	3255.95	-0.141546	0.0608291	-2.32695	0.0199679	0.999906	DAPP1	protein_coding
ENSG00000070214	425.039	0.0131103	0.0694845	0.188679	0.850344	0.999906	SLC44A1	protein_coding
ENSG00000070269	282.057	-0.0193624	0.0769792	-0.251528	0.801406	0.999906	TMEM260	protein_coding
ENSG00000070366	144.007	0.137426	0.0932915	1.47309	0.140728	0.999906	SMG6	protein_coding
ENSG00000070367	431.826	-0.0177645	0.0768154	-0.231262	0.817111	0.999906	EXOC5	protein_coding
ENSG00000070371	64.6166	-0.134437	0.139739	-0.96206	0.33602	0.999906	CLTCL1	protein_coding
ENSG00000070388	1.646	0.807608	0.735231	1.09844	0.272012	0.999906	FGF22	protein_coding
ENSG00000070404	65.0486	-0.212362	0.123886	-1.71417	0.0864978	0.999906	FSTL3	protein_coding
ENSG00000070413	1163.11	0.0737877	0.0665403	1.10892	0.267466	0.999906	DGCR2	protein_coding
ENSG00000070423	1050.48	0.119006	0.0693505	1.716	0.0861612	0.999906	RNF126	protein_coding
ENSG00000070444	137.615	0.0333481	0.112098	0.29749	0.766093	0.999906	MNT	protein_coding
ENSG00000070476	446.997	0.0464633	0.0614968	0.75554	0.449925	0.999906	ZXDC	protein_coding
ENSG00000070495	588.869	-0.114467	0.0528308	-2.16667	0.0302603	0.999906	JMJD6	protein_coding
ENSG00000070501	909.477	-0.105517	0.0663509	-1.59028	0.111771	0.999906	POLB	protein_coding
ENSG00000070526	42.0181	0.170103	0.153837	1.10574	0.268839	0.999906	ST6GALNAC1	protein_coding
ENSG00000070540	407.417	0.0209991	0.0662617	0.316911	0.751311	0.999906	WIPI1	protein_coding
ENSG00000070601	0.147675	-0.368599	2.98065	-0.123664	0.901581	0.999906	FRMPD1	protein_coding
ENSG00000070610	639.285	0.0713274	0.0617183	1.15569	0.247807	0.999906	GBA2	protein_coding
ENSG00000070614	146.656	-0.0608637	0.09677	-0.628952	0.529381	0.999906	NDST1	protein_coding
ENSG00000070669	4.54872	-0.0404258	0.472479	-0.085561	0.931815	0.999906	ASNS	protein_coding
ENSG00000070718	298.178	-0.0421533	0.0800621	-0.526507	0.598536	0.999906	AP3M2	protein_coding
ENSG00000070729	1.02947	0.0325311	1.15467	0.0281736	0.977524	0.999906	CNGB1	protein_coding
ENSG00000070731	171.536	0.104061	0.14584	0.713527	0.47552	0.999906	ST6GALNAC2	protein_coding
ENSG00000070748	0.0637708	0.136562	2.98376	0.0457684	0.963495	0.999906	CHAT	protein_coding
ENSG00000070756	8829.09	-0.102697	0.0877516	-1.17032	0.241874	0.999906	PABPC1	protein_coding
ENSG00000070759	106.482	0.0428915	0.10933	0.392313	0.694827	0.999906	TESK2	protein_coding
ENSG00000070761	343.45	0.00666749	0.0701421	0.0950568	0.92427	0.999906	CFAP20	protein_coding
ENSG00000070770	68.6259	-0.129398	0.145086	-0.891875	0.37246	0.999906	CSNK2A2	protein_coding
ENSG00000070778	2.26297	0.358693	0.665277	0.539163	0.589774	0.999906	PTPN21	protein_coding
ENSG00000070785	323.136	-0.0743896	0.0862556	-0.862432	0.38845	0.999906	EIF2B3	protein_coding
ENSG00000070814	378.302	0.111283	0.0907234	1.22662	0.219967	0.999906	TCOF1	protein_coding
ENSG00000070831	2675.48	-0.14447	0.0497942	-2.90133	0.00371578	0.999906	CDC42	protein_coding
ENSG00000070882	203.392	0.0385615	0.0808154	0.477156	0.633251	0.999906	OSBPL3	protein_coding
ENSG00000070915	7.08245	0.780925	0.362138	2.15643	0.0310501	0.999906	SLC12A3	protein_coding
ENSG00000070950	96.196	0.147378	0.122691	1.20121	0.229668	0.999906	RAD18	protein_coding
ENSG00000070961	2995.31	-0.0694331	0.0533274	-1.30202	0.192911	0.999906	ATP2B1	protein_coding
ENSG00000070985	1.04427	-1.53936	1.05312	-1.46171	0.14382	0.999906	TRPM5	protein_coding
ENSG00000071051	937.871	0.075128	0.0640564	1.17284	0.240859	0.999906	NCK2	protein_coding
ENSG00000071054	2154.65	-0.0354411	0.0695247	-0.509763	0.610218	0.999906	MAP4K4	protein_coding
ENSG00000071073	973.627	-0.0386437	0.0579116	-0.667289	0.504588	0.999906	MGAT4A	protein_coding
ENSG00000071082	3891.48	-0.197738	0.12481	-1.58431	0.113124	0.999906	RPL31	protein_coding
ENSG00000071127	5570.47	0.0318306	0.0625304	0.509042	0.610723	0.999906	WDR1	protein_coding
ENSG00000071189	423.091	-0.0887493	0.0682235	-1.30086	0.193306	0.999906	SNX13	protein_coding
ENSG00000071205	121.034	-0.0307468	0.094137	-0.326618	0.743957	0.999906	ARHGAP10	protein_coding
ENSG00000071242	118.294	0.0725481	0.105162	0.689871	0.490275	0.999906	RPS6KA2	protein_coding
ENSG00000071243	574.618	-0.0311144	0.0684764	-0.454381	0.649555	0.999906	ING3	protein_coding
ENSG00000071246	64.2177	0.129463	0.135238	0.957299	0.338417	0.999906	VASH1	protein_coding
ENSG00000071282	11.2447	-0.12471	0.287627	-0.433583	0.664591	0.999906	LMCD1	protein_coding
ENSG00000071462	964.201	-0.0333561	0.0565337	-0.590021	0.555176	0.999906	BUD23	protein_coding
ENSG00000071537	752.891	-0.10148	0.0617262	-1.64404	0.100168	0.999906	SEL1L	protein_coding
ENSG00000071539	10.226	-0.0301921	0.401472	-0.0752035	0.940053	0.999906	TRIP13	protein_coding
ENSG00000071553	1656.1	0.0280332	0.0859585	0.326125	0.74433	0.999906	ATP6AP1	protein_coding
ENSG00000071564	458.791	0.055079	0.0854079	0.644894	0.518996	0.999906	TCF3	protein_coding
ENSG00000071575	485.826	-0.00914177	0.0687283	-0.133013	0.894183	0.999906	TRIB2	protein_coding
ENSG00000071626	197.832	0.134965	0.106045	1.27271	0.203121	0.999906	DAZAP1	protein_coding
ENSG00000071655	247.135	-0.130141	0.115083	-1.13085	0.258118	0.999906	MBD3	protein_coding
ENSG00000071794	106.664	-0.188523	0.114529	-1.64607	0.099749	0.999906	HLTF	protein_coding
ENSG00000071859	1090.69	-0.0625225	0.0449305	-1.39154	0.164062	0.999906	FAM50A	protein_coding
ENSG00000071889	439.673	0.0508515	0.0741489	0.685802	0.492838	0.999906	FAM3A	protein_coding
ENSG00000071894	337.655	0.0512535	0.103281	0.496252	0.619717	0.999906	CPSF1	protein_coding
ENSG00000071909	4.12114	-0.272586	0.573579	-0.475238	0.634617	0.999906	MYO3B	protein_coding
ENSG00000071967	410.352	-0.0485737	0.0644469	-0.753701	0.451029	0.999906	CYBRD1	protein_coding
ENSG00000071991	0.0543145	0.140437	2.98387	0.0470652	0.962461	0.999906	CDH19	protein_coding
ENSG00000071994	953.438	-0.024085	0.0571199	-0.421656	0.673276	0.999906	PDCD2	protein_coding
ENSG00000072041	0.177034	-0.184545	2.98097	-0.0619076	0.950636	0.999906	SLC6A15	protein_coding
ENSG00000072042	687.537	-0.00285013	0.0572573	-0.0497776	0.9603	0.999906	RDH11	protein_coding
ENSG00000072062	334.577	0.0156171	0.0957966	0.163024	0.8705	0.999906	PRKACA	protein_coding
ENSG00000072071	55.1844	-0.0847297	0.1787	-0.474146	0.635396	0.999906	ADGRL1	protein_coding
ENSG00000072110	6419.59	0.0842055	0.0750269	1.12234	0.261718	0.999906	ACTN1	protein_coding
ENSG00000072121	97.3991	0.0285054	0.118922	0.239698	0.810565	0.999906	ZFYVE26	protein_coding
ENSG00000072133	1.69152	0.411796	0.732013	0.562554	0.573739	0.999906	RPS6KA6	protein_coding
ENSG00000072134	50.3499	0.104656	0.168855	0.619798	0.535391	0.999906	EPN2	protein_coding
ENSG00000072135	2089.19	-0.0207313	0.0550749	-0.37642	0.706605	0.999906	PTPN18	protein_coding
ENSG00000072163	218.635	0.101234	0.0846566	1.19582	0.231768	0.999906	LIMS2	protein_coding
ENSG00000072182	0.122469	-0.53015	2.98277	-0.177738	0.858929	0.999906	ASIC4	protein_coding
ENSG00000072195	12.5026	-0.162158	0.295869	-0.548072	0.583642	0.999906	SPEG	protein_coding
ENSG00000072201	9.86736	0.0620803	0.311351	0.19939	0.841958	0.999906	LNX1	protein_coding
ENSG00000072210	431.647	-0.0923179	0.0747901	-1.23436	0.217069	0.999906	ALDH3A2	protein_coding
ENSG00000072274	191.984	-0.149003	0.0821132	-1.8146	0.0695851	0.999906	TFRC	protein_coding
ENSG00000072310	303.09	0.117901	0.112024	1.05246	0.292587	0.999906	SREBF1	protein_coding
ENSG00000072315	3.03491	-0.740608	0.629505	-1.17649	0.239398	0.999906	TRPC5	protein_coding
ENSG00000072364	455.272	0.0881885	0.0654416	1.34759	0.17779	0.999906	AFF4	protein_coding
ENSG00000072401	3186.71	-0.0696773	0.0985066	-0.707336	0.479358	0.999906	UBE2D1	protein_coding
ENSG00000072415	100.741	-0.100575	0.114256	-0.880258	0.37872	0.999906	PALS1	protein_coding
ENSG00000072422	72.2216	-0.0908819	0.141012	-0.644498	0.519253	0.999906	RHOBTB1	protein_coding
ENSG00000072501	761.176	0.0180149	0.0775585	0.232275	0.816325	0.999906	SMC1A	protein_coding
ENSG00000072506	1052.42	-0.0580403	0.061205	-0.948293	0.342981	0.999906	HSD17B10	protein_coding
ENSG00000072518	1327.65	0.0531645	0.0653976	0.812944	0.41625	0.999906	MARK2	protein_coding
ENSG00000072571	17.5989	-0.434169	0.250182	-1.73541	0.0826678	0.999906	HMMR	protein_coding
ENSG00000072609	782.872	0.055219	0.0606552	0.910375	0.362625	0.999906	CHFR	protein_coding
ENSG00000072657	1.36593	0.0619424	0.947584	0.0653687	0.94788	0.999906	TRHDE	protein_coding
ENSG00000072682	10.5769	-0.0382075	0.308426	-0.123879	0.901411	0.999906	P4HA2	protein_coding
ENSG00000072694	551.48	-0.0494556	0.0577765	-0.855981	0.392008	0.999906	FCGR2B	protein_coding
ENSG00000072736	533.702	0.143208	0.0998433	1.43433	0.151479	0.999906	NFATC3	protein_coding
ENSG00000072756	369.061	-0.0030897	0.0867686	-0.0356085	0.971595	0.999906	TRNT1	protein_coding
ENSG00000072778	2872.95	0.0432199	0.0610935	0.707438	0.479294	0.999906	ACADVL	protein_coding
ENSG00000072786	3345	0.114766	0.0678553	1.69133	0.0907738	0.999906	STK10	protein_coding
ENSG00000072803	220.938	0.0893668	0.0798637	1.11899	0.263144	0.999906	FBXW11	protein_coding
ENSG00000072818	4021.18	0.0861689	0.0500122	1.72296	0.0848963	0.999906	ACAP1	protein_coding
ENSG00000072832	2.20157	0.907581	0.717603	1.26474	0.205965	0.999906	CRMP1	protein_coding
ENSG00000072840	3.53328	0.831456	0.686779	1.21066	0.226026	0.999906	EVC	protein_coding
ENSG00000072849	941.202	-0.105151	0.0685309	-1.53436	0.124942	0.999906	DERL2	protein_coding
ENSG00000072858	313.715	0.101856	0.078164	1.30311	0.192537	0.999906	SIDT1	protein_coding
ENSG00000072864	1151.29	0.0336177	0.0745153	0.451151	0.651881	0.999906	NDE1	protein_coding
ENSG00000072952	605.161	0.0966515	0.0934985	1.03372	0.301266	0.999906	IRAG1	protein_coding
ENSG00000072954	103.105	-0.143956	0.128218	-1.12275	0.261545	0.999906	TMEM38A	protein_coding
ENSG00000072958	1747.12	0.0565482	0.0690614	0.818811	0.412894	0.999906	AP1M1	protein_coding
ENSG00000073008	86.851	0.21575	0.110283	1.95632	0.0504274	0.999906	PVR	protein_coding
ENSG00000073050	342.352	0.0383742	0.0624288	0.614688	0.538761	0.999906	XRCC1	protein_coding
ENSG00000073060	105.141	-0.0556146	0.123215	-0.451361	0.651729	0.999906	SCARB1	protein_coding
ENSG00000073067	0.35871	0.174941	2.97176	0.0588676	0.953058	0.999906	CYP2W1	protein_coding
ENSG00000073111	43.3804	0.200442	0.182846	1.09623	0.272976	0.999906	MCM2	protein_coding
ENSG00000073146	1.50204	1.52106	0.902242	1.68587	0.0918206	0.999906	MOV10L1	protein_coding
ENSG00000073150	95.7601	0.0438268	0.158789	0.276006	0.782544	0.999906	PANX2	protein_coding
ENSG00000073169	431.427	0.0166058	0.0956121	0.173679	0.862118	0.999906	SELENOO	protein_coding
ENSG00000073282	2.90202	0.76304	0.643319	1.1861	0.235584	0.999906	TP63	protein_coding
ENSG00000073331	1081.92	-0.040479	0.0719095	-0.562917	0.573492	0.999906	ALPK1	protein_coding
ENSG00000073350	568.433	0.132415	0.0734578	1.80261	0.0714503	0.999906	LLGL2	protein_coding
ENSG00000073417	152.993	0.0303176	0.0881625	0.343883	0.730934	0.999906	PDE8A	protein_coding
ENSG00000073464	79.7536	0.169612	0.114368	1.48304	0.138065	0.999906	CLCN4	protein_coding
ENSG00000073536	82.9104	0.000974304	0.121651	0.00800903	0.99361	0.999906	NLE1	protein_coding
ENSG00000073578	80.6686	0.0905974	0.103311	0.876939	0.38052	0.999906	SDHA	protein_coding
ENSG00000073584	123.981	0.0822729	0.103129	0.797767	0.425006	0.999906	SMARCE1	protein_coding
ENSG00000073598	1.80668	-0.103929	0.716997	-0.144951	0.88475	0.999906	FNDC8	protein_coding
ENSG00000073605	152.319	-0.0105589	0.131673	-0.0801902	0.936086	0.999906	GSDMB	protein_coding
ENSG00000073614	2478.05	-0.059872	0.0574637	-1.04191	0.297454	0.999906	KDM5A	protein_coding
ENSG00000073670	2.85304	-0.458617	0.603138	-0.760384	0.447025	0.999906	ADAM11	protein_coding
ENSG00000073711	26.1055	0.17432	0.20097	0.867394	0.385726	0.999906	PPP2R3A	protein_coding
ENSG00000073712	3.42018	-0.0141191	0.531758	-0.0265517	0.978817	0.999906	FERMT2	protein_coding
ENSG00000073734	0.173244	0.195637	2.98079	0.0656326	0.94767	0.999906	ABCB11	protein_coding
ENSG00000073737	876.036	-0.125368	0.0902772	-1.3887	0.164924	0.999906	DHRS9	protein_coding
ENSG00000073754	0.0848078	0.355463	2.98412	0.119118	0.905182	0.999906	CD5L	protein_coding
ENSG00000073756	268.195	-0.0573911	0.112157	-0.511705	0.608857	0.999906	PTGS2	protein_coding
ENSG00000073792	185.646	-0.201302	0.121431	-1.65775	0.0973676	0.999906	IGF2BP2	protein_coding
ENSG00000073803	183.755	-0.236341	0.0825171	-2.86414	0.00418137	0.999906	MAP3K13	protein_coding
ENSG00000073849	1074.49	0.0917514	0.0545515	1.68192	0.0925842	0.999906	ST6GAL1	protein_coding
ENSG00000073861	532.38	0.120989	0.0961697	1.25808	0.208364	0.999906	TBX21	protein_coding
ENSG00000073905	0.638573	0.0843616	1.58028	0.0533841	0.957426	0.999906	VDAC1P1	processed_pseudogene
ENSG00000073910	554.949	-0.0237901	0.0811049	-0.293325	0.769274	0.999906	FRY	protein_coding
ENSG00000073921	2222.91	-0.0550253	0.061647	-0.892587	0.372078	0.999906	PICALM	protein_coding
ENSG00000073969	349.028	-0.0429262	0.0780642	-0.549883	0.582399	0.999906	NSF	protein_coding
ENSG00000074054	291.814	-0.0366064	0.0721941	-0.507055	0.612116	0.999906	CLASP1	protein_coding
ENSG00000074071	942.265	-0.0797262	0.067484	-1.18141	0.23744	0.999906	MRPS34	protein_coding
ENSG00000074181	1.15231	-1.57751	1.01556	-1.55334	0.120342	0.999906	NOTCH3	protein_coding
ENSG00000074201	950.627	-0.107995	0.0570363	-1.89345	0.0582982	0.999906	CLNS1A	protein_coding
ENSG00000074211	0.178643	-0.374166	2.98089	-0.125521	0.900111	0.999906	PPP2R2C	protein_coding
ENSG00000074219	6.2126	0.256208	0.384521	0.666304	0.505217	0.999906	TEAD2	protein_coding
ENSG00000074266	529.792	0.0841821	0.0854637	0.985004	0.324622	0.999906	EED	protein_coding
ENSG00000074276	15.8599	-0.0398198	0.238375	-0.167047	0.867333	0.999906	CDHR2	protein_coding
ENSG00000074317	0.603161	-0.046482	1.86138	-0.0249717	0.980078	0.999906	SNCB	protein_coding
ENSG00000074319	2150.35	-0.0138935	0.0647379	-0.214611	0.83007	0.999906	TSG101	protein_coding
ENSG00000074356	407.571	-0.0337478	0.0689082	-0.48975	0.624311	0.999906	NCBP3	protein_coding
ENSG00000074370	1384.24	0.0849498	0.0982464	0.864661	0.387225	0.999906	ATP2A3	protein_coding
ENSG00000074410	1.52128	0.0442682	0.890333	0.049721	0.960345	0.999906	CA12	protein_coding
ENSG00000074416	544.604	-0.098502	0.0859796	-1.14564	0.251942	0.999906	MGLL	protein_coding
ENSG00000074527	11.8487	0.184812	0.290124	0.637013	0.524117	0.999906	NTN4	protein_coding
ENSG00000074582	323.194	0.065955	0.0636649	1.03597	0.300216	0.999906	BCS1L	protein_coding
ENSG00000074590	3.25325	-1.10768	0.546842	-2.02559	0.0428064	0.999906	NUAK1	protein_coding
ENSG00000074603	755.763	-0.113766	0.0499613	-2.27708	0.0227814	0.999906	DPP8	protein_coding
ENSG00000074621	38.7421	0.110556	0.152219	0.726296	0.467657	0.999906	SLC24A1	protein_coding
ENSG00000074657	57.0153	0.198381	0.139847	1.41856	0.156027	0.999906	ZNF532	protein_coding
ENSG00000074660	312.477	0.112353	0.0959367	1.17112	0.241552	0.999906	SCARF1	protein_coding
ENSG00000074695	634.153	-0.104904	0.0701131	-1.49622	0.134597	0.999906	LMAN1	protein_coding
ENSG00000074696	540.09	-0.0953536	0.066452	-1.43492	0.151309	0.999906	HACD3	protein_coding
ENSG00000074706	555.171	-0.0644653	0.0824603	-0.781773	0.434348	0.999906	IPCEF1	protein_coding
ENSG00000074755	441.033	0.0264207	0.0755849	0.34955	0.726676	0.999906	ZZEF1	protein_coding
ENSG00000074800	11532	-0.0667808	0.0535687	-1.24664	0.21253	0.999906	ENO1	protein_coding
ENSG00000074803	76.5483	0.31042	0.177944	1.74448	0.081076	0.999906	SLC12A1	protein_coding
ENSG00000074842	1544.83	-0.111346	0.0469372	-2.37223	0.0176813	0.999906	MYDGF	protein_coding
ENSG00000074855	13.8775	-0.0696571	0.259202	-0.268736	0.788133	0.999906	ANO8	protein_coding
ENSG00000074935	180.748	-0.00437431	0.10942	-0.0399774	0.968111	0.999906	TUBE1	protein_coding
ENSG00000074964	237.621	-0.098598	0.0947688	-1.04041	0.298152	0.999906	ARHGEF10L	protein_coding
ENSG00000074966	781.913	0.0103018	0.0730678	0.14099	0.887878	0.999906	TXK	protein_coding
ENSG00000075035	2.38217	0.973598	0.748688	1.3004	0.193462	0.999906	WSCD2	protein_coding
ENSG00000075043	0.483608	-0.468807	1.8616	-0.251831	0.801172	0.999906	KCNQ2	protein_coding
ENSG00000075073	1.8524	-0.0357823	0.829991	-0.0431117	0.965612	0.999906	TACR2	protein_coding
ENSG00000075089	500.329	-0.0818149	0.111257	-0.73537	0.462114	0.999906	ACTR6	protein_coding
ENSG00000075131	55.1651	-0.0268536	0.158847	-0.169054	0.865754	0.999906	TIPIN	protein_coding
ENSG00000075142	1676.45	-0.051771	0.0477108	-1.0851	0.277878	0.999906	SRI	protein_coding
ENSG00000075151	424.996	-0.0538587	0.0715389	-0.752858	0.451535	0.999906	EIF4G3	protein_coding
ENSG00000075188	252.451	0.0659712	0.10057	0.655971	0.511843	0.999906	NUP37	protein_coding
ENSG00000075213	3.86046	0.640757	0.561604	1.14094	0.253895	0.999906	SEMA3A	protein_coding
ENSG00000075218	11.7946	0.00412179	0.28861	0.0142815	0.988605	0.999906	GTSE1	protein_coding
ENSG00000075223	51.2803	0.084602	0.154474	0.547676	0.583914	0.999906	SEMA3C	protein_coding
ENSG00000075234	468.26	-0.0220867	0.0907243	-0.243449	0.807658	0.999906	TTC38	protein_coding
ENSG00000075239	410.966	-0.0747329	0.0668679	-1.11762	0.26373	0.999906	ACAT1	protein_coding
ENSG00000075240	113.581	-0.00443312	0.13635	-0.0325129	0.974063	0.999906	GRAMD4	protein_coding
ENSG00000075275	27.8276	0.308971	0.195514	1.5803	0.114038	0.999906	CELSR1	protein_coding
ENSG00000075290	0.874578	0.479365	0.993708	0.4824	0.629522	0.999906	WNT8B	protein_coding
ENSG00000075292	1008.62	-0.031692	0.064954	-0.487915	0.62561	0.999906	ZNF638	protein_coding
ENSG00000075303	253.938	-0.0593486	0.0884	-0.671364	0.501989	0.999906	SLC25A40	protein_coding
ENSG00000075336	307.478	-0.0735525	0.0921221	-0.798423	0.424625	0.999906	TIMM21	protein_coding
ENSG00000075340	50.5601	0.0213733	0.141626	0.150913	0.880044	0.999906	ADD2	protein_coding
ENSG00000075391	10.2608	0.169803	0.336636	0.50441	0.613973	0.999906	RASAL2	protein_coding
ENSG00000075399	187.937	0.0351989	0.136276	0.258292	0.796182	0.999906	VPS9D1	protein_coding
ENSG00000075407	178.781	-0.0397602	0.0925265	-0.429717	0.667401	0.999906	ZNF37A	protein_coding
ENSG00000075413	1891.49	-0.0339177	0.0568644	-0.596466	0.550864	0.999906	MARK3	protein_coding
ENSG00000075415	3343.65	-0.0668529	0.0368867	-1.81238	0.0699271	0.999906	SLC25A3	protein_coding
ENSG00000075420	1074.59	-0.136323	0.0605269	-2.25227	0.0243049	0.999906	FNDC3B	protein_coding
ENSG00000075426	1087.53	0.0384764	0.0727306	0.529026	0.596788	0.999906	FOSL2	protein_coding
ENSG00000075461	0.36825	-0.358334	2.9372	-0.121998	0.9029	0.999906	CACNG4	protein_coding
ENSG00000075539	661.933	-0.0613465	0.0716481	-0.85622	0.391876	0.999906	FRYL	protein_coding
ENSG00000075568	447.592	-0.0953749	0.0740427	-1.28811	0.197708	0.999906	TMEM131	protein_coding
ENSG00000075618	10.9395	-0.348089	0.294642	-1.1814	0.237445	0.999906	FSCN1	protein_coding
ENSG00000075624	293545	-0.0289798	0.0674293	-0.42978	0.667356	0.999906	ACTB	protein_coding
ENSG00000075643	2.48304	-0.22574	0.851417	-0.265135	0.790906	0.999906	MOCOS	protein_coding
ENSG00000075651	62.9588	0.0991939	0.135392	0.732644	0.463776	0.999906	PLD1	protein_coding
ENSG00000075673	0.234435	-0.367995	2.97829	-0.123559	0.901664	0.999906	ATP12A	protein_coding
ENSG00000075702	15.2454	-0.0743534	0.315661	-0.235549	0.813783	0.999906	WDR62	protein_coding
ENSG00000075711	270.846	-0.0230823	0.0696526	-0.331391	0.740349	0.999906	DLG1	protein_coding
ENSG00000075785	6059.41	-0.0205056	0.0825272	-0.24847	0.80377	0.999906	RAB7A	protein_coding
ENSG00000075790	3.7094	-0.325653	0.483096	-0.674097	0.50025	0.999906	BCAP29	protein_coding
ENSG00000075826	272.356	0.117613	0.0776676	1.51431	0.129946	0.999906	SEC31B	protein_coding
ENSG00000075856	396.567	0.0591052	0.0687111	0.860199	0.389679	0.999906	SART3	protein_coding
ENSG00000075884	4111.84	-0.0225071	0.0743823	-0.302587	0.762205	0.999906	ARHGAP15	protein_coding
ENSG00000075886	11.595	0.371367	0.278196	1.33491	0.181905	0.999906	TUBA3D	protein_coding
ENSG00000075891	0.235057	0.621292	2.97961	0.208515	0.834827	0.999906	PAX2	protein_coding
ENSG00000075914	335.158	-0.0338671	0.0601674	-0.562882	0.573516	0.999906	EXOSC7	protein_coding
ENSG00000075945	258.048	-0.0831707	0.0814838	-1.0207	0.307396	0.999906	KIFAP3	protein_coding
ENSG00000075975	504.348	0.111994	0.104918	1.06745	0.285769	0.999906	MKRN2	protein_coding
ENSG00000076003	253.789	0.0404015	0.0793853	0.508929	0.610802	0.999906	MCM6	protein_coding
ENSG00000076043	375.852	-0.0761907	0.0615895	-1.23707	0.21606	0.999906	REXO2	protein_coding
ENSG00000076053	587.33	-0.0728065	0.0947422	-0.768469	0.442208	0.999906	RBM7	protein_coding
ENSG00000076067	67.5486	-0.121364	0.133893	-0.906426	0.36471	0.999906	RBMS2	protein_coding
ENSG00000076108	1165.18	0.0372857	0.092991	0.40096	0.68845	0.999906	BAZ2A	protein_coding
ENSG00000076201	123.243	0.0743597	0.128074	0.580598	0.561511	0.999906	PTPN23	protein_coding
ENSG00000076242	338.786	0.0559136	0.0886628	0.630632	0.528281	0.999906	MLH1	protein_coding
ENSG00000076248	257.126	-0.0144222	0.100449	-0.143578	0.885834	0.999906	UNG	protein_coding
ENSG00000076258	46.9684	-0.0797489	0.159995	-0.498447	0.618169	0.999906	FMO4	protein_coding
ENSG00000076321	317.146	0.0142171	0.0730906	0.194513	0.845774	0.999906	KLHL20	protein_coding
ENSG00000076344	0.132816	0.173339	2.98261	0.0581166	0.953656	0.999906	RGS11	protein_coding
ENSG00000076351	21.1831	0.130991	0.241257	0.542953	0.587162	0.999906	SLC46A1	protein_coding
ENSG00000076356	59.3338	0.112415	0.158804	0.707888	0.479015	0.999906	PLXNA2	protein_coding
ENSG00000076382	22.7486	0.0662227	0.192335	0.344309	0.730614	0.999906	SPAG5	protein_coding
ENSG00000076513	1596.52	-0.0541538	0.0539019	-1.00467	0.315054	0.999906	ANKRD13A	protein_coding
ENSG00000076554	275.062	0.00586242	0.0961669	0.0609609	0.95139	0.999906	TPD52	protein_coding
ENSG00000076555	65.456	0.23258	0.134581	1.72818	0.0839563	0.999906	ACACB	protein_coding
ENSG00000076604	17.0064	0.191774	0.224266	0.855116	0.392487	0.999906	TRAF4	protein_coding
ENSG00000076641	1524.36	-0.00338916	0.0455389	-0.0744235	0.940673	0.999906	PAG1	protein_coding
ENSG00000076650	203.865	0.0333642	0.0950366	0.351067	0.725538	0.999906	GPATCH1	protein_coding
ENSG00000076662	379.873	0.00790933	0.100537	0.0786707	0.937295	0.999906	ICAM3	protein_coding
ENSG00000076685	255.498	0.118578	0.175252	0.676612	0.498652	0.999906	NT5C2	protein_coding
ENSG00000076706	2.99565	-0.296886	0.569662	-0.521163	0.602253	0.999906	MCAM	protein_coding
ENSG00000076716	5.49869	-0.100338	0.433192	-0.231625	0.816829	0.999906	GPC4	protein_coding
ENSG00000076770	1186.14	-0.134344	0.0824321	-1.62976	0.103153	0.999906	MBNL3	protein_coding
ENSG00000076826	2.17274	-0.29874	0.714189	-0.418293	0.675733	0.999906	CAMSAP3	protein_coding
ENSG00000076864	94.2801	0.0730114	0.197146	0.370343	0.711127	0.999906	RAP1GAP	protein_coding
ENSG00000076924	167.112	0.195707	0.125758	1.55622	0.119656	0.999906	XAB2	protein_coding
ENSG00000076928	3564.96	0.13996	0.0719143	1.9462	0.0516307	0.999906	ARHGEF1	protein_coding
ENSG00000076944	1530.39	0.003422	0.0712071	0.048057	0.961671	0.999906	STXBP2	protein_coding
ENSG00000076984	130.055	-0.0848184	0.140784	-0.602471	0.54686	0.999906	MAP2K7	protein_coding
ENSG00000077044	882.409	0.0365705	0.0768261	0.476017	0.634063	0.999906	DGKD	protein_coding
ENSG00000077063	5.43414	-0.733803	0.463762	-1.58228	0.113585	0.999906	CTTNBP2	protein_coding
ENSG00000077080	0.170876	0.329901	2.97818	0.110773	0.911796	0.999906	ACTL6B	protein_coding
ENSG00000077092	12.18	-0.554147	0.282749	-1.95986	0.0500123	0.999906	RARB	protein_coding
ENSG00000077097	1026.32	-0.0996761	0.0477516	-2.08739	0.036853	0.999906	TOP2B	protein_coding
ENSG00000077147	1085.27	-0.0517182	0.0690322	-0.74919	0.453743	0.999906	TM9SF3	protein_coding
ENSG00000077150	710.72	0.191336	0.101465	1.88573	0.0593314	0.999906	NFKB2	protein_coding
ENSG00000077152	68.9016	0.0275225	0.118384	0.232484	0.816162	0.999906	UBE2T	protein_coding
ENSG00000077157	735.887	-0.0178104	0.0780489	-0.228196	0.819494	0.999906	PPP1R12B	protein_coding
ENSG00000077232	512.983	0.0286715	0.0600578	0.477398	0.633078	0.999906	DNAJC10	protein_coding
ENSG00000077235	412.039	0.0562686	0.070053	0.803229	0.421843	0.999906	GTF3C1	protein_coding
ENSG00000077238	1196.28	0.157428	0.0697716	2.25633	0.0240502	0.999906	IL4R	protein_coding
ENSG00000077254	633.628	-0.0809758	0.0684728	-1.1826	0.236968	0.999906	USP33	protein_coding
ENSG00000077264	11.9994	-0.557371	0.279541	-1.99388	0.0461652	0.999906	PAK3	protein_coding
ENSG00000077274	0.126754	-0.0979129	2.98245	-0.0328297	0.97381	0.999906	CAPN6	protein_coding
ENSG00000077312	607.375	0.0681102	0.0554768	1.22772	0.219551	0.999906	SNRPA	protein_coding
ENSG00000077327	5.48143	0.887469	0.461347	1.92365	0.0543986	0.999906	SPAG6	protein_coding
ENSG00000077348	533.796	-0.0846431	0.0657964	-1.28644	0.19829	0.999906	EXOSC5	protein_coding
ENSG00000077380	419.878	-0.114598	0.0668444	-1.71439	0.0864563	0.999906	DYNC1I2	protein_coding
ENSG00000077420	4009.91	-0.0331533	0.0634895	-0.522186	0.601541	0.999906	APBB1IP	protein_coding
ENSG00000077454	505.206	0.138448	0.100339	1.3798	0.167648	0.999906	LRCH4	protein_coding
ENSG00000077458	306.779	-0.0481075	0.0739536	-0.650509	0.515364	0.999906	FAM76B	protein_coding
ENSG00000077463	52.5996	-0.0537027	0.182496	-0.294268	0.768553	0.999906	SIRT6	protein_coding
ENSG00000077514	370.452	0.00173588	0.0602172	0.028827	0.977003	0.999906	POLD3	protein_coding
ENSG00000077522	0.484316	0.720336	2.65172	0.271648	0.785893	0.999906	ACTN2	protein_coding
ENSG00000077549	4567.6	-0.0475756	0.049479	-0.96153	0.336286	0.999906	CAPZB	protein_coding
ENSG00000077585	197.588	0.00719908	0.104135	0.0691323	0.944884	0.999906	GPR137B	protein_coding
ENSG00000077616	11.7566	-0.313913	0.282799	-1.11002	0.266989	0.999906	NAALAD2	protein_coding
ENSG00000077684	647.312	-0.0100816	0.057508	-0.175308	0.860838	0.999906	JADE1	protein_coding
ENSG00000077713	99.3233	0.0301894	0.128522	0.234896	0.814289	0.999906	SLC25A43	protein_coding
ENSG00000077721	1181.71	-0.121464	0.0706056	-1.72032	0.0853739	0.999906	UBE2A	protein_coding
ENSG00000077782	81.3043	0.0543577	0.163935	0.331582	0.740205	0.999906	FGFR1	protein_coding
ENSG00000077800	0.401207	0.359947	1.82148	0.197613	0.843348	0.999906	FKBP6	protein_coding
ENSG00000077935	8.69124	-0.0587951	0.331295	-0.17747	0.859139	0.999906	SMC1B	protein_coding
ENSG00000077942	1.88575	0.0349746	0.744052	0.0470056	0.962509	0.999906	FBLN1	protein_coding
ENSG00000077943	0.0598139	-0.110852	2.98593	-0.0371248	0.970386	0.999906	ITGA8	protein_coding
ENSG00000077984	3752.65	-0.0860323	0.0500993	-1.71724	0.0859359	0.999906	CST7	protein_coding
ENSG00000078018	4.32688	0.0690877	0.560882	0.123177	0.901967	0.999906	MAP2	protein_coding
ENSG00000078043	232.114	-0.0790528	0.0861944	-0.917145	0.359066	0.999906	PIAS2	protein_coding
ENSG00000078053	66.9167	-0.0359788	0.157657	-0.228209	0.819484	0.999906	AMPH	protein_coding
ENSG00000078061	1405.44	0.0155714	0.06725	0.231545	0.816891	0.999906	ARAF	protein_coding
ENSG00000078070	214.548	-0.109214	0.122866	-0.888883	0.374066	0.999906	MCCC1	protein_coding
ENSG00000078081	18.4995	-0.186184	0.323028	-0.576372	0.564364	0.999906	LAMP3	protein_coding
ENSG00000078098	0.539886	-1.11876	1.67092	-0.669547	0.503147	0.999906	FAP	protein_coding
ENSG00000078114	8.98594	0.389275	0.487032	0.799279	0.424128	0.999906	NEBL	protein_coding
ENSG00000078124	249.143	-0.17628	0.0773358	-2.27941	0.0226429	0.999906	ACER3	protein_coding
ENSG00000078140	628.476	-0.08133	0.0563693	-1.44281	0.149075	0.999906	UBE2K	protein_coding
ENSG00000078142	555.792	-0.0111795	0.0623196	-0.179391	0.857631	0.999906	PIK3C3	protein_coding
ENSG00000078177	261.908	-0.106267	0.0999406	-1.0633	0.287648	0.999906	N4BP2	protein_coding
ENSG00000078237	62.1368	-0.0922532	0.130584	-0.706467	0.479898	0.999906	TIGAR	protein_coding
ENSG00000078246	87.8961	-0.126197	0.119194	-1.05875	0.289714	0.999906	TULP3	protein_coding
ENSG00000078269	148	-0.170015	0.0986045	-1.72422	0.0846689	0.999906	SYNJ2	protein_coding
ENSG00000078295	0.154551	-0.1715	2.98206	-0.0575106	0.954138	0.999906	ADCY2	protein_coding
ENSG00000078304	2335.1	-0.0397821	0.0458523	-0.867615	0.385605	0.999906	PPP2R5C	protein_coding
ENSG00000078319	239.812	0.0309357	0.065798	0.470161	0.63824	0.999906	PMS2P1	transcribed_unprocessed_pseudogene
ENSG00000078328	0.6106	0.0831028	1.3383	0.0620958	0.950487	0.999906	RBFOX1	protein_coding
ENSG00000078369	3135.58	0.0158025	0.064889	0.243532	0.807594	0.999906	GNB1	protein_coding
ENSG00000078399	6.40308	0.136304	0.403458	0.337838	0.735485	0.999906	HOXA9	protein_coding
ENSG00000078401	15.3339	0.0449456	0.284037	0.158239	0.874269	0.999906	EDN1	protein_coding
ENSG00000078403	209.735	-0.0257018	0.0845924	-0.303831	0.761257	0.999906	MLLT10	protein_coding
ENSG00000078487	144.674	0.00688602	0.0946382	0.0727615	0.941996	0.999906	ZCWPW1	protein_coding
ENSG00000078579	0.269558	-0.507317	2.97615	-0.170461	0.864648	0.999906	FGF20	protein_coding
ENSG00000078589	944.404	0.0383578	0.0678051	0.565706	0.571593	0.999906	P2RY10	protein_coding
ENSG00000078596	2144.74	-0.0328336	0.054242	-0.605318	0.544968	0.999906	ITM2A	protein_coding
ENSG00000078618	2056.39	0.00497859	0.0548448	0.0907759	0.927671	0.999906	NRDC	protein_coding
ENSG00000078668	1976.2	-0.0964408	0.0708752	-1.36071	0.173605	0.999906	VDAC3	protein_coding
ENSG00000078674	995.954	-0.0612052	0.0581667	-1.05224	0.292691	0.999906	PCM1	protein_coding
ENSG00000078687	479.952	-0.0189644	0.0868135	-0.21845	0.827079	0.999906	TNRC6C	protein_coding
ENSG00000078699	503.319	0.0197659	0.0585939	0.337336	0.735863	0.999906	CBFA2T2	protein_coding
ENSG00000078747	533.119	-0.00292087	0.0745017	-0.0392054	0.968727	0.999906	ITCH	protein_coding
ENSG00000078795	9.29622	0.0447801	0.32196	0.139086	0.889382	0.999906	PKD2L2	protein_coding
ENSG00000078804	95.1461	-0.0939171	0.137487	-0.683096	0.494546	0.999906	TP53INP2	protein_coding
ENSG00000078808	1703.15	0.0904141	0.0581099	1.55592	0.119728	0.999906	SDF4	protein_coding
ENSG00000078814	20.3237	0.0655763	0.225431	0.290892	0.771134	0.999906	MYH7B	protein_coding
ENSG00000078900	9.61794	0.0276524	0.29955	0.0923131	0.926449	0.999906	TP73	protein_coding
ENSG00000078902	1951.39	-0.0300522	0.0597489	-0.502976	0.614981	0.999906	TOLLIP	protein_coding
ENSG00000078967	80.5602	0.10374	0.107213	0.967604	0.333242	0.999906	UBE2D4	protein_coding
ENSG00000079101	0.0852707	0.27697	2.98571	0.0927653	0.92609	0.999906	CLUL1	protein_coding
ENSG00000079102	1.49748	-0.344642	0.973985	-0.353847	0.723453	0.999906	RUNX1T1	protein_coding
ENSG00000079112	0.200015	-0.0971581	2.98135	-0.0325886	0.974003	0.999906	CDH17	protein_coding
ENSG00000079134	306.662	-0.0266286	0.0851292	-0.312802	0.754431	0.999906	THOC1	protein_coding
ENSG00000079150	21.3574	-0.128327	0.238361	-0.538374	0.590319	0.999906	FKBP7	protein_coding
ENSG00000079156	7.46452	-0.307101	0.408941	-0.750968	0.452672	0.999906	OSBPL6	protein_coding
ENSG00000079215	14.7146	-0.245782	0.242147	-1.01501	0.310102	0.999906	SLC1A3	protein_coding
ENSG00000079246	4821.3	-0.0632146	0.05283	-1.19657	0.231475	0.999906	XRCC5	protein_coding
ENSG00000079257	257.554	-0.0782851	0.074018	-1.05765	0.290215	0.999906	LXN	protein_coding
ENSG00000079263	743.591	0.0799058	0.061283	1.30388	0.192274	0.999906	SP140	protein_coding
ENSG00000079277	799.964	-0.0329752	0.0548502	-0.601187	0.547715	0.999906	MKNK1	protein_coding
ENSG00000079308	1835.33	-0.0161224	0.0926046	-0.174099	0.861788	0.999906	TNS1	protein_coding
ENSG00000079313	142.803	0.223997	0.137424	1.62998	0.103106	0.999906	REXO1	protein_coding
ENSG00000079332	1016.4	0.00395113	0.0538465	0.0733776	0.941506	0.999906	SAR1A	protein_coding
ENSG00000079335	500.115	0.00601007	0.0638444	0.0941362	0.925001	0.999906	CDC14A	protein_coding
ENSG00000079337	20.5267	0.0142647	0.229077	0.0622705	0.950347	0.999906	RAPGEF3	protein_coding
ENSG00000079385	420.376	0.088561	0.102307	0.865639	0.386688	0.999906	CEACAM1	protein_coding
ENSG00000079387	166.412	0.104189	0.0840651	1.23939	0.215201	0.999906	SENP1	protein_coding
ENSG00000079393	9.12469	0.228039	0.382424	0.596297	0.550977	0.999906	DUSP13	protein_coding
ENSG00000079432	129.889	0.09651	0.150762	0.640149	0.522076	0.999906	CIC	protein_coding
ENSG00000079435	35.6124	0.371698	0.169414	2.19403	0.0282335	0.999906	LIPE	protein_coding
ENSG00000079459	2175.04	-0.0649623	0.0634529	-1.02379	0.305935	0.999906	FDFT1	protein_coding
ENSG00000079462	207.093	-0.136538	0.0958199	-1.42495	0.154172	0.999906	PAFAH1B3	protein_coding
ENSG00000079482	16.997	-0.134256	0.242238	-0.55423	0.579422	0.999906	OPHN1	protein_coding
ENSG00000079616	496.209	0.0970849	0.0903106	1.07501	0.28237	0.999906	KIF22	protein_coding
ENSG00000079689	0.23111	-0.491971	2.97879	-0.165158	0.86882	0.999906	SCGN	protein_coding
ENSG00000079691	53.044	0.00403627	0.147733	0.0273214	0.978203	0.999906	CARMIL1	protein_coding
ENSG00000079739	541.331	-0.0622017	0.0832236	-0.747405	0.454819	0.999906	PGM1	protein_coding
ENSG00000079785	647.051	-0.104278	0.0621775	-1.67711	0.0935209	0.999906	DDX1	protein_coding
ENSG00000079805	1742.51	0.133456	0.0694239	1.92233	0.0545641	0.999906	DNM2	protein_coding
ENSG00000079819	67.6527	-0.154815	0.136292	-1.13591	0.255995	0.999906	EPB41L2	protein_coding
ENSG00000079931	12.6861	0.227449	0.278698	0.816112	0.414436	0.999906	MOXD1	protein_coding
ENSG00000079950	1840.94	-0.0952033	0.0604564	-1.57474	0.115316	0.999906	STX7	protein_coding
ENSG00000079974	193.012	0.0554763	0.0795736	0.697169	0.485697	0.999906	RABL2B	protein_coding
ENSG00000079999	603.334	0.0334006	0.068197	0.489767	0.624299	0.999906	KEAP1	protein_coding
ENSG00000080007	16.3503	-0.254057	0.319036	-0.796326	0.425842	0.999906	DDX43	protein_coding
ENSG00000080031	1.07797	-0.216594	1.24259	-0.174308	0.861623	0.999906	PTPRH	protein_coding
ENSG00000080166	2.68307	0.509622	0.647918	0.786553	0.431544	0.999906	DCT	protein_coding
ENSG00000080189	1049.2	0.0765886	0.0494818	1.54781	0.121667	0.999906	SLC35C2	protein_coding
ENSG00000080200	43.5272	-0.108571	0.14807	-0.733244	0.46341	0.999906	CRYBG3	protein_coding
ENSG00000080293	0.113209	0.123271	2.98122	0.0413493	0.967017	0.999906	SCTR	protein_coding
ENSG00000080298	270.7	-0.0464023	0.0619229	-0.749356	0.453643	0.999906	RFX3	protein_coding
ENSG00000080345	737.521	-0.0733166	0.0689422	-1.06345	0.287578	0.999906	RIF1	protein_coding
ENSG00000080371	764.718	-0.00635255	0.0581714	-0.109204	0.913041	0.999906	RAB21	protein_coding
ENSG00000080493	34.1893	-0.0755598	0.160775	-0.469971	0.638376	0.999906	SLC4A4	protein_coding
ENSG00000080503	1066.51	0.0198701	0.056528	0.351509	0.725207	0.999906	SMARCA2	protein_coding
ENSG00000080546	458.878	-0.0586792	0.0803471	-0.730322	0.465193	0.999906	SESN1	protein_coding
ENSG00000080561	48.7984	0.191901	0.14483	1.32501	0.185169	0.999906	MID2	protein_coding
ENSG00000080573	7.18797	0.606965	0.435937	1.39232	0.163824	0.999906	COL5A3	protein_coding
ENSG00000080603	25.6893	0.16856	0.185565	0.908357	0.36369	0.999906	SRCAP	protein_coding
ENSG00000080608	405.875	-0.0846086	0.0774861	-1.09192	0.274869	0.999906	PUM3	protein_coding
ENSG00000080618	3.82984	-0.418191	0.535838	-0.780442	0.435131	0.999906	CPB2	protein_coding
ENSG00000080644	0.25481	0.239139	2.97632	0.080347	0.935961	0.999906	CHRNA3	protein_coding
ENSG00000080802	329.323	-0.11151	0.0663697	-1.68014	0.0929307	0.999906	CNOT4	protein_coding
ENSG00000080815	1762.35	-0.0530297	0.0872993	-0.607447	0.543554	0.999906	PSEN1	protein_coding
ENSG00000080819	151.528	-0.0317036	0.0779381	-0.40678	0.68417	0.999906	CPOX	protein_coding
ENSG00000080822	1069.08	-0.0520684	0.0946433	-0.550155	0.582213	0.999906	CLDND1	protein_coding
ENSG00000080823	24.3773	0.264009	0.224162	1.17776	0.238891	0.999906	MOK	protein_coding
ENSG00000080824	7461.67	-0.176252	0.0574592	-3.06743	0.00215912	0.999906	HSP90AA1	protein_coding
ENSG00000080839	116.619	0.147886	0.100671	1.469	0.141833	0.999906	RBL1	protein_coding
ENSG00000080845	274.114	0.0775695	0.0801259	0.968096	0.332996	0.999906	DLGAP4	protein_coding
ENSG00000080854	40.219	0.164608	0.142111	1.1583	0.24674	0.999906	IGSF9B	protein_coding
ENSG00000080947	66.4132	0.0433793	0.116892	0.371107	0.710558	0.999906	CROCCP3	transcribed_unprocessed_pseudogene
ENSG00000080986	91.7169	0.000787558	0.121567	0.00647836	0.994831	0.999906	NDC80	protein_coding
ENSG00000081014	66.1463	0.0295939	0.136144	0.217372	0.827919	0.999906	AP4E1	protein_coding
ENSG00000081019	971.474	0.0203983	0.0658433	0.309801	0.756713	0.999906	RSBN1	protein_coding
ENSG00000081026	48.9561	-0.241158	0.163523	-1.47476	0.140276	0.999906	MAGI3	protein_coding
ENSG00000081041	7.46704	0.222763	0.377911	0.589459	0.555554	0.999906	CXCL2	protein_coding
ENSG00000081051	0.2623	0.11784	2.98073	0.0395338	0.968465	0.999906	AFP	protein_coding
ENSG00000081052	34.7276	0.0738621	0.189338	0.390108	0.696457	0.999906	COL4A4	protein_coding
ENSG00000081059	2834.7	0.163337	0.0667098	2.44848	0.0143461	0.999906	TCF7	protein_coding
ENSG00000081087	864.142	-0.0545617	0.0888534	-0.614064	0.539173	0.999906	OSTM1	protein_coding
ENSG00000081138	0.162943	-0.347307	2.98197	-0.116469	0.907281	0.999906	CDH7	protein_coding
ENSG00000081148	5.66102	-0.0193477	0.415129	-0.0466064	0.962827	0.999906	IMPG2	protein_coding
ENSG00000081154	1605.61	0.020109	0.0741135	0.271327	0.786139	0.999906	PCNP	protein_coding
ENSG00000081177	87.7112	-0.0131787	0.116701	-0.112928	0.910088	0.999906	EXD2	protein_coding
ENSG00000081181	31.8384	-0.204795	0.156242	-1.31075	0.189942	0.999906	ARG2	protein_coding
ENSG00000081189	740.586	-0.0855825	0.06069	-1.41016	0.158493	0.999906	MEF2C	protein_coding
ENSG00000081237	23070.3	0.0330675	0.0598083	0.552892	0.580338	0.999906	PTPRC	protein_coding
ENSG00000081248	0.113447	0.311508	2.98289	0.104431	0.916827	0.999906	CACNA1S	protein_coding
ENSG00000081277	0.176589	-0.31494	2.98255	-0.105594	0.915904	0.999906	PKP1	protein_coding
ENSG00000081307	280.243	0.00477972	0.103822	0.0460377	0.96328	0.999906	UBA5	protein_coding
ENSG00000081320	2655.21	-0.0618697	0.0515782	-1.19953	0.230321	0.999906	STK17B	protein_coding
ENSG00000081377	151.774	0.00554493	0.0945893	0.0586212	0.953254	0.999906	CDC14B	protein_coding
ENSG00000081386	103.883	-0.039039	0.108363	-0.360261	0.718652	0.999906	ZNF510	protein_coding
ENSG00000081665	410.566	0.020821	0.0659885	0.315525	0.752363	0.999906	ZNF506	protein_coding
ENSG00000081692	109.736	0.0755353	0.0939223	0.804232	0.421263	0.999906	JMJD4	protein_coding
ENSG00000081721	398.037	-0.0355833	0.0814099	-0.437089	0.662047	0.999906	DUSP12	protein_coding
ENSG00000081760	111.111	0.0561074	0.109211	0.513754	0.607424	0.999906	AACS	protein_coding
ENSG00000081791	528.942	-0.0376223	0.0601402	-0.625577	0.531592	0.999906	DELE1	protein_coding
ENSG00000081803	0.23246	0.720477	2.98165	0.241637	0.809062	0.999906	CADPS2	protein_coding
ENSG00000081818	0.467485	-0.448611	2.97493	-0.150797	0.880136	0.999906	PCDHB4	protein_coding
ENSG00000081853	0.355523	0.67741	2.97537	0.227673	0.819901	0.999906	PCDHGA2	protein_coding
ENSG00000081870	440.189	-0.146405	0.0683313	-2.14257	0.0321477	0.999906	HSPB11	protein_coding
ENSG00000081913	109.451	-0.0502368	0.105024	-0.478335	0.632412	0.999906	PHLPP1	protein_coding
ENSG00000081923	39.451	-0.188565	0.149341	-1.26265	0.206715	0.999906	ATP8B1	protein_coding
ENSG00000081985	67.372	0.134593	0.15073	0.892941	0.371889	0.999906	IL12RB2	protein_coding
ENSG00000082014	488.297	-0.0565586	0.0631309	-0.895894	0.37031	0.999906	SMARCD3	protein_coding
ENSG00000082068	344.975	0.0797775	0.0787873	1.01257	0.311267	0.999906	WDR70	protein_coding
ENSG00000082074	18487.3	-0.0587516	0.0507174	-1.15841	0.246696	0.999906	FYB1	protein_coding
ENSG00000082126	0.164266	-0.523987	2.98106	-0.175772	0.860473	0.999906	MPP4	protein_coding
ENSG00000082146	9636.18	-0.121947	0.0838401	-1.45452	0.145801	0.999906	STRADB	protein_coding
ENSG00000082153	1331.72	-0.0591122	0.0892181	-0.662559	0.507613	0.999906	BZW1	protein_coding
ENSG00000082196	17.2323	-0.167004	0.252809	-0.660594	0.508873	0.999906	C1QTNF3	protein_coding
ENSG00000082212	986.622	-0.0574555	0.0647716	-0.887048	0.375053	0.999906	ME2	protein_coding
ENSG00000082213	210.995	0.0545518	0.1003	0.543886	0.58652	0.999906	C5orf22	protein_coding
ENSG00000082258	591.098	0.0240017	0.0674824	0.355674	0.722085	0.999906	CCNT2	protein_coding
ENSG00000082269	55.5163	-0.124008	0.171016	-0.725126	0.468375	0.999906	FAM135A	protein_coding
ENSG00000082293	80.5536	0.149894	0.132075	1.13491	0.256412	0.999906	COL19A1	protein_coding
ENSG00000082397	208.17	-0.201012	0.0836955	-2.4017	0.0163189	0.999906	EPB41L3	protein_coding
ENSG00000082438	74.3814	0.0581245	0.159413	0.364616	0.715398	0.999906	COBLL1	protein_coding
ENSG00000082458	71.6656	0.16747	0.126665	1.32215	0.186117	0.999906	DLG3	protein_coding
ENSG00000082497	0.624269	0.894955	1.88116	0.475747	0.634255	0.999906	SERTAD4	protein_coding
ENSG00000082512	414.415	0.0849561	0.0673268	1.26185	0.207004	0.999906	TRAF5	protein_coding
ENSG00000082515	487.62	-0.0719425	0.0741669	-0.970008	0.332042	0.999906	MRPL22	protein_coding
ENSG00000082516	138.576	-0.0687544	0.107537	-0.639354	0.522593	0.999906	GEMIN5	protein_coding
ENSG00000082641	144.773	-0.0587121	0.121712	-0.482387	0.629531	0.999906	NFE2L1	protein_coding
ENSG00000082684	0.346439	0.410555	2.71504	0.151215	0.879806	0.999906	SEMA5B	protein_coding
ENSG00000082701	685.397	-0.124843	0.0667839	-1.86935	0.0615741	0.999906	GSK3B	protein_coding
ENSG00000082781	291.612	-0.0418766	0.0998902	-0.419226	0.675051	0.999906	ITGB5	protein_coding
ENSG00000082805	255.959	0.0633747	0.0732668	0.864986	0.387047	0.999906	ERC1	protein_coding
ENSG00000082898	760.993	0.0788688	0.0579074	1.36198	0.173204	0.999906	XPO1	protein_coding
ENSG00000082929	0.292259	-0.209263	2.88528	-0.0725279	0.942182	0.999906	LINC01587	lncRNA
ENSG00000082996	4151.86	-0.0538276	0.0833201	-0.646034	0.518258	0.999906	RNF13	protein_coding
ENSG00000083067	0.7842	0.212116	2.96287	0.0715913	0.942927	0.999906	TRPM3	protein_coding
ENSG00000083093	75.3544	-0.0548868	0.115453	-0.475405	0.634498	0.999906	PALB2	protein_coding
ENSG00000083097	100.543	0.0323577	0.109544	0.295384	0.7677	0.999906	DOP1A	protein_coding
ENSG00000083099	545.227	-0.025864	0.0568166	-0.455218	0.648952	0.999906	LYRM2	protein_coding
ENSG00000083123	127.19	0.144696	0.111818	1.29403	0.195654	0.999906	BCKDHB	protein_coding
ENSG00000083168	967.055	0.00710108	0.0623676	0.113858	0.90935	0.999906	KAT6A	protein_coding
ENSG00000083223	1531.37	-0.0516898	0.068314	-0.756651	0.449259	0.999906	TUT7	protein_coding
ENSG00000083290	159.623	-0.0495671	0.0776596	-0.638262	0.523303	0.999906	ULK2	protein_coding
ENSG00000083307	0.714649	0.135437	1.30955	0.103423	0.917627	0.999906	GRHL2	protein_coding
ENSG00000083312	842.592	-0.0811499	0.050102	-1.61969	0.105298	0.999906	TNPO1	protein_coding
ENSG00000083444	457.082	-0.0165425	0.0856045	-0.193244	0.846768	0.999906	PLOD1	protein_coding
ENSG00000083454	142.238	-0.0312332	0.118923	-0.262632	0.792834	0.999906	P2RX5	protein_coding
ENSG00000083457	370.923	-0.0874371	0.0659942	-1.32492	0.185197	0.999906	ITGAE	protein_coding
ENSG00000083520	417.152	-0.0806569	0.0633362	-1.27347	0.202851	0.999906	DIS3	protein_coding
ENSG00000083535	237.58	-0.0409739	0.110119	-0.372088	0.709827	0.999906	PIBF1	protein_coding
ENSG00000083544	139.908	-0.0193382	0.118314	-0.163448	0.870165	0.999906	TDRD3	protein_coding
ENSG00000083635	94.9764	-0.0525294	0.1036	-0.50704	0.612127	0.999906	NUFIP1	protein_coding
ENSG00000083642	470.618	-0.0379685	0.068843	-0.551523	0.581275	0.999906	PDS5B	protein_coding
ENSG00000083720	238.831	0.0853832	0.0820176	1.04104	0.297859	0.999906	OXCT1	protein_coding
ENSG00000083750	149.956	-0.00767891	0.101105	-0.0759501	0.939459	0.999906	RRAGB	protein_coding
ENSG00000083799	2057.25	-0.0355436	0.0510399	-0.696388	0.486186	0.999906	CYLD	protein_coding
ENSG00000083807	42.7439	-0.0920801	0.139512	-0.660016	0.509244	0.999906	SLC27A5	protein_coding
ENSG00000083812	341.938	0.155014	0.0915862	1.69255	0.0905413	0.999906	ZNF324	protein_coding
ENSG00000083814	352.004	0.0903318	0.0839854	1.07557	0.282122	0.999906	ZNF671	protein_coding
ENSG00000083817	81.8851	0.0375474	0.117704	0.318999	0.749727	0.999906	ZNF416	protein_coding
ENSG00000083828	338.613	0.0882767	0.0786785	1.12199	0.261866	0.999906	ZNF586	protein_coding
ENSG00000083838	49.4251	0.0385054	0.141337	0.272437	0.785286	0.999906	ZNF446	protein_coding
ENSG00000083844	162.596	0.183533	0.0980995	1.87088	0.0613616	0.999906	ZNF264	protein_coding
ENSG00000083845	3611.12	-0.0999174	0.0983592	-1.01584	0.309705	0.999906	RPS5	protein_coding
ENSG00000083857	1.70113	-0.180242	0.782869	-0.230232	0.817911	0.999906	FAT1	protein_coding
ENSG00000083896	922.968	-0.0898927	0.0810188	-1.10953	0.267202	0.999906	YTHDC1	protein_coding
ENSG00000083937	1505.64	-0.0597266	0.053017	-1.12655	0.259931	0.999906	CHMP2B	protein_coding
ENSG00000084070	10509.3	-0.060593	0.0632297	-0.9583	0.337911	0.999906	SMAP2	protein_coding
ENSG00000084072	958.557	0.0223387	0.0563316	0.396558	0.691693	0.999906	PPIE	protein_coding
ENSG00000084073	487.138	-0.1052	0.0917124	-1.14707	0.251354	0.999906	ZMPSTE24	protein_coding
ENSG00000084090	1253.77	-0.0239004	0.0850965	-0.280863	0.778816	0.999906	STARD7	protein_coding
ENSG00000084092	260.415	0.0586969	0.0810131	0.724537	0.468736	0.999906	NOA1	protein_coding
ENSG00000084093	1413	0.0111284	0.0504766	0.220466	0.825508	0.999906	REST	protein_coding
ENSG00000084110	1008.49	0.0213084	0.0870531	0.244775	0.806631	0.999906	HAL	protein_coding
ENSG00000084112	462.624	-0.0236949	0.0744387	-0.318314	0.750247	0.999906	SSH1	protein_coding
ENSG00000084207	3694.38	-0.134082	0.0734152	-1.82635	0.067798	0.999906	GSTP1	protein_coding
ENSG00000084234	4721.92	-0.0869964	0.0678459	-1.28227	0.199749	0.999906	APLP2	protein_coding
ENSG00000084444	30.7658	-0.0638788	0.167189	-0.382076	0.702405	0.999906	FAM234B	protein_coding
ENSG00000084453	0.230669	0.127615	2.98063	0.0428149	0.965849	0.999906	SLCO1A2	protein_coding
ENSG00000084463	916.195	0.0186308	0.0822329	0.226561	0.820765	0.999906	WBP11	protein_coding
ENSG00000084623	2035.31	-0.0675413	0.0492283	-1.372	0.170063	0.999906	EIF3I	protein_coding
ENSG00000084628	0.146227	0.119163	2.98117	0.0399718	0.968116	0.999906	NKAIN1	protein_coding
ENSG00000084636	1.74722	0.676259	0.7586	0.891456	0.372684	0.999906	COL16A1	protein_coding
ENSG00000084652	457.102	0.0159511	0.0558348	0.285685	0.77512	0.999906	TXLNA	protein_coding
ENSG00000084674	1.88949	0.22081	2.97529	0.0742148	0.940839	0.999906	APOB	protein_coding
ENSG00000084676	1852.57	-0.00520058	0.0624321	-0.0832999	0.933613	0.999906	NCOA1	protein_coding
ENSG00000084693	135.545	0.148314	0.108445	1.36765	0.171422	0.999906	AGBL5	protein_coding
ENSG00000084710	4.87375	0.602707	0.436087	1.38208	0.166948	0.999906	EFR3B	protein_coding
ENSG00000084731	57.4287	0.0329651	0.139734	0.235913	0.8135	0.999906	KIF3C	protein_coding
ENSG00000084733	2579.5	-0.0630584	0.0715216	-0.881669	0.377956	0.999906	RAB10	protein_coding
ENSG00000084734	0.807839	0.988162	2.96366	0.333426	0.738813	0.999906	GCKR	protein_coding
ENSG00000084754	2279.13	-0.00468088	0.050887	-0.0919858	0.926709	0.999906	HADHA	protein_coding
ENSG00000084764	50.2227	0.168675	0.133295	1.26542	0.205719	0.999906	MAPRE3	protein_coding
ENSG00000084774	144.512	-0.0152749	0.129039	-0.118374	0.905771	0.999906	CAD	protein_coding
ENSG00000085063	494.377	-0.038129	0.0761658	-0.500606	0.616649	0.999906	CD59	protein_coding
ENSG00000085117	3148.03	0.0223256	0.0538472	0.41461	0.678427	0.999906	CD82	protein_coding
ENSG00000085185	93.8117	0.0859453	0.143787	0.597727	0.550022	0.999906	BCORL1	protein_coding
ENSG00000085224	2320.03	-0.0888819	0.0609514	-1.45824	0.144774	0.999906	ATRX	protein_coding
ENSG00000085231	290.568	-0.0401287	0.0810612	-0.495041	0.620571	0.999906	AK6	protein_coding
ENSG00000085265	30804.8	-0.109689	0.058248	-1.88313	0.0596826	0.999906	FCN1	protein_coding
ENSG00000085274	249.731	0.0384341	0.0872932	0.440288	0.659729	0.999906	MYNN	protein_coding
ENSG00000085276	2.72912	-0.50686	0.719927	-0.704043	0.481406	0.999906	MECOM	protein_coding
ENSG00000085365	396.609	-0.0512918	0.087309	-0.587475	0.556885	0.999906	SCAMP1	protein_coding
ENSG00000085377	424.028	-0.0423114	0.0676655	-0.625302	0.531773	0.999906	PREP	protein_coding
ENSG00000085382	57.0483	0.00104056	0.136044	0.00764868	0.993897	0.999906	HACE1	protein_coding
ENSG00000085415	252.529	0.0714031	0.10443	0.683742	0.494138	0.999906	SEH1L	protein_coding
ENSG00000085433	132.412	-0.0386604	0.103216	-0.374559	0.707988	0.999906	WDR47	protein_coding
ENSG00000085449	357.802	-0.109086	0.0823437	-1.32477	0.185249	0.999906	WDFY1	protein_coding
ENSG00000085465	26.1474	-0.170001	0.182952	-0.929208	0.352781	0.999906	OVGP1	protein_coding
ENSG00000085491	245.896	-0.0958569	0.0913039	-1.04987	0.293779	0.999906	SLC25A24	protein_coding
ENSG00000085511	198.653	0.0101971	0.0816147	0.124942	0.90057	0.999906	MAP3K4	protein_coding
ENSG00000085514	7161.13	-0.00786683	0.0640262	-0.122869	0.902211	0.999906	PILRA	protein_coding
ENSG00000085552	4.56516	0.0994244	0.549564	0.180915	0.856434	0.999906	IGSF9	protein_coding
ENSG00000085563	105.994	0.146977	0.113978	1.28952	0.197216	0.999906	ABCB1	protein_coding
ENSG00000085644	101.269	0.077264	0.13587	0.568661	0.569586	0.999906	ZNF213	protein_coding
ENSG00000085662	1474.55	-0.0329561	0.0549941	-0.599267	0.548995	0.999906	AKR1B1	protein_coding
ENSG00000085719	1038.25	-0.133111	0.0547457	-2.43144	0.0150388	0.999906	CPNE3	protein_coding
ENSG00000085721	270.666	0.0658966	0.0873161	0.75469	0.450435	0.999906	RRN3	protein_coding
ENSG00000085733	202.299	-0.116994	0.109622	-1.06726	0.285856	0.999906	CTTN	protein_coding
ENSG00000085741	15.0414	-0.154211	0.283085	-0.544751	0.585925	0.999906	WNT11	protein_coding
ENSG00000085760	219.11	-0.0260357	0.0794819	-0.327568	0.743238	0.999906	MTIF2	protein_coding
ENSG00000085788	235.326	0.0969081	0.0774767	1.2508	0.211006	0.999906	DDHD2	protein_coding
ENSG00000085831	24.3041	-0.0637712	0.246605	-0.258597	0.795947	0.999906	TTC39A	protein_coding
ENSG00000085832	673.593	-0.0893919	0.0567284	-1.57579	0.115075	0.999906	EPS15	protein_coding
ENSG00000085840	10.777	-0.109384	0.322618	-0.33905	0.734572	0.999906	ORC1	protein_coding
ENSG00000085871	268.231	-0.20701	0.0834737	-2.47995	0.0131401	0.999906	MGST2	protein_coding
ENSG00000085872	181.634	0.0709949	0.086092	0.82464	0.409576	0.999906	CHERP	protein_coding
ENSG00000085978	344.747	0.0958782	0.0698442	1.37274	0.169832	0.999906	ATG16L1	protein_coding
ENSG00000085982	117.809	0.0660094	0.110226	0.598852	0.549272	0.999906	USP40	protein_coding
ENSG00000085998	250.689	0.181176	0.0795134	2.27856	0.0226934	0.999906	POMGNT1	protein_coding
ENSG00000085999	5.09312	0.17655	0.417382	0.422994	0.672299	0.999906	RAD54L	protein_coding
ENSG00000086015	78.3471	0.0822368	0.122037	0.673867	0.500396	0.999906	MAST2	protein_coding
ENSG00000086061	3534.49	-0.185195	0.0743911	-2.48948	0.0127932	0.999906	DNAJA1	protein_coding
ENSG00000086062	364.889	0.00223207	0.0773264	0.0288655	0.976972	0.999906	B4GALT1	protein_coding
ENSG00000086065	2111.07	-0.0916331	0.0853077	-1.07415	0.282756	0.999906	CHMP5	protein_coding
ENSG00000086102	456.387	0.154606	0.0552333	2.79914	0.00512383	0.999906	NFX1	protein_coding
ENSG00000086189	220.875	-0.0161675	0.0973236	-0.166121	0.868061	0.999906	DIMT1	protein_coding
ENSG00000086200	125.303	-0.0694236	0.10293	-0.674471	0.500012	0.999906	IPO11	protein_coding
ENSG00000086232	3576.86	-0.0158066	0.0619506	-0.255148	0.798608	0.999906	EIF2AK1	protein_coding
ENSG00000086288	68.1751	-0.0146887	0.132682	-0.110706	0.91185	0.999906	NME8	protein_coding
ENSG00000086289	17.451	0.138114	0.323936	0.426361	0.669845	0.999906	EPDR1	protein_coding
ENSG00000086300	2115.72	-0.102454	0.068248	-1.5012	0.133304	0.999906	SNX10	protein_coding
ENSG00000086475	323.514	-0.00481057	0.0750392	-0.0641074	0.948885	0.999906	SEPHS1	protein_coding
ENSG00000086504	1101.57	-0.0216117	0.0550766	-0.392393	0.694768	0.999906	MRPL28	protein_coding
ENSG00000086506	817.802	-0.222183	0.193728	-1.14688	0.25143	0.999906	HBQ1	protein_coding
ENSG00000086544	135.401	0.182222	0.119658	1.52286	0.127795	0.999906	ITPKC	protein_coding
ENSG00000086548	40.994	0.245553	0.178866	1.37283	0.169806	0.999906	CEACAM6	protein_coding
ENSG00000086570	5.74424	0.136021	0.404703	0.336102	0.736794	0.999906	FAT2	protein_coding
ENSG00000086589	1030.65	0.00508692	0.0620148	0.0820275	0.934625	0.999906	RBM22	protein_coding
ENSG00000086598	2737.36	-0.0615033	0.13042	-0.471578	0.637228	0.999906	TMED2	protein_coding
ENSG00000086619	194.761	0.000875048	0.0854896	0.0102357	0.991833	0.999906	ERO1B	protein_coding
ENSG00000086666	2235.08	-0.0306543	0.0883079	-0.34713	0.728494	0.999906	ZFAND6	protein_coding
ENSG00000086696	2.98894	-0.248052	0.777259	-0.319137	0.749623	0.999906	HSD17B2	protein_coding
ENSG00000086712	250.524	-0.0533581	0.071618	-0.745038	0.456249	0.999906	TXLNG	protein_coding
ENSG00000086717	3.33441	0.947749	0.619683	1.52941	0.126163	0.999906	PPEF1	protein_coding
ENSG00000086730	5003.01	-0.00360535	0.0715789	-0.0503689	0.959828	0.999906	LAT2	protein_coding
ENSG00000086758	569.138	-0.0155647	0.0815771	-0.190798	0.848684	0.999906	HUWE1	protein_coding
ENSG00000086827	132.713	-0.0183884	0.142055	-0.129445	0.897005	0.999906	ZW10	protein_coding
ENSG00000086848	20.4401	-0.122203	0.214639	-0.569343	0.569123	0.999906	ALG9	protein_coding
ENSG00000086967	3.72993	0.622064	0.669726	0.928834	0.352975	0.999906	MYBPC2	protein_coding
ENSG00000087008	152.319	0.126879	0.0860565	1.47437	0.140383	0.999906	ACOX3	protein_coding
ENSG00000087053	193.332	0.0156655	0.082336	0.190263	0.849103	0.999906	MTMR2	protein_coding
ENSG00000087074	1004.57	0.136335	0.0747706	1.82337	0.0682472	0.999906	PPP1R15A	protein_coding
ENSG00000087076	7.71814	0.388494	0.40797	0.95226	0.340965	0.999906	HSD17B14	protein_coding
ENSG00000087077	71.6146	-0.127619	0.119634	-1.06674	0.286088	0.999906	TRIP6	protein_coding
ENSG00000087085	20.5625	-0.219862	0.272382	-0.807182	0.419561	0.999906	ACHE	protein_coding
ENSG00000087086	207204	-0.17004	0.0609801	-2.78846	0.00529595	0.999906	FTL	protein_coding
ENSG00000087087	741.344	0.00452681	0.0669121	0.0676531	0.946062	0.999906	SRRT	protein_coding
ENSG00000087088	614.877	-0.0309184	0.0695302	-0.444677	0.656554	0.999906	BAX	protein_coding
ENSG00000087095	134.24	-0.121109	0.111332	-1.08782	0.276675	0.999906	NLK	protein_coding
ENSG00000087111	702.068	0.0784412	0.0699318	1.12168	0.261997	0.999906	PIGS	protein_coding
ENSG00000087116	5.47464	-0.886508	0.599212	-1.47946	0.139018	0.999906	ADAMTS2	protein_coding
ENSG00000087128	1.19303	1.79784	1.2109	1.48471	0.13762	0.999906	TMPRSS11E	protein_coding
ENSG00000087152	223.325	0.0321117	0.115077	0.279046	0.78021	0.999906	ATXN7L3	protein_coding
ENSG00000087157	911.627	0.100522	0.0741756	1.35519	0.175356	0.999906	PGS1	protein_coding
ENSG00000087191	1630	-0.0293691	0.0414799	-0.708033	0.478925	0.999906	PSMC5	protein_coding
ENSG00000087206	829.327	0.011733	0.0611707	0.191807	0.847893	0.999906	UIMC1	protein_coding
ENSG00000087237	72.8328	0.0789143	0.123237	0.640344	0.521949	0.999906	CETP	protein_coding
ENSG00000087245	1.17466	1.02431	0.921681	1.11135	0.266417	0.999906	MMP2	protein_coding
ENSG00000087250	2.11586	0.342971	0.780374	0.439495	0.660303	0.999906	MT3	protein_coding
ENSG00000087253	952.972	-0.0709764	0.0784265	-0.905005	0.365463	0.999906	LPCAT2	protein_coding
ENSG00000087258	20.0413	0.182282	0.287652	0.633688	0.526284	0.999906	GNAO1	protein_coding
ENSG00000087263	271.561	-0.00620853	0.0822225	-0.0755089	0.93981	0.999906	OGFOD1	protein_coding
ENSG00000087266	1616.91	-0.00214033	0.0832214	-0.0257185	0.979482	0.999906	SH3BP2	protein_coding
ENSG00000087269	156.989	-0.0416526	0.0803467	-0.518411	0.604171	0.999906	NOP14	protein_coding
ENSG00000087274	1800.77	0.0697087	0.0658131	1.05919	0.289512	0.999906	ADD1	protein_coding
ENSG00000087299	32.5401	0.215953	0.157813	1.36841	0.171183	0.999906	L2HGDH	protein_coding
ENSG00000087301	85.3639	-0.12477	0.134657	-0.926575	0.354147	0.999906	TXNDC16	protein_coding
ENSG00000087302	1368.09	-0.110949	0.0647687	-1.713	0.0867129	0.999906	RTRAF	protein_coding
ENSG00000087303	14.1633	-0.195983	0.264225	-0.741727	0.458253	0.999906	NID2	protein_coding
ENSG00000087338	653.502	0.0548476	0.0868749	0.631341	0.527818	0.999906	GMCL1	protein_coding
ENSG00000087365	1716.38	0.0678645	0.070926	0.956836	0.33865	0.999906	SF3B2	protein_coding
ENSG00000087448	156.438	0.0239304	0.0894872	0.267417	0.789148	0.999906	KLHL42	protein_coding
ENSG00000087460	12719.6	-0.0733636	0.0557412	-1.31615	0.188124	0.999906	GNAS	protein_coding
ENSG00000087470	371.809	-0.0695696	0.0628648	-1.10665	0.268443	0.999906	DNM1L	protein_coding
ENSG00000087494	0.0689254	-0.11668	2.98566	-0.0390803	0.968826	0.999906	PTHLH	protein_coding
ENSG00000087495	3.47869	-0.291753	0.62228	-0.468846	0.63918	0.999906	PHACTR3	protein_coding
ENSG00000087502	1313.74	-0.127216	0.0780526	-1.62987	0.103128	0.999906	ERGIC2	protein_coding
ENSG00000087586	33.9078	-0.230528	0.202482	-1.13851	0.254907	0.999906	AURKA	protein_coding
ENSG00000087589	593.791	0.0808287	0.0758578	1.06553	0.286637	0.999906	CASS4	protein_coding
ENSG00000087842	3.30787	0.331166	0.538337	0.615165	0.538446	0.999906	PIR	protein_coding
ENSG00000087884	13.6818	-0.0248115	0.263463	-0.0941742	0.924971	0.999906	AAMDC	protein_coding
ENSG00000087903	307.643	0.174124	0.0918621	1.89549	0.0580276	0.999906	RFX2	protein_coding
ENSG00000087995	157.989	-0.0559401	0.0869593	-0.643291	0.520035	0.999906	METTL2A	protein_coding
ENSG00000088002	5.67684	-0.0727758	0.415143	-0.175303	0.860842	0.999906	SULT2B1	protein_coding
ENSG00000088035	296.229	-0.0401249	0.0862543	-0.465193	0.641793	0.999906	ALG6	protein_coding
ENSG00000088038	133.494	0.123157	0.109836	1.12129	0.262166	0.999906	CNOT3	protein_coding
ENSG00000088053	119.326	-0.162592	0.12006	-1.35425	0.175655	0.999906	GP6	protein_coding
ENSG00000088179	1045.53	-0.105876	0.0704768	-1.50228	0.133025	0.999906	PTPN4	protein_coding
ENSG00000088205	667.533	-0.049138	0.069308	-0.70898	0.478337	0.999906	DDX18	protein_coding
ENSG00000088247	144.47	0.0259666	0.131948	0.196794	0.843989	0.999906	KHSRP	protein_coding
ENSG00000088256	32.2227	0.383404	0.202739	1.89112	0.0586082	0.999906	GNA11	protein_coding
ENSG00000088280	6.62855	0.415021	0.389915	1.06439	0.287152	0.999906	ASAP3	protein_coding
ENSG00000088298	1055.16	-0.0218868	0.0595826	-0.367336	0.713368	0.999906	EDEM2	protein_coding
ENSG00000088305	5.5537	0.523392	0.54182	0.965989	0.33405	0.999906	DNMT3B	protein_coding
ENSG00000088325	27.0599	-0.488244	0.208743	-2.33897	0.019337	0.999906	TPX2	protein_coding
ENSG00000088340	1.5505	-0.120422	0.750131	-0.160534	0.87246	0.999906	FER1L4	transcribed_unitary_pseudogene
ENSG00000088356	414.719	-0.0341555	0.0590025	-0.578883	0.562668	0.999906	PDRG1	protein_coding
ENSG00000088367	0.641128	0.565138	1.39682	0.404589	0.68578	0.999906	EPB41L1	protein_coding
ENSG00000088387	196.817	-0.0324022	0.0832234	-0.389339	0.697025	0.999906	DOCK9	protein_coding
ENSG00000088448	828.595	0.000956181	0.0520255	0.0183791	0.985336	0.999906	ANKRD10	protein_coding
ENSG00000088451	226.796	0.0421212	0.101485	0.415048	0.678107	0.999906	TGDS	protein_coding
ENSG00000088538	62.7153	0.00843107	0.135401	0.0622676	0.95035	0.999906	DOCK3	protein_coding
ENSG00000088543	102.378	0.105075	0.131325	0.800117	0.423643	0.999906	C3orf18	protein_coding
ENSG00000088682	399.957	0.0501812	0.0675241	0.743161	0.457384	0.999906	COQ9	protein_coding
ENSG00000088726	427.583	-0.223872	0.089289	-2.50728	0.0121665	0.999906	TMEM40	protein_coding
ENSG00000088727	19.493	-0.153461	0.234477	-0.654483	0.5128	0.999906	KIF9	protein_coding
ENSG00000088766	38.4894	-0.0452319	0.15448	-0.2928	0.769675	0.999906	CRLS1	protein_coding
ENSG00000088808	71.3907	0.021519	0.12377	0.173863	0.861973	0.999906	PPP1R13B	protein_coding
ENSG00000088812	94.351	0.0144619	0.100957	0.143248	0.886094	0.999906	ATRN	protein_coding
ENSG00000088826	847.684	-0.0973871	0.0649388	-1.49967	0.133699	0.999906	SMOX	protein_coding
ENSG00000088827	120.157	0.0474743	0.12386	0.38329	0.701505	0.999906	SIGLEC1	protein_coding
ENSG00000088832	519.84	-0.0196288	0.0795731	-0.246676	0.805159	0.999906	FKBP1A	protein_coding
ENSG00000088833	2141.25	-0.0779521	0.0504746	-1.54438	0.122496	0.999906	NSFL1C	protein_coding
ENSG00000088836	3.094	0.422738	0.555916	0.760436	0.446994	0.999906	SLC4A11	protein_coding
ENSG00000088854	130.065	0.0245907	0.125099	0.196569	0.844165	0.999906	DNAAF9	protein_coding
ENSG00000088876	58.2382	-0.114832	0.125762	-0.913094	0.361193	0.999906	ZNF343	protein_coding
ENSG00000088881	11.6617	-0.192388	0.295216	-0.651687	0.514603	0.999906	EBF4	protein_coding
ENSG00000088882	5.65544	0.164449	0.474026	0.346919	0.728652	0.999906	CPXM1	protein_coding
ENSG00000088888	731.967	-0.0111239	0.0692299	-0.160681	0.872345	0.999906	MAVS	protein_coding
ENSG00000088899	18.4717	0.0941073	0.23079	0.407762	0.683448	0.999906	LZTS3	protein_coding
ENSG00000088930	2586.93	-0.111734	0.0473587	-2.35932	0.0183082	0.999906	XRN2	protein_coding
ENSG00000088970	353.151	0.0296418	0.0674052	0.439756	0.660114	0.999906	KIZ	protein_coding
ENSG00000088986	2681.54	-0.204187	0.0622896	-3.27803	0.00104533	0.999906	DYNLL1	protein_coding
ENSG00000088992	4235.3	-0.161487	0.129649	-1.24558	0.212919	0.999906	TESC	protein_coding
ENSG00000089006	1178.17	-0.0413513	0.0694757	-0.59519	0.551716	0.999906	SNX5	protein_coding
ENSG00000089009	4126.98	-0.167582	0.0996973	-1.68091	0.0927808	0.999906	RPL6	protein_coding
ENSG00000089012	855.098	0.0502751	0.0635944	0.790559	0.429202	0.999906	SIRPG	protein_coding
ENSG00000089022	270.456	0.0260014	0.0788922	0.329581	0.741716	0.999906	MAPKAPK5	protein_coding
ENSG00000089041	286.942	0.0818211	0.0710608	1.15142	0.249558	0.999906	P2RX7	protein_coding
ENSG00000089048	294.12	-0.109058	0.0771256	-1.41403	0.157353	0.999906	ESF1	protein_coding
ENSG00000089050	53.8847	-0.0265963	0.133984	-0.198503	0.842651	0.999906	RBBP9	protein_coding
ENSG00000089053	2034.12	-0.015513	0.0617759	-0.251117	0.801723	0.999906	ANAPC5	protein_coding
ENSG00000089057	294.176	-0.050261	0.078844	-0.637474	0.523816	0.999906	SLC23A2	protein_coding
ENSG00000089063	1716.7	-0.00801283	0.0828263	-0.0967426	0.922931	0.999906	TMEM230	protein_coding
ENSG00000089091	22.2904	0.190281	0.21852	0.870769	0.383881	0.999906	DZANK1	protein_coding
ENSG00000089094	191.515	0.11055	0.0909229	1.21587	0.224035	0.999906	KDM2B	protein_coding
ENSG00000089101	1.79802	-0.248159	0.75093	-0.330469	0.741046	0.999906	CFAP61	protein_coding
ENSG00000089123	143.316	-0.073812	0.107606	-0.685949	0.492745	0.999906	TASP1	protein_coding
ENSG00000089127	2167.35	-0.0823082	0.049086	-1.67682	0.0935786	0.999906	OAS1	protein_coding
ENSG00000089154	379.98	0.0794952	0.0819095	0.970525	0.331785	0.999906	GCN1	protein_coding
ENSG00000089157	8529.21	-0.0961135	0.0748925	-1.28335	0.199368	0.999906	RPLP0	protein_coding
ENSG00000089159	1067.99	0.0380326	0.0751283	0.506235	0.612691	0.999906	PXN	protein_coding
ENSG00000089163	36.7601	-0.268431	0.160353	-1.674	0.0941307	0.999906	SIRT4	protein_coding
ENSG00000089169	67.9585	-0.121291	0.146273	-0.829213	0.406984	0.999906	RPH3A	protein_coding
ENSG00000089177	131.602	0.118687	0.0964153	1.231	0.218324	0.999906	KIF16B	protein_coding
ENSG00000089195	225.225	-0.193225	0.0776699	-2.48778	0.0128545	0.999906	TRMT6	protein_coding
ENSG00000089199	1.52135	0.742225	1.01618	0.730408	0.465141	0.999906	CHGB	protein_coding
ENSG00000089220	2263.21	0.0609512	0.0447933	1.36072	0.173602	0.999906	PEBP1	protein_coding
ENSG00000089234	520.912	0.0331096	0.0605442	0.546866	0.584471	0.999906	BRAP	protein_coding
ENSG00000089248	3065.69	-0.0387212	0.0475867	-0.813698	0.415818	0.999906	ERP29	protein_coding
ENSG00000089250	0.147905	0.312684	2.98284	0.104827	0.916513	0.999906	NOS1	protein_coding
ENSG00000089280	1289.25	0.158524	0.0861611	1.83986	0.0657892	0.999906	FUS	protein_coding
ENSG00000089289	610.545	-0.0740335	0.0646453	-1.14523	0.252116	0.999906	IGBP1	protein_coding
ENSG00000089327	3950.45	-0.0187039	0.0554553	-0.33728	0.735906	0.999906	FXYD5	protein_coding
ENSG00000089335	405.438	-0.0103867	0.0771037	-0.134711	0.892841	0.999906	ZNF302	protein_coding
ENSG00000089351	759.6	0.169833	0.0738562	2.29951	0.0214761	0.999906	GRAMD1A	protein_coding
ENSG00000089472	3.88984	-0.517055	0.583165	-0.886635	0.375275	0.999906	HEPH	protein_coding
ENSG00000089486	283.996	0.0660513	0.107351	0.615282	0.538369	0.999906	CDIP1	protein_coding
ENSG00000089505	27.3641	-0.186736	0.180339	-1.03548	0.300447	0.999906	CMTM1	protein_coding
ENSG00000089558	1.69633	-0.407931	0.878566	-0.464314	0.642422	0.999906	KCNH4	protein_coding
ENSG00000089597	844.903	0.0862861	0.0731828	1.17905	0.238379	0.999906	GANAB	protein_coding
ENSG00000089639	1457.83	0.122053	0.0774373	1.57615	0.11499	0.999906	GMIP	protein_coding
ENSG00000089682	191.851	-0.0394142	0.0833306	-0.472986	0.636223	0.999906	RBM41	protein_coding
ENSG00000089685	41.1916	-0.250387	0.161637	-1.54907	0.121365	0.999906	BIRC5	protein_coding
ENSG00000089692	155.409	0.136421	0.0985698	1.38401	0.166357	0.999906	LAG3	protein_coding
ENSG00000089693	3715.8	0.00591016	0.0581724	0.101597	0.919076	0.999906	MLF2	protein_coding
ENSG00000089723	7.42564	-0.0227674	0.356009	-0.0639519	0.949009	0.999906	OTUB2	protein_coding
ENSG00000089737	1795.25	-0.00179103	0.0404175	-0.0443133	0.964655	0.999906	DDX24	protein_coding
ENSG00000089775	294.99	0.0488639	0.0787555	0.620451	0.534961	0.999906	ZBTB25	protein_coding
ENSG00000089818	470.011	0.0662856	0.0787022	0.842233	0.399658	0.999906	NECAP1	protein_coding
ENSG00000089820	1939.89	0.0967894	0.0874908	1.10628	0.268605	0.999906	ARHGAP4	protein_coding
ENSG00000089847	7.09197	0.232296	0.330444	0.702981	0.482068	0.999906	ANKRD24	protein_coding
ENSG00000089876	121.205	0.104336	0.104086	1.0024	0.31615	0.999906	DHX32	protein_coding
ENSG00000089902	443.512	-0.0343303	0.0863503	-0.39757	0.690947	0.999906	RCOR1	protein_coding
ENSG00000089916	692.955	-0.0484974	0.0547641	-0.885568	0.375851	0.999906	GPATCH2L	protein_coding
ENSG00000090006	271.745	0.197257	0.094945	2.07759	0.0377471	0.999906	LTBP4	protein_coding
ENSG00000090013	7890.92	-0.143242	0.100979	-1.41852	0.156038	0.999906	BLVRB	protein_coding
ENSG00000090020	203.117	0.187219	0.108286	1.72893	0.0838211	0.999906	SLC9A1	protein_coding
ENSG00000090054	703.571	0.0608177	0.0921806	0.659767	0.509404	0.999906	SPTLC1	protein_coding
ENSG00000090060	1720.98	-0.0578381	0.0463425	-1.24806	0.21201	0.999906	PAPOLA	protein_coding
ENSG00000090061	69.7871	-0.217696	0.124167	-1.75325	0.0795591	0.999906	CCNK	protein_coding
ENSG00000090097	78.2358	0.013589	0.126569	0.107365	0.9145	0.999906	PCBP4	protein_coding
ENSG00000090104	55.7919	-0.104351	0.163828	-0.636953	0.524156	0.999906	RGS1	protein_coding
ENSG00000090238	13571	-0.0628074	0.0689587	-0.910796	0.362403	0.999906	YPEL3	protein_coding
ENSG00000090263	303.273	-0.120602	0.0823477	-1.46455	0.143044	0.999906	MRPS33	protein_coding
ENSG00000090266	590.933	-0.143805	0.0923364	-1.55741	0.119374	0.999906	NDUFB2	protein_coding
ENSG00000090273	1906.23	-0.0638547	0.0481351	-1.32657	0.18465	0.999906	NUDC	protein_coding
ENSG00000090316	1673.38	0.0227813	0.0653009	0.348866	0.72719	0.999906	MAEA	protein_coding
ENSG00000090339	341.965	0.13373	0.124454	1.07453	0.282584	0.999906	ICAM1	protein_coding
ENSG00000090372	952.572	0.0418786	0.0710308	0.589583	0.55547	0.999906	STRN4	protein_coding
ENSG00000090376	563.612	-0.202252	0.0635675	-3.18169	0.00146416	0.999906	IRAK3	protein_coding
ENSG00000090382	19942.9	-0.121691	0.0951764	-1.27858	0.201045	0.999906	LYZ	protein_coding
ENSG00000090432	566.282	0.0858904	0.0818416	1.04947	0.293962	0.999906	MUL1	protein_coding
ENSG00000090447	14.1261	-0.0146978	0.267734	-0.054897	0.956221	0.999906	TFAP4	protein_coding
ENSG00000090470	449.088	-0.0622109	0.0802403	-0.775307	0.438158	0.999906	PDCD7	protein_coding
ENSG00000090487	2404.14	-0.0366127	0.0709558	-0.515993	0.605859	0.999906	SPG21	protein_coding
ENSG00000090520	276.644	-0.136902	0.0878747	-1.55792	0.119251	0.999906	DNAJB11	protein_coding
ENSG00000090530	6.42822	-0.190442	0.468073	-0.406864	0.684108	0.999906	P3H2	protein_coding
ENSG00000090554	11.6758	-0.0255883	0.310917	-0.0822993	0.934409	0.999906	FLT3LG	protein_coding
ENSG00000090565	176.973	0.139143	0.108056	1.2877	0.197852	0.999906	RAB11FIP3	protein_coding
ENSG00000090581	1460.87	0.0990899	0.0762729	1.29915	0.193893	0.999906	GNPTG	protein_coding
ENSG00000090612	143.05	0.0219732	0.0966337	0.227387	0.820123	0.999906	ZNF268	protein_coding
ENSG00000090615	294.201	-0.0676524	0.115354	-0.586474	0.557557	0.999906	GOLGA3	protein_coding
ENSG00000090621	535.917	-0.0834714	0.0990527	-0.842697	0.399398	0.999906	PABPC4	protein_coding
ENSG00000090659	4.87617	0.65944	0.418802	1.57459	0.115352	0.999906	CD209	protein_coding
ENSG00000090661	142.212	0.127059	0.0963217	1.31911	0.187133	0.999906	CERS4	protein_coding
ENSG00000090674	565.556	-0.00385646	0.0882602	-0.0436942	0.965148	0.999906	MCOLN1	protein_coding
ENSG00000090686	819.848	-0.0832562	0.0512946	-1.6231	0.104568	0.999906	USP48	protein_coding
ENSG00000090776	73.5563	0.197308	0.154787	1.27471	0.202413	0.999906	EFNB1	protein_coding
ENSG00000090857	179.319	0.0168124	0.102324	0.164305	0.869491	0.999906	PDPR	protein_coding
ENSG00000090861	416.488	0.110784	0.0748059	1.48096	0.138618	0.999906	AARS1	protein_coding
ENSG00000090863	1529.15	0.0858058	0.0734896	1.16759	0.242972	0.999906	GLG1	protein_coding
ENSG00000090889	6.8533	-0.371731	0.421703	-0.881499	0.378048	0.999906	KIF4A	protein_coding
ENSG00000090905	285.089	-0.103573	0.11298	-0.916737	0.35928	0.999906	TNRC6A	protein_coding
ENSG00000090924	43.0223	0.202141	0.180888	1.11749	0.263784	0.999906	PLEKHG2	protein_coding
ENSG00000090932	3.2166	0.294464	0.616689	0.477492	0.633012	0.999906	DLL3	protein_coding
ENSG00000090971	21.1252	0.0934814	0.190587	0.490492	0.623786	0.999906	NAT14	protein_coding
ENSG00000090975	91.4109	0.130534	0.110276	1.1837	0.236531	0.999906	PITPNM2	protein_coding
ENSG00000090989	475.658	-0.0738144	0.0573026	-1.28815	0.197693	0.999906	EXOC1	protein_coding
ENSG00000091009	206.333	-0.122804	0.0863551	-1.42209	0.155001	0.999906	RBM27	protein_coding
ENSG00000091010	0.600147	0.0153818	2.96098	0.00519484	0.995855	0.999906	POU4F3	protein_coding
ENSG00000091039	4034.13	-0.104055	0.0662637	-1.57032	0.116342	0.999906	OSBPL8	protein_coding
ENSG00000091073	460.263	0.0250505	0.0835308	0.299895	0.764257	0.999906	DTX2	protein_coding
ENSG00000091106	351.384	-0.0438743	0.0856113	-0.512482	0.608314	0.999906	NLRC4	protein_coding
ENSG00000091127	39.8714	-0.0186993	0.172371	-0.108483	0.913613	0.999906	PUS7	protein_coding
ENSG00000091128	0.289274	-0.380514	2.97687	-0.127824	0.898289	0.999906	LAMB4	protein_coding
ENSG00000091129	13.9823	0.397009	0.288116	1.37795	0.168219	0.999906	NRCAM	protein_coding
ENSG00000091136	77.7495	0.00321836	0.153814	0.0209238	0.983306	0.999906	LAMB1	protein_coding
ENSG00000091137	1.23942	-0.316566	1.05336	-0.30053	0.763773	0.999906	SLC26A4	protein_coding
ENSG00000091138	1.33643	0.593844	0.863753	0.687515	0.491758	0.999906	SLC26A3	protein_coding
ENSG00000091140	808.141	-0.00702715	0.0983535	-0.0714479	0.943041	0.999906	DLD	protein_coding
ENSG00000091157	156.015	-0.100916	0.0895865	-1.12647	0.259968	0.999906	WDR7	protein_coding
ENSG00000091164	1008.76	-0.140395	0.0646515	-2.17157	0.0298879	0.999906	TXNL1	protein_coding
ENSG00000091181	132.879	0.0332363	0.101695	0.326825	0.743801	0.999906	IL5RA	protein_coding
ENSG00000091262	63.5381	0.216686	0.136311	1.58965	0.111914	0.999906	ABCC6	protein_coding
ENSG00000091317	7347.59	-0.0369385	0.0880902	-0.419325	0.674978	0.999906	CMTM6	protein_coding
ENSG00000091409	439.943	-0.0204714	0.073403	-0.278891	0.780329	0.999906	ITGA6	protein_coding
ENSG00000091428	1.32353	-0.412598	0.853624	-0.483349	0.628848	0.999906	RAPGEF4	protein_coding
ENSG00000091436	236.915	-0.0821989	0.0750363	-1.09545	0.273317	0.999906	MAP3K20	protein_coding
ENSG00000091483	392.905	-0.0568848	0.0751092	-0.757361	0.448834	0.999906	FH	protein_coding
ENSG00000091490	477.112	0.0211361	0.0650008	0.325166	0.745055	0.999906	SEL1L3	protein_coding
ENSG00000091513	3.86645	0.565993	0.657591	0.860706	0.3894	0.999906	TF	protein_coding
ENSG00000091527	1145.28	-0.0646656	0.0616149	-1.04951	0.293942	0.999906	CDV3	protein_coding
ENSG00000091536	21.6731	0.452498	0.21318	2.12261	0.0337863	0.999906	MYO15A	protein_coding
ENSG00000091542	828.959	0.0163803	0.0567175	0.288806	0.77273	0.999906	ALKBH5	protein_coding
ENSG00000091583	0.41968	0.119234	2.98011	0.0400099	0.968085	0.999906	APOH	protein_coding
ENSG00000091592	2135.1	0.145813	0.0604209	2.41329	0.0158092	0.999906	NLRP1	protein_coding
ENSG00000091622	1.87624	0.152866	0.789474	0.19363	0.846466	0.999906	PITPNM3	protein_coding
ENSG00000091640	1337.7	-0.0165148	0.0424965	-0.388616	0.69756	0.999906	SPAG7	protein_coding
ENSG00000091651	21.0608	0.0730304	0.233369	0.312939	0.754327	0.999906	ORC6	protein_coding
ENSG00000091656	0.856469	-0.392381	1.305	-0.300676	0.763662	0.999906	ZFHX4	protein_coding
ENSG00000091704	0.179161	-0.24965	2.97899	-0.0838034	0.933213	0.999906	CPA1	protein_coding
ENSG00000091732	203.086	0.112486	0.110735	1.01581	0.309718	0.999906	ZC3HC1	protein_coding
ENSG00000091831	13.0145	-0.105622	0.254001	-0.415834	0.677531	0.999906	ESR1	protein_coding
ENSG00000091844	23.735	-0.215309	0.264803	-0.813092	0.416165	0.999906	RGS17	protein_coding
ENSG00000091879	26.5936	-0.376648	0.195333	-1.92824	0.0538257	0.999906	ANGPT2	protein_coding
ENSG00000091947	437.656	-0.0132525	0.0692871	-0.191269	0.848315	0.999906	TMEM101	protein_coding
ENSG00000091972	117.794	0.108611	0.109905	0.988225	0.323043	0.999906	CD200	protein_coding
ENSG00000091986	10.2329	0.116542	0.336968	0.345855	0.729452	0.999906	CCDC80	protein_coding
ENSG00000092009	0.16321	-0.390102	2.97946	-0.13093	0.89583	0.999906	CMA1	protein_coding
ENSG00000092010	9570.78	-0.07991	0.0384674	-2.07734	0.0377699	0.999906	PSME1	protein_coding
ENSG00000092020	968.016	-0.109179	0.0904975	-1.20643	0.227652	0.999906	PPP2R3C	protein_coding
ENSG00000092036	219.511	-0.0474329	0.0889306	-0.533369	0.593778	0.999906	HAUS4	protein_coding
ENSG00000092051	14.1968	-0.30935	0.272174	-1.13659	0.255709	0.999906	JPH4	protein_coding
ENSG00000092067	171.819	0.0583616	0.123839	0.47127	0.637448	0.999906	CEBPE	protein_coding
ENSG00000092068	12.4424	0.508292	0.298584	1.70234	0.0886908	0.999906	SLC7A8	protein_coding
ENSG00000092094	885.653	-0.0306807	0.0508529	-0.603322	0.546294	0.999906	OSGEP	protein_coding
ENSG00000092096	45.1517	0.118404	0.166647	0.710509	0.477388	0.999906	SLC22A17	protein_coding
ENSG00000092098	17.7192	-0.0359408	0.218134	-0.164765	0.869129	0.999906	RNF31	protein_coding
ENSG00000092108	941.649	-0.0684187	0.0698966	-0.978855	0.327652	0.999906	SCFD1	protein_coding
ENSG00000092140	320.699	-0.160201	0.0760187	-2.10739	0.0350838	0.999906	G2E3	protein_coding
ENSG00000092148	604.694	-0.0211318	0.0730944	-0.289102	0.772503	0.999906	HECTD1	protein_coding
ENSG00000092199	9375.96	-0.00823253	0.0569536	-0.144548	0.885068	0.999906	HNRNPC	protein_coding
ENSG00000092200	127.089	-0.0761484	0.0985016	-0.773068	0.439482	0.999906	RPGRIP1	protein_coding
ENSG00000092201	1039.02	0.00670357	0.0475383	0.141014	0.887859	0.999906	SUPT16H	protein_coding
ENSG00000092203	1085.23	-0.00577063	0.0605621	-0.0952845	0.924089	0.999906	TOX4	protein_coding
ENSG00000092208	180.81	0.0108984	0.097357	0.111942	0.910869	0.999906	GEMIN2	protein_coding
ENSG00000092295	14.5592	-0.271395	0.294132	-0.922698	0.356165	0.999906	TGM1	protein_coding
ENSG00000092330	1922.55	0.00673758	0.0722473	0.0932572	0.925699	0.999906	TINF2	protein_coding
ENSG00000092345	1.00653	0.268526	1.20839	0.222218	0.824144	0.999906	DAZL	protein_coding
ENSG00000092377	0.10492	0.112446	2.98318	0.0376935	0.969932	0.999906	TBL1Y	protein_coding
ENSG00000092421	52.2257	0.186618	0.136864	1.36352	0.172717	0.999906	SEMA6A	protein_coding
ENSG00000092439	285.938	-0.0151206	0.0692368	-0.21839	0.827126	0.999906	TRPM7	protein_coding
ENSG00000092445	1.12744	-0.80644	1.11513	-0.723182	0.469568	0.999906	TYRO3	protein_coding
ENSG00000092470	45.1643	0.0974443	0.162349	0.600216	0.548362	0.999906	WDR76	protein_coding
ENSG00000092529	41.6119	0.00371967	0.165797	0.0224351	0.982101	0.999906	CAPN3	protein_coding
ENSG00000092531	256.111	-0.0324701	0.0888797	-0.365326	0.714868	0.999906	SNAP23	protein_coding
ENSG00000092607	0.129684	0.0526015	2.98425	0.0176264	0.985937	0.999906	TBX15	protein_coding
ENSG00000092621	101.674	0.0433473	0.127203	0.340773	0.733275	0.999906	PHGDH	protein_coding
ENSG00000092758	112.838	0.107952	0.116466	0.926904	0.353976	0.999906	COL9A3	protein_coding
ENSG00000092820	2501.71	0.0554318	0.057963	0.95633	0.338906	0.999906	EZR	protein_coding
ENSG00000092841	21315.1	-0.0403977	0.0704517	-0.57341	0.566367	0.999906	MYL6	protein_coding
ENSG00000092847	319.408	-0.0728633	0.0774387	-0.940915	0.346748	0.999906	AGO1	protein_coding
ENSG00000092850	2.3927	-0.398895	0.603695	-0.660756	0.508769	0.999906	TEKT2	protein_coding
ENSG00000092853	27.0303	-0.356251	0.200496	-1.77685	0.0755937	0.999906	CLSPN	protein_coding
ENSG00000092871	241.186	0.0792138	0.0844591	0.937896	0.348298	0.999906	RFFL	protein_coding
ENSG00000092929	2204.18	0.136474	0.0855212	1.5958	0.110534	0.999906	UNC13D	protein_coding
ENSG00000092931	189.986	0.00467545	0.101772	0.0459406	0.963358	0.999906	MFSD11	protein_coding
ENSG00000092964	653.882	-0.0901113	0.0685962	-1.31365	0.188965	0.999906	DPYSL2	protein_coding
ENSG00000092969	1.59353	0.526527	0.7809	0.674257	0.500148	0.999906	TGFB2	protein_coding
ENSG00000092978	166.743	-0.0596586	0.0909915	-0.655651	0.512049	0.999906	GPATCH2	protein_coding
ENSG00000093000	1484.31	-0.0562076	0.0533945	-1.05269	0.292485	0.999906	NUP50	protein_coding
ENSG00000093009	10.404	0.0105841	0.343479	0.0308144	0.975418	0.999906	CDC45	protein_coding
ENSG00000093010	1003.44	-0.0355196	0.0636291	-0.55823	0.576688	0.999906	COMT	protein_coding
ENSG00000093072	1416.29	-0.0104631	0.0586052	-0.178535	0.858302	0.999906	ADA2	protein_coding
ENSG00000093100	1.03652	0.944487	1.01086	0.934344	0.350127	0.999906	ENSG00000093100	lncRNA
ENSG00000093134	846.733	0.0506353	0.0984772	0.514183	0.607124	0.999906	VNN3P	transcribed_unitary_pseudogene
ENSG00000093144	1175.26	-0.108535	0.0775878	-1.39887	0.161853	0.999906	ECHDC1	protein_coding
ENSG00000093167	517.96	-0.0625554	0.0719496	-0.869434	0.38461	0.999906	LRRFIP2	protein_coding
ENSG00000093183	398.69	0.0975697	0.0567184	1.72025	0.085387	0.999906	SEC22C	protein_coding
ENSG00000093217	17.2697	0.346874	0.245587	1.41243	0.157823	0.999906	XYLB	protein_coding
ENSG00000094631	270.268	0.1258	0.0859331	1.46393	0.143214	0.999906	HDAC6	protein_coding
ENSG00000094755	0.589932	0.0365747	1.63114	0.0224227	0.982111	0.999906	GABRP	protein_coding
ENSG00000094804	14.2405	0.201844	0.296871	0.679902	0.496566	0.999906	CDC6	protein_coding
ENSG00000094841	156.625	-0.121901	0.105196	-1.1588	0.246539	0.999906	UPRT	protein_coding
ENSG00000094880	253.896	0.121378	0.113877	1.06587	0.286484	0.999906	CDC23	protein_coding
ENSG00000094914	518.816	0.0357015	0.0611926	0.583429	0.559605	0.999906	AAAS	protein_coding
ENSG00000094916	345.265	-0.0628971	0.0725843	-0.866539	0.386195	0.999906	CBX5	protein_coding
ENSG00000094963	0.653993	-0.547368	1.3733	-0.398579	0.690203	0.999906	FMO2	protein_coding
ENSG00000094975	415.811	-0.0671758	0.0724948	-0.92663	0.354119	0.999906	SUCO	protein_coding
ENSG00000095002	228.222	-0.00798528	0.101078	-0.079001	0.937032	0.999906	MSH2	protein_coding
ENSG00000095015	1256.78	-0.0567999	0.0531684	-1.0683	0.285385	0.999906	MAP3K1	protein_coding
ENSG00000095059	67.8253	0.0650498	0.122288	0.53194	0.594768	0.999906	DHPS	protein_coding
ENSG00000095066	82.9994	-0.0384388	0.131763	-0.291726	0.770496	0.999906	HOOK2	protein_coding
ENSG00000095110	0.663821	0.875189	1.55141	0.564125	0.572669	0.999906	NXPE1	protein_coding
ENSG00000095139	932.844	-0.0274638	0.0609456	-0.450629	0.652257	0.999906	ARCN1	protein_coding
ENSG00000095203	0.240501	-0.303059	2.98134	-0.101652	0.919033	0.999906	EPB41L4B	protein_coding
ENSG00000095209	137.176	-0.00774104	0.13236	-0.0584849	0.953362	0.999906	TMEM38B	protein_coding
ENSG00000095261	341.083	0.031319	0.0771031	0.406196	0.684598	0.999906	PSMD5	protein_coding
ENSG00000095303	880.351	-0.0322662	0.0735528	-0.438682	0.660892	0.999906	PTGS1	protein_coding
ENSG00000095319	217.74	0.102652	0.094349	1.088	0.276596	0.999906	NUP188	protein_coding
ENSG00000095321	377.804	-0.00444508	0.087933	-0.0505508	0.959683	0.999906	CRAT	protein_coding
ENSG00000095370	2250.39	0.143513	0.0563856	2.5452	0.0109216	0.999906	SH2D3C	protein_coding
ENSG00000095380	484.963	-0.114159	0.0592831	-1.92566	0.0541473	0.999906	NANS	protein_coding
ENSG00000095383	396.469	0.056298	0.0643104	0.875411	0.38135	0.999906	TBC1D2	protein_coding
ENSG00000095397	35.4555	0.076732	0.201062	0.381633	0.702733	0.999906	WHRN	protein_coding
ENSG00000095464	3.28146	0.41294	0.528511	0.781327	0.43461	0.999906	PDE6C	protein_coding
ENSG00000095485	480.284	-0.0549282	0.0711094	-0.772447	0.43985	0.999906	CWF19L1	protein_coding
ENSG00000095539	5.19488	-0.191738	0.395328	-0.48501	0.627669	0.999906	SEMA4G	protein_coding
ENSG00000095564	480.777	0.0332499	0.0666616	0.498787	0.617929	0.999906	BTAF1	protein_coding
ENSG00000095574	277.848	-0.0428518	0.0799655	-0.535879	0.592042	0.999906	IKZF5	protein_coding
ENSG00000095585	320.634	0.120384	0.0718569	1.67533	0.0938689	0.999906	BLNK	protein_coding
ENSG00000095587	1.96024	1.08962	0.796499	1.36801	0.171308	0.999906	TLL2	protein_coding
ENSG00000095627	2.4434	-1.01202	0.945292	-1.07059	0.284355	0.999906	TDRD1	protein_coding
ENSG00000095637	11.4415	-0.178704	0.270716	-0.660115	0.50918	0.999906	SORBS1	protein_coding
ENSG00000095739	14.6584	-0.367841	0.27939	-1.31658	0.187979	0.999906	BAMBI	protein_coding
ENSG00000095752	0.209343	-0.710191	2.98069	-0.238264	0.811677	0.999906	IL11	protein_coding
ENSG00000095777	1.10619	-0.180444	1.35334	-0.133332	0.893931	0.999906	MYO3A	protein_coding
ENSG00000095787	2625.13	-0.0644974	0.0494722	-1.30371	0.192333	0.999906	WAC	protein_coding
ENSG00000095794	220.085	-0.0756283	0.0886691	-0.852928	0.393699	0.999906	CREM	protein_coding
ENSG00000095906	1160.82	-0.0507842	0.0621928	-0.816561	0.41418	0.999906	NUBP2	protein_coding
ENSG00000095917	1.97308	1.20516	0.755607	1.59496	0.110722	0.999906	TPSD1	protein_coding
ENSG00000095932	326.044	-0.150252	0.109953	-1.36652	0.171776	0.999906	SMIM24	protein_coding
ENSG00000095951	196.518	0.0619609	0.0968	0.640092	0.522113	0.999906	HIVEP1	protein_coding
ENSG00000095970	3.51175	-0.279602	0.583103	-0.479506	0.631579	0.999906	TREM2	protein_coding
ENSG00000095981	0.0492007	-0.115054	2.98575	-0.0385345	0.969262	0.999906	KCNK16	protein_coding
ENSG00000096006	72.1588	-0.187061	0.174427	-1.07243	0.283525	0.999906	CRISP3	protein_coding
ENSG00000096060	1282.15	-0.201453	0.0688187	-2.9273	0.00341914	0.999906	FKBP5	protein_coding
ENSG00000096063	795.547	-0.147567	0.0753926	-1.95732	0.0503101	0.999906	SRPK1	protein_coding
ENSG00000096070	166.48	0.0244259	0.0887718	0.275153	0.783198	0.999906	BRPF3	protein_coding
ENSG00000096080	148.148	-0.00815982	0.0812716	-0.100402	0.920025	0.999906	MRPS18A	protein_coding
ENSG00000096088	0.708963	0.671454	1.62056	0.414334	0.678629	0.999906	PGC	protein_coding
ENSG00000096092	192.718	-0.0245458	0.100551	-0.244113	0.807143	0.999906	TMEM14A	protein_coding
ENSG00000096093	166.415	0.0227782	0.0872596	0.26104	0.794062	0.999906	EFHC1	protein_coding
ENSG00000096264	0.260385	-0.652948	2.97476	-0.219496	0.826264	0.999906	NCR2	protein_coding
ENSG00000096384	4481.53	-0.0162661	0.0475544	-0.342053	0.732311	0.999906	HSP90AB1	protein_coding
ENSG00000096395	0.0609865	0.0991256	2.98291	0.0332312	0.97349	0.999906	MLN	protein_coding
ENSG00000096401	1105.6	-0.106718	0.0470072	-2.27025	0.0231926	0.999906	CDC5L	protein_coding
ENSG00000096433	130.692	0.17437	0.103477	1.6851	0.0919691	0.999906	ITPR3	protein_coding
ENSG00000096654	109.647	0.132003	0.143337	0.920927	0.357089	0.999906	ZNF184	protein_coding
[truncated: 33,867 more rows]
