# Supplementary material for: Music compensates for altered gene expression in age-related cognitive disorders
Source: Sci Rep. 2023 Dec 2;13:21259. doi: 10.1038/s41598-023-48094-5 (PMC10692168; doi:10.1038/s41598-023-48094-5)
Supplement: Supplementary file 10 — Supplementary Table S10. [file 41598_2023_48094_MOESM10_ESM.xlsx]

## Sheet: Table S2_GSVA ACD
Table S2. Biological processed terms differentially activated in age-related cognitive disorders patients between TP1 and TP2 derived from GSVA analysis.
Pathway	Included in the neuro-biological terms selection	Log2FoldChange	Mean Expression	t-Statistics	P-value	Adjusted P-value	B- value
L GLUTAMATE IMPORT ACROSS PLASMA MEMBRANE	YES	0.428589	0.00511171	8.84279	2.29363e-10	6.15005e-07	13.4502
NEGATIVE REGULATION OF GLIAL CELL PROLIFERATION	YES	-0.359447	0.00362244	-6.69609	1.04712e-07	5.13852e-05	7.72812
RADIAL GLIAL CELL DIFFERENTIATION	YES	0.351553	-0.000506495	6.24826	3.96932e-07	0.000107993	6.47128
CEREBRAL CORTEX NEURON DIFFERENTIATION	YES	0.302077	0.0235713	5.77193	1.65622e-06	0.000388708	5.12179
SKELETAL MUSCLE ACETYLCHOLINE GATED CHANNEL CLUSTERING	YES	0.340224	0.000963245	5.42756	4.66638e-06	0.000749018	4.14277
NERVE GROWTH FACTOR SIGNALING PATHWAY	YES	-0.431232	-0.000523381	-5.39569	5.13591e-06	0.000792104	4.05217
LEPTIN MEDIATED SIGNALING PATHWAY	YES	0.447352	0.00766979	5.13746	1.11577e-05	0.00124491	3.31914
DOPAMINE BIOSYNTHETIC PROCESS	YES	0.408209	0.0161605	5.02263	1.5743e-05	0.00137065	2.99407
CELLULAR RESPONSE TO LEPTIN STIMULUS	YES	0.350953	0.00559174	4.72569	3.82057e-05	0.00238696	2.15773
POSITIVE REGULATION OF GLUTAMATE SECRETION	YES	-0.339786	0.00160074	-4.46919	8.16729e-05	0.00404468	1.44244
NEURONAL ION CHANNEL CLUSTERING	YES	0.228494	0.00655559	4.43821	8.94749e-05	0.00419987	1.35665
NEGATIVE REGULATION OF OXIDATIVE STRESS INDUCED NEURON DEATH	YES	0.287872	-0.000129248	4.34346	0.000118193	0.00494578	1.09509
DENDRITIC CELL CYTOKINE PRODUCTION	YES	-0.227765	0.000109832	-4.21606	0.000171495	0.00625493	0.745772
POSITIVE REGULATION OF DENDRITIC SPINE DEVELOPMENT	YES	0.163631	0.000441524	4.1303	0.000220013	0.00733106	0.512305
POSITIVE REGULATION OF GLIAL CELL PROLIFERATION	YES	0.201864	0.00139007	4.08858	0.00024825	0.00797918	0.399254
BRANCHED CHAIN AMINO ACID CATABOLIC PROCESS	YES	0.360626	4.59239e-05	4.06788	0.000263548	0.00817604	0.343292
NEURAL TUBE FORMATION	YES	-0.145805	0.00657797	-4.05464	0.000273816	0.00833314	0.307534
TRANS SYNAPTIC SIGNALING MODULATING SYNAPTIC TRANSMISSION	YES	0.348246	0.0294116	4.03008	0.000293902	0.00862219	0.241324
SEMAPHORIN PLEXIN SIGNALING PATHWAY INVOLVED IN NEURON PROJECTION GUIDANCE	YES	-0.279204	0.00409492	-4.00646	0.000314567	0.008937	0.177797
HIPPOCAMPUS DEVELOPMENT	YES	0.159166	0.00643512	3.99721	0.000323047	0.00903526	0.152934
NEGATIVE REGULATION OF OLIGODENDROCYTE DIFFERENTIATION	YES	0.190192	0.0180539	3.98052	0.000338904	0.00923967	0.108153
REGULATION OF AMYLOID BETA CLEARANCE	YES	0.242024	0.000312125	3.96137	0.000358046	0.00947837	0.0568246
SPHINGOMYELIN BIOSYNTHETIC PROCESS	YES	0.331419	0.00103998	3.93731	0.000383589	0.00990724	-0.00752439
POSITIVE REGULATION OF NEURON MIGRATION	YES	-0.22144	0.000431557	-3.89595	0.000431703	0.01065	-0.117807
GLIAL CELL DEVELOPMENT	YES	-0.120606	0.00223586	-3.87623	0.000456671	0.0109076	-0.170253
NEURON PROJECTION ARBORIZATION	YES	-0.221537	0.00868475	-3.83207	0.000517786	0.0117437	-0.287334
POSITIVE REGULATION OF GLIAL CELL MIGRATION	YES	0.274683	0.00796474	3.71743	0.000715904	0.0144823	-0.588864
REGULATION OF NEUROINFLAMMATORY RESPONSE	YES	0.186886	0.00345492	3.61724	0.000947759	0.0170473	-0.849357
RESPONSE TO LEPTIN	YES	0.280148	0.00670412	3.60043	0.000993174	0.0175201	-0.892755
L GLUTAMATE TRANSMEMBRANE TRANSPORT	YES	0.230658	0.00662866	3.59862	0.000998196	0.0175336	-0.89743
NEUROTRANSMITTER RECEPTOR TRANSPORT	YES	-0.228361	0.00541189	-3.43915	0.00155032	0.0238423	-1.3047
CIRCADIAN SLEEP WAKE CYCLE	YES	-0.213374	0.00958353	-3.42315	0.00161973	0.0247685	-1.34511
POSITIVE REGULATION OF NEUROINFLAMMATORY RESPONSE	YES	0.274446	0.00238064	3.40351	0.00170894	0.0258574	-1.39456
HYPOTHALAMUS CELL DIFFERENTIATION	YES	-0.317614	0.0187269	-3.39716	0.00173879	0.0260722	-1.41053
NEUROINFLAMMATORY RESPONSE	YES	0.141328	0.00169614	3.39078	0.00176932	0.0263833	-1.42657
GLUTAMATE METABOLIC PROCESS	YES	0.205844	0.00217727	3.32689	0.00210434	0.0289743	-1.58625
REGULATION OF OLIGODENDROCYTE DIFFERENTIATION	YES	0.154437	0.0188203	3.27384	0.00242786	0.0310834	-1.71768
LIMBIC SYSTEM DEVELOPMENT	YES	0.126389	0.01039	3.26187	0.00250719	0.0319948	-1.7472
BRANCHED CHAIN AMINO ACID METABOLIC PROCESS	YES	0.293029	4.51024e-05	3.24628	0.00261418	0.0327409	-1.78554
REGULATION OF CIRCADIAN SLEEP WAKE CYCLE	YES	-0.228294	0.0160408	-3.23665	0.00268248	0.0332874	-1.8092
REGULATION OF MICROGLIAL CELL ACTIVATION	YES	0.158148	0.00365363	3.23289	0.00270958	0.0333258	-1.81842
NEUROTRANSMITTER RECEPTOR INTERNALIZATION	YES	-0.223842	0.012835	-3.17904	0.00312767	0.0363148	-1.94988
SYNAPTIC TRANSMISSION CHOLINERGIC	YES	-0.153783	0.00596913	-3.17389	0.00317071	0.0363148	-1.96238
REGULATION OF AMYLOID PRECURSOR PROTEIN CATABOLIC PROCESS	YES	-0.136321	0.000230994	-3.16165	0.00327538	0.0368344	-1.99209
GLUTAMINE FAMILY AMINO ACID CATABOLIC PROCESS	YES	0.121787	0.0173149	3.15249	0.0033558	0.0374269	-2.01427
HISTAMINE TRANSPORT	YES	0.25296	0.00163022	3.04782	0.00441839	0.0453431	-2.26527
CIRCADIAN SLEEP WAKE CYCLE SLEEP	YES	-0.18915	0.0106941	-3.04439	0.00445809	0.0454911	-2.27341
NOREPINEPHRINE SECRETION	YES	-0.259379	0.00334525	-3.04218	0.00448386	0.0456677	-2.27866
REGULATION OF SYNAPTIC VESICLE RECYCLING	YES	0.190925	0.00336317	2.99581	0.00505803	0.0495521	-2.38823
EMBRYONIC VISCEROCRANIUM MORPHOGENESIS	NO	-0.520376	0.000200549	-10.6359	2.1258e-12	1.14751e-08	17.7282
AMINO ACID BETAINE METABOLIC PROCESS	NO	0.467403	-0.000156287	8.69701	3.41796e-10	6.15005e-07	13.0812
SULFUR AMINO ACID BIOSYNTHETIC PROCESS	NO	0.430428	0.00214779	7.91544	3.03401e-09	4.0944e-06	11.0508
MRNA METHYLATION	NO	0.45513	2.81712e-05	7.78748	4.36791e-09	4.2922e-06	10.7104
MISMATCH REPAIR	NO	0.312149	5.66662e-05	7.75659	4.77088e-09	4.2922e-06	10.6279
WNT SIGNALING PATHWAY INVOLVED IN HEART DEVELOPMENT	NO	0.436575	0.0354002	7.21618	2.27118e-08	1.54134e-05	9.1658
PROTEIN LOCALIZATION TO CONDENSED CHROMOSOME	NO	0.393425	3.09804e-05	7.21421	2.28431e-08	1.54134e-05	9.16039
REGULATION OF PROTEIN LOCALIZATION TO CENTROSOME	NO	-0.401021	2.53621e-05	-6.27707	3.64194e-07	0.000107993	6.55253
REGULATION OF CARDIAC CONDUCTION	NO	-0.374846	0.00147119	-7.04837	3.70925e-08	2.22473e-05	8.7049
MITOCHONDRIAL DNA REPLICATION	NO	0.362755	3.12159e-05	6.86826	6.2972e-08	3.39923e-05	8.207
NEGATIVE REGULATION OF OXIDATIVE STRESS INDUCED CELL DEATH	NO	0.242071	0.000352184	5.81775	1.44314e-06	0.000370955	5.25194
CARNITINE METABOLIC PROCESS	NO	0.534432	-0.000504824	6.5147	1.79355e-07	8.06798e-05	7.22085
SCHWANN CELL DEVELOPMENT	NO	-0.314611	0.0022103	-6.37799	2.69463e-07	0.000106438	6.83685
POSITIVE REGULATION OF RESPONSE TO TUMOR CELL	NO	0.396871	-0.000105247	6.3593	2.8491e-07	0.000106438	6.78425
REGULATION OF HELICASE ACTIVITY	NO	0.41845	2.66359e-05	6.34438	2.97886e-07	0.000106438	6.74222
RESPONSE TO IMMOBILIZATION STRESS	NO	-0.393752	0.00453214	-6.32514	3.1549e-07	0.000106438	6.68804
POSITIVE REGULATION OF CIRCADIAN RHYTHM	NO	0.336126	0.0035865	6.28588	3.54729e-07	0.000107993	6.57739
RESPONSE TO LEUKEMIA INHIBITORY FACTOR	NO	0.183513	0.000152108	6.24558	4.00123e-07	0.000107993	6.46372
NEGATIVE REGULATION OF CELL GROWTH INVOLVED IN CARDIAC MUSCLE CELL DEVELOPMENT	NO	-0.422006	0.00393758	-5.7746	1.64298e-06	0.000388708	5.12938
POSITIVE REGULATION OF FATTY ACID BETA OXIDATION	NO	-0.467892	0.00298429	-5.7452	1.79486e-06	0.000397406	5.04581
POSITIVE REGULATION OF FATTY ACID OXIDATION	NO	-0.411357	0.00411525	-5.73684	1.84052e-06	0.000397406	5.02207
MITOCHONDRIAL PROTEIN PROCESSING	NO	0.41613	2.80861e-05	5.69736	2.07258e-06	0.000430299	4.90984
EPIGENETIC MAINTENANCE OF CHROMATIN IN TRANSCRIPTION COMPETENT CONFORMATION	NO	-0.423204	0.000813259	-5.63552	2.49626e-06	0.000493368	4.73404
MAGNESIUM ION TRANSPORT	NO	0.316446	0.00033542	5.62725	2.55915e-06	0.000493368	4.71053
GMP METABOLIC PROCESS	NO	0.287746	0.00220134	5.60477	2.73814e-06	0.000503092	4.64663
ENDOPLASMIC RETICULUM MEMBRANE ORGANIZATION	NO	0.393135	6.11457e-05	5.59782	2.79599e-06	0.000503092	4.62687
MRNA EXPORT FROM NUCLEUS	NO	0.222112	-0.000280626	4.75254	3.52723e-05	0.00228036	2.23302
NEGATIVE REGULATION OF ENDOTHELIAL CELL PROLIFERATION	NO	0.19162	0.00149155	4.72337	3.84708e-05	0.00238696	2.15121
RESPONSE TO STIMULUS INVOLVED IN REGULATION OF MUSCLE ADAPTATION	NO	-0.394789	0.00369174	-5.45588	4.28532e-06	0.000746198	4.22329
NEGATIVE REGULATION OF INTRINSIC APOPTOTIC SIGNALING PATHWAY BY P53 CLASS MEDIATOR	NO	0.283922	5.7662e-05	5.4381	4.52086e-06	0.000749018	4.17272
MITOCHONDRIAL CALCIUM ION TRANSMEMBRANE TRANSPORT	NO	0.40287	3.87196e-05	5.42392	4.71779e-06	0.000749018	4.13242
REGULATION OF PHOSPHOLIPASE C ACTIVITY	NO	-0.198022	0.00188469	-5.35022	5.8883e-06	0.000882917	3.92298
REGULATION OF TRANSCRIPTION FROM RNA POLYMERASE II PROMOTER IN RESPONSE TO HYPOXIA	NO	0.334152	0.00027844	4.55357	6.36599e-05	0.00336898	1.67685
SCHWANN CELL DIFFERENTIATION	NO	-0.263881	0.00218373	-5.32262	6.39786e-06	0.000907344	3.84455
POSITIVE REGULATION OF TRANSLATIONAL INITIATION	NO	0.310827	0.000571373	5.31613	6.52386e-06	0.000907344	3.82612
MUSCLE CELL CELLULAR HOMEOSTASIS	NO	0.275225	0.00839141	5.31452	6.55547e-06	0.000907344	3.82156
ENDODERMAL CELL FATE COMMITMENT	NO	0.304712	0.00499229	5.29179	7.01897e-06	0.00094721	3.75701
LOCOMOTION INVOLVED IN LOCOMOTORY BEHAVIOR	NO	0.301453	0.00938967	5.27947	7.28378e-06	0.000952491	3.72202
POSTREPLICATION REPAIR	NO	0.354134	-1.53606e-05	5.27371	7.41101e-06	0.000952491	3.70566
VENTRICULAR CARDIAC MUSCLE CELL ACTION POTENTIAL	NO	-0.224335	0.00192097	-5.25887	7.74884e-06	0.00097275	3.66354
REGULATION OF EXTRACELLULAR MATRIX ORGANIZATION	NO	-0.208573	0.00275483	-4.45827	8.43421e-05	0.00405695	1.41219
POSITIVE REGULATION OF MONOCYTE CHEMOTAXIS	NO	0.390098	0.00571508	5.22666	8.53633e-06	0.00104725	3.5721
CHROMOSOME LOCALIZATION	NO	0.24147	-0.000150733	5.21654	8.79965e-06	0.00105557	3.5434
REGULATION OF MONOCYTE CHEMOTAXIS	NO	0.375935	0.00642256	5.18503	9.67286e-06	0.00113509	3.45402
REGULATION OF DNA DIRECTED DNA POLYMERASE ACTIVITY	NO	0.38402	-0.00011273	5.1711	1.00862e-05	0.00115841	3.4145
POSITIVE REGULATION OF CELLULAR SENESCENCE	NO	0.19074	4.73137e-05	5.12998	1.14107e-05	0.00124491	3.29796
HISTONE H3 K9 ACETYLATION	NO	-0.402856	-0.000117186	-5.12648	1.15312e-05	0.00124491	3.28804
MEMBRANE DEPOLARIZATION DURING CARDIAC MUSCLE CELL ACTION POTENTIAL	NO	-0.281342	0.0128757	-5.11566	1.19116e-05	0.00126076	3.25739
EMBRYONIC AXIS SPECIFICATION	NO	0.222311	0.00972855	5.1019	1.24136e-05	0.00128863	3.21841
REGULATION OF RESPONSE TO TUMOR CELL	NO	0.296758	-4.48262e-05	5.07998	1.32568e-05	0.00132898	3.15635
ATTACHMENT OF MITOTIC SPINDLE MICROTUBULES TO KINETOCHORE	NO	0.302661	3.23789e-05	5.06934	1.36867e-05	0.00132898	3.12621
REGULATION OF MUSCLE ADAPTATION	NO	-0.189767	0.00589603	-5.06864	1.37153e-05	0.00132898	3.12424
REGULATION OF MESENCHYMAL CELL PROLIFERATION	NO	0.239391	0.0245875	5.06617	1.38171e-05	0.00132898	3.11726
METAPHASE PLATE CONGRESSION	NO	0.24149	-3.72639e-05	5.061	1.40333e-05	0.00132898	3.1026
PIGMENT GRANULE LOCALIZATION	NO	0.27145	0.00630554	5.04992	1.45071e-05	0.00133905	3.07125
NEGATIVE REGULATION OF ATP METABOLIC PROCESS	NO	-0.358108	0.000400208	-5.04697	1.46358e-05	0.00133905	3.06291
EMBRYONIC BODY MORPHOGENESIS	NO	-0.283006	0.00298433	-5.03331	1.5247e-05	0.00135143	3.02429
PHOSPHOLIPID DEPHOSPHORYLATION	NO	0.228632	0.00184118	5.03277	1.52718e-05	0.00135143	3.02276
RESPIRATORY SYSTEM PROCESS	NO	0.213805	0.00262836	5.01316	1.61956e-05	0.00138768	2.96731
PEPTIDYL TYROSINE AUTOPHOSPHORYLATION	NO	-0.304137	0.0041189	-4.98687	1.7522e-05	0.00146873	2.893
REGULATION OF TRIGLYCERIDE METABOLIC PROCESS	NO	-0.227109	0.0032589	-4.98013	1.78791e-05	0.00146873	2.87396
REGULATION OF HEAT GENERATION	NO	0.333418	0.00273527	4.97866	1.79578e-05	0.00146873	2.86981
MONOCYTE CHEMOTACTIC PROTEIN 1 PRODUCTION	NO	-0.232163	0.0019108	-4.96589	1.86573e-05	0.00150316	2.83375
ESTABLISHMENT OF PIGMENT GRANULE LOCALIZATION	NO	0.317927	0.00650386	4.95417	1.93235e-05	0.00153394	2.80064
CELLULAR RESPONSE TO INTERFERON ALPHA	NO	0.456123	2.22898e-05	4.92135	2.13161e-05	0.0016676	2.70802
ENDOPLASMIC RETICULUM TO GOLGI VESICLE MEDIATED TRANSPORT	NO	0.260364	-9.10237e-05	4.91613	2.16515e-05	0.00166964	2.69329
HEART TRABECULA FORMATION	NO	0.296631	0.00944973	4.89036	2.33846e-05	0.00177789	2.62064
POSITIVE REGULATION OF OSTEOCLAST DIFFERENTIATION	NO	0.317614	0.00824571	4.88223	2.39591e-05	0.00179177	2.59774
REGULATION OF HAIR FOLLICLE DEVELOPMENT	NO	0.266069	0.0363619	4.87694	2.43411e-05	0.00179177	2.58282
DNA LIGATION	NO	0.2552	3.37903e-05	4.8739	2.45629e-05	0.00179177	2.57426
MRNA MODIFICATION	NO	0.261619	-0.000165267	4.86359	2.53306e-05	0.00182312	2.54523
PEPTIDYL ARGININE MODIFICATION	NO	0.319284	0.000917235	4.84263	2.6966e-05	0.00189236	2.48622
MITOTIC METAPHASE PLATE CONGRESSION	NO	0.262548	2.57835e-06	4.84229	2.69936e-05	0.00189236	2.48525
PEPTIDYL ASPARAGINE MODIFICATION	NO	0.262192	0.000565591	4.82044	2.88112e-05	0.00199388	2.4238
REGULATION OF PROTEIN GLYCOSYLATION	NO	-0.274531	0.001925	-4.81036	2.96909e-05	0.00202875	2.39543
POSITIVE REGULATION OF MEIOTIC CELL CYCLE	NO	-0.299642	0.00743812	-4.79046	3.15047e-05	0.00212578	2.33952
NEGATIVE REGULATION OF NUCLEOTIDE METABOLIC PROCESS	NO	-0.316093	0.00175375	-4.77845	3.26534e-05	0.00217609	2.30576
STEROID BIOSYNTHETIC PROCESS	NO	0.172553	0.00540011	4.76669	3.3817e-05	0.00222615	2.27275
REGULATION OF FATTY ACID BETA OXIDATION	NO	-0.280467	0.00646787	-4.75052	3.54854e-05	0.00228036	2.22735
NEGATIVE REGULATION OF TRIGLYCERIDE METABOLIC PROCESS	NO	-0.397329	0.00446633	-4.73555	3.7102e-05	0.00235619	2.18536
POSITIVE REGULATION OF G1 S TRANSITION OF MITOTIC CELL CYCLE	NO	0.163945	0.000864641	4.70772	4.03038e-05	0.00247227	2.10735
NEGATIVE REGULATION OF T CELL RECEPTOR SIGNALING PATHWAY	NO	0.244382	9.51712e-05	4.69992	4.12488e-05	0.00250181	2.08551
NEUTRAL LIPID BIOSYNTHETIC PROCESS	NO	-0.204877	0.00518339	-4.69027	4.24491e-05	0.002546	2.05848
POSITIVE REGULATION OF MYOBLAST PROLIFERATION	NO	0.280185	0.0196477	4.65326	4.73805e-05	0.00281055	1.95494
NEGATIVE REGULATION OF HEMATOPOIETIC PROGENITOR CELL DIFFERENTIATION	NO	0.417248	0.00123913	4.63033	5.07153e-05	0.00297567	1.89088
HISTONE H4 K5 ACETYLATION	NO	-0.224112	3.98342e-05	-4.62415	5.16538e-05	0.00299153	1.87361
NUCLEOBASE METABOLIC PROCESS	NO	0.274203	0.00472465	4.61934	5.2396e-05	0.00299153	1.86017
REGULATION OF ANION TRANSMEMBRANE TRANSPORT	NO	0.302371	0.00417824	4.61771	5.26484e-05	0.00299153	1.85565
STEROL BIOSYNTHETIC PROCESS	NO	0.270047	0.00118431	4.60024	5.54468e-05	0.00308666	1.80688
POST EMBRYONIC ANIMAL ORGAN DEVELOPMENT	NO	-0.316406	0.00191045	-4.60012	5.54661e-05	0.00308666	1.80656
CELLULAR AMINO ACID CATABOLIC PROCESS	NO	0.20971	0.00141965	4.59109	5.69705e-05	0.00313803	1.78136
ANTERIOR POSTERIOR AXIS SPECIFICATION	NO	0.191115	0.00872574	4.56932	6.07628e-05	0.00330608	1.72069
REGULATION OF SKELETAL MUSCLE ADAPTATION	NO	-0.313588	0.0250345	-4.56394	6.17364e-05	0.00330608	1.70573
TOXIN TRANSPORT	NO	0.317139	-0.000142415	4.56327	6.18589e-05	0.00330608	1.70386
RESPONSE TO COBALT ION	NO	0.348851	2.80533e-05	4.54853	6.46162e-05	0.00338639	1.66282
MYOBLAST MIGRATION	NO	0.238279	0.0275271	4.54207	6.58614e-05	0.00341846	1.64486
POSITIVE REGULATION OF DNA TEMPLATED DNA REPLICATION	NO	-0.243926	6.4323e-05	-4.53882	6.64979e-05	0.00341863	1.63581
REGULATION OF NUCLEAR TRANSCRIBED MRNA POLY A TAIL SHORTENING	NO	-0.230166	4.52642e-05	-4.51006	7.23952e-05	0.00368533	1.55586
MITOCHONDRIAL RNA PROCESSING	NO	0.378241	2.54414e-05	4.507	7.30511e-05	0.00368533	1.54737
NEGATIVE REGULATION OF MEIOTIC CELL CYCLE	NO	0.331783	0.0115929	4.47428	8.0455e-05	0.00402126	1.45656
METHIONINE BIOSYNTHETIC PROCESS	NO	0.340994	0.00201437	4.4589	8.41855e-05	0.00405695	1.41394
PROTEIN DEMANNOSYLATION	NO	-0.247061	3.14826e-05	-4.4568	8.47102e-05	0.00405695	1.4081
REGULATION OF TRANSLATIONAL ELONGATION	NO	0.304745	-0.000753784	4.45593	8.49269e-05	0.00405695	1.4057
POST EMBRYONIC ANIMAL ORGAN MORPHOGENESIS	NO	-0.296775	0.00726799	-4.44657	8.73003e-05	0.00413375	1.37978
NEGATIVE REGULATION OF PHOSPHATASE ACTIVITY	NO	-0.189645	0.000557286	-4.43259	9.09694e-05	0.00423032	1.34108
LOCOMOTORY EXPLORATION BEHAVIOR	NO	0.298141	0.0107796	4.4299	9.16909e-05	0.00423032	1.33365
MESENCHYMAL CELL PROLIFERATION	NO	0.204959	0.0309296	4.41259	9.64818e-05	0.00441363	1.28578
PEPTIDYL ARGININE METHYLATION	NO	0.350439	2.89108e-05	4.39787	0.000100747	0.0045216	1.24513
TOLL LIKE RECEPTOR 3 SIGNALING PATHWAY	NO	0.33009	0.000150436	4.39675	0.00010108	0.0045216	1.24202
POSITIVE REGULATION OF NUCLEAR TRANSCRIBED MRNA CATABOLIC PROCESS DEADENYLATION DEPENDENT DECAY	NO	-0.282003	-8.29185e-05	-4.39583	0.000101355	0.0045216	1.23947
DNA SYNTHESIS INVOLVED IN DNA REPAIR	NO	0.244206	-0.000115587	4.38757	0.000103843	0.00459462	1.21668
CELLULAR RESPONSE TO CARBOHYDRATE STIMULUS	NO	-0.145091	0.00104635	-4.38262	0.000105365	0.00462408	1.20301
ACETYL COA BIOSYNTHETIC PROCESS	NO	0.379216	2.72795e-05	4.37314	0.000108338	0.00471622	1.17686
REGULATION OF TRIGLYCERIDE BIOSYNTHETIC PROCESS	NO	-0.265624	0.00181607	-4.36144	0.000112121	0.00483441	1.14462
PROTEIN AUTOPROCESSING	NO	0.22697	0.0123554	4.35925	0.000112845	0.00483441	1.13858
NEGATIVE REGULATION OF ANTIGEN RECEPTOR MEDIATED SIGNALING PATHWAY	NO	0.262983	7.01787e-05	4.3501	0.000115915	0.00492685	1.11336
RIBOSOME DISASSEMBLY	NO	0.462252	2.18061e-05	4.34659	0.000117111	0.0049388	1.10372
AMP METABOLIC PROCESS	NO	0.268471	0.00152541	4.33653	0.000120619	0.00500845	1.07601
ALPHA AMINO ACID CATABOLIC PROCESS	NO	0.186319	0.00330804	4.31779	0.000127423	0.00525061	1.02448
CELL DEATH IN RESPONSE TO OXIDATIVE STRESS	NO	0.171641	1.94538e-06	4.31519	0.000128396	0.00525061	1.01734
NEGATIVE REGULATION OF EPITHELIAL CELL DIFFERENTIATION	NO	0.213604	0.0186655	4.30999	0.000130365	0.00529104	1.00305
NEGATIVE REGULATION OF VASCULAR ASSOCIATED SMOOTH MUSCLE CELL PROLIFERATION	NO	0.217713	-0.000279785	4.29426	0.000136505	0.00547747	0.959852
COPII COATED VESICLE CARGO LOADING	NO	0.410492	2.33334e-05	4.29305	0.000136988	0.00547747	0.956537
HEAT GENERATION	NO	0.299215	0.00141512	4.28566	0.00013998	0.00555596	0.936258
ATTACHMENT OF SPINDLE MICROTUBULES TO KINETOCHORE	NO	0.211292	2.98437e-05	4.26678	0.000147918	0.00582817	0.884497
POSITIVE REGULATION OF CALCIUM ION DEPENDENT EXOCYTOSIS	NO	-0.307884	0.00481953	-4.25867	0.00015146	0.00589493	0.862296
ACTIN FILAMENT BASED MOVEMENT	NO	-0.158873	0.00594197	-4.25791	0.000151796	0.00589493	0.860214
POSITIVE REGULATION OF PROTEIN MODIFICATION BY SMALL PROTEIN CONJUGATION OR REMOVAL	NO	0.225092	-0.000109188	4.24768	0.000156399	0.00599663	0.83219
RNA METHYLATION	NO	0.202892	5.82202e-05	4.24626	0.000157047	0.00599663	0.828311
INSULIN LIKE GROWTH FACTOR RECEPTOR SIGNALING PATHWAY	NO	-0.277582	0.00543586	-4.24473	0.000157748	0.00599663	0.824136
COENZYME A METABOLIC PROCESS	NO	0.301546	3.13215e-05	4.23946	0.00016019	0.00604689	0.809724
UDP N ACETYLGLUCOSAMINE METABOLIC PROCESS	NO	0.378784	0.00030416	4.22511	0.000167034	0.00624312	0.770488
TRANSLESION SYNTHESIS	NO	0.287862	0.000211728	4.22374	0.000167701	0.00624312	0.766748
RESPONSE TO CHEMOKINE	NO	0.176483	0.00334666	4.22021	0.000169434	0.00625493	0.75711
DICARBOXYLIC ACID BIOSYNTHETIC PROCESS	NO	0.311122	0.000306476	4.21637	0.000171342	0.00625493	0.746611
PARAXIAL MESODERM MORPHOGENESIS	NO	0.290425	0.0127861	4.21362	0.00017272	0.00625732	0.7391
STRESS GRANULE ASSEMBLY	NO	0.269532	-0.000179219	4.19976	0.000179827	0.00647136	0.701295
REGULATION OF INTEGRIN ACTIVATION	NO	0.304647	0.00660594	4.17748	0.000191862	0.006818	0.640572
PROTEIN FOLDING IN ENDOPLASMIC RETICULUM	NO	0.429879	2.24815e-05	4.17561	0.000192909	0.006818	0.635473
REGULATION OF PROTON TRANSPORT	NO	-0.245055	0.0013874	-4.17501	0.000193248	0.006818	0.633826
REGULATION OF SYSTEMIC ARTERIAL BLOOD PRESSURE BY CIRCULATORY RENIN ANGIOTENSIN	NO	0.267457	0.00498098	4.17156	0.000195195	0.00684197	0.624431
RESPONSE TO HYPEROXIA	NO	0.237857	0.0099033	4.16572	0.00019853	0.00691396	0.608558
ORGANIC ACID BIOSYNTHETIC PROCESS	NO	0.148109	0.00183682	4.15617	0.000204112	0.00704282	0.582575
AMINO SUGAR BIOSYNTHETIC PROCESS	NO	0.37128	0.000553079	4.15495	0.000204839	0.00704282	0.579243
NATURAL KILLER CELL DIFFERENTIATION	NO	0.222529	0.00146364	4.15114	0.000207112	0.00706892	0.568909
TELOMERE MAINTENANCE VIA RECOMBINATION	NO	-0.232512	4.29925e-05	-4.14931	0.000208218	0.00706892	0.56392
UBIQUINONE METABOLIC PROCESS	NO	0.300926	2.68717e-05	4.13965	0.000214133	0.00719155	0.53768
POSITIVE REGULATION OF TOLL LIKE RECEPTOR 4 SIGNALING PATHWAY	NO	0.351943	2.71318e-05	4.13907	0.000214494	0.00719155	0.536099
ACETYL COA BIOSYNTHETIC PROCESS FROM PYRUVATE	NO	0.465557	2.00379e-05	4.12243	0.000225091	0.00745423	0.490938
POSITIVE REGULATION OF COLLAGEN METABOLIC PROCESS	NO	-0.227354	0.00351159	-4.11282	0.000231439	0.00761772	0.464896
RESPIRATORY CHAIN COMPLEX III ASSEMBLY	NO	0.332337	3.05922e-05	4.09377	0.000244554	0.00797918	0.413293
ECTODERMAL PLACODE DEVELOPMENT	NO	0.303237	0.0427525	4.09153	0.000246141	0.00797918	0.407237
MACROPINOCYTOSIS	NO	-0.344848	0.000526077	-4.08847	0.000248333	0.00797918	0.398939
CELLULAR RESPONSE TO COLD	NO	-0.315783	0.00232456	-4.08636	0.000249849	0.00798039	0.393243
MONOCYTE CHEMOTAXIS	NO	0.192903	0.0120542	4.08255	0.000252614	0.00802124	0.382942
TRNA METHYLATION	NO	0.249386	0.000208656	4.07015	0.000261829	0.00817604	0.349415
NEGATIVE REGULATION OF GLYCOLYTIC PROCESS	NO	-0.316722	9.35454e-05	-4.06825	0.000263266	0.00817604	0.344294
BIOLOGICAL PROCESS INVOLVED IN INTRASPECIES INTERACTION BETWEEN ORGANISMS	NO	-0.165616	0.00930061	-4.0682	0.00026331	0.00817604	0.344138
DICARBOXYLIC ACID CATABOLIC PROCESS	NO	0.250688	0.00663493	4.05736	0.00027167	0.00833314	0.314894
S ADENOSYLMETHIONINE METABOLIC PROCESS	NO	0.387012	0.00139925	4.05397	0.000274343	0.00833314	0.305734
EMBRYONIC HEMOPOIESIS	NO	-0.259369	0.000398553	-4.05341	0.000274787	0.00833314	0.304223
CELL SURFACE RECEPTOR SIGNALING PATHWAY INVOLVED IN HEART DEVELOPMENT	NO	0.229129	0.0219993	4.04806	0.000279061	0.00838285	0.289786
PROTEIN DENEDDYLATION	NO	0.495073	2.27321e-05	4.04602	0.000280709	0.00838285	0.284277
DRINKING BEHAVIOR	NO	-0.360568	0.0131496	-4.04555	0.000281085	0.00838285	0.283025
RESPONSE TO PARATHYROID HORMONE	NO	-0.264833	0.0132453	-4.03631	0.00028867	0.00854265	0.258121
REGULATION OF COMPLEMENT DEPENDENT CYTOTOXICITY	NO	0.228507	0.0153767	4.03519	0.000289608	0.00854265	0.255087
THROMBIN ACTIVATED RECEPTOR SIGNALING PATHWAY	NO	0.31904	-0.000326482	4.0254	0.000297882	0.00867653	0.228746
ENDOPLASMIC RETICULUM UNFOLDED PROTEIN RESPONSE	NO	0.206841	2.06642e-05	4.02414	0.000298969	0.00867653	0.225341
MITOCHONDRIAL RNA METABOLIC PROCESS	NO	0.28708	3.49068e-05	4.02118	0.000301527	0.00870397	0.217375
POLY A PLUS MRNA EXPORT FROM NUCLEUS	NO	0.275956	0.00482529	4.01898	0.000303438	0.00871255	0.211468
COTRANSLATIONAL PROTEIN TARGETING TO MEMBRANE	NO	0.286456	0.00018029	4.00922	0.000312081	0.0089133	0.185212
REGULATION OF INTEGRIN MEDIATED SIGNALING PATHWAY	NO	-0.221491	0.00216415	-4.00162	0.00031898	0.00897523	0.164773
REGULATION OF RECEPTOR RECYCLING	NO	0.261644	0.000948789	4.00133	0.000319238	0.00897523	0.164019
COPII COATED VESICLE BUDDING	NO	0.262069	-0.000324423	3.9885	0.000331225	0.00921624	0.12957
INSULIN METABOLIC PROCESS	NO	0.306277	0.0103302	3.98403	0.000335503	0.00923967	0.117578
REGULATION OF EXTRACELLULAR MATRIX ASSEMBLY	NO	-0.285579	0.00400299	-3.98193	0.000337539	0.00923967	0.111926
TUBE FORMATION	NO	-0.133659	0.00692257	-3.97867	0.00034071	0.00923967	0.103188
POSITIVE REGULATION OF GTPASE ACTIVITY	NO	-0.133912	0.000903752	-3.97688	0.00034246	0.00923967	0.0984023
REGULATION OF MICROTUBULE NUCLEATION	NO	-0.353718	2.43729e-05	-3.97602	0.000343315	0.00923967	0.0960724
NEPHRIC DUCT MORPHOGENESIS	NO	-0.285343	0.011176	-3.97527	0.000344048	0.00923967	0.0940784
DNA STRAND ELONGATION INVOLVED IN DNA REPLICATION	NO	0.338178	2.89389e-05	3.96196	0.000357438	0.00947837	0.0584124
ERROR PRONE TRANSLESION SYNTHESIS	NO	0.339755	2.56882e-05	3.95995	0.000359505	0.00947837	0.0530264
CALCIUM IMPORT INTO THE MITOCHONDRION	NO	0.361423	2.45891e-05	3.95951	0.00035996	0.00947837	0.0518454
DNA DOUBLE STRAND BREAK PROCESSING	NO	0.337284	-0.000570519	3.95625	0.000363334	0.00952077	0.043132
SRP DEPENDENT COTRANSLATIONAL PROTEIN TARGETING TO MEMBRANE	NO	0.275854	0.000212244	3.95009	0.000369798	0.00964333	0.0266637
POSITIVE REGULATION OF PROTEIN POLYUBIQUITINATION	NO	0.399043	0.000138706	3.94606	0.000374091	0.00970837	0.0158868
PEPTIDYL HISTIDINE MODIFICATION	NO	0.375293	2.41397e-05	3.92964	0.000392097	0.0100788	-0.0280062
ORGANIC HYDROXY COMPOUND BIOSYNTHETIC PROCESS	NO	0.146907	0.00515633	3.91675	0.000406814	0.0104075	-0.0623975
PURINE NUCLEOSIDE MONOPHOSPHATE METABOLIC PROCESS	NO	0.229368	0.0010126	3.91466	0.000409243	0.0104203	-0.0679546
ENDOPLASMIC RETICULUM MANNOSE TRIMMING	NO	-0.257698	3.29104e-05	-3.91207	0.000412291	0.0104486	-0.0748781
MEMBRANE RAFT ORGANIZATION	NO	0.23822	0.000338462	3.90973	0.00041505	0.0104694	-0.0811031
APOPTOTIC DNA FRAGMENTATION	NO	-0.256994	0.00645798	-3.90133	0.000425125	0.01065	-0.103482
REGULATION OF CLATHRIN DEPENDENT ENDOCYTOSIS	NO	-0.233032	0.00489817	-3.89659	0.000430913	0.01065	-0.116098
POSITIVE REGULATION OF ERAD PATHWAY	NO	0.255603	9.48275e-05	3.89612	0.000431495	0.01065	-0.117357
NUCLEOTIDE SUGAR METABOLIC PROCESS	NO	0.270577	-7.10726e-05	3.89511	0.000432743	0.01065	-0.120052
BODY MORPHOGENESIS	NO	-0.155313	0.00470951	-3.8935	0.00043473	0.01065	-0.124327
SMALL MOLECULE BIOSYNTHETIC PROCESS	NO	0.147667	0.000845183	3.89246	0.000436022	0.01065	-0.127094
INTERMEDIATE FILAMENT BASED PROCESS	NO	0.156173	0.0186263	3.8879	0.000441726	0.0107407	-0.139217
REGULATION OF ANTIGEN RECEPTOR MEDIATED SIGNALING PATHWAY	NO	0.219364	2.82433e-05	3.8842	0.000446418	0.0108061	-0.149073
POSITIVE REGULATION OF LIPID CATABOLIC PROCESS	NO	-0.220191	0.00493945	-3.87933	0.000452656	0.0108779	-0.162016
CELL PROLIFERATION INVOLVED IN HEART MORPHOGENESIS	NO	0.202881	0.0278968	3.87874	0.000453415	0.0108779	-0.16358
MEMBRANE DEPOLARIZATION DURING ACTION POTENTIAL	NO	-0.175668	0.0203945	-3.86847	0.00046688	0.0110288	-0.190868
POSITIVE REGULATION OF MEMBRANE DEPOLARIZATION	NO	-0.290559	0.00944723	-3.86795	0.000467569	0.0110288	-0.192243
MITOCHONDRION MORPHOGENESIS	NO	0.184444	0.0010725	3.86772	0.000467875	0.0110288	-0.192854
PLASMA LIPOPROTEIN PARTICLE CLEARANCE	NO	0.223709	0.00410396	3.86274	0.000474556	0.0110817	-0.206073
CELLULAR GLUCOSE HOMEOSTASIS	NO	-0.112304	0.000870076	-3.86176	0.000475872	0.0110817	-0.208656
POSITIVE REGULATION OF MITOCHONDRIAL CALCIUM ION CONCENTRATION	NO	0.355192	2.40009e-05	3.86098	0.000476927	0.0110817	-0.210721
REGULATION OF CYTOPLASMIC TRANSLATIONAL ELONGATION	NO	0.282532	3.0794e-05	3.85995	0.000478333	0.0110817	-0.213465
EMBRYONIC CRANIAL SKELETON MORPHOGENESIS	NO	-0.192811	0.0180226	-3.85138	0.000490132	0.0113065	-0.23618
DENTATE GYRUS DEVELOPMENT	NO	0.289321	0.00958298	3.84465	0.00049961	0.0114352	-0.254032
PROTEIN LOCALIZATION TO NUCLEAR ENVELOPE	NO	0.297004	3.13669e-05	3.84441	0.000499946	0.0114352	-0.25466
DEOXYRIBONUCLEOTIDE BIOSYNTHETIC PROCESS	NO	0.303832	2.62002e-05	3.83834	0.000508645	0.0115851	-0.270737
ASPARTATE FAMILY AMINO ACID BIOSYNTHETIC PROCESS	NO	0.283126	0.000771017	3.8213	0.000533847	0.0120269	-0.315794
POSITIVE REGULATION OF MEIOTIC NUCLEAR DIVISION	NO	-0.284596	0.00973506	-3.82072	0.000534727	0.0120269	-0.317329
REGULATION OF HISTONE H3 K27 METHYLATION	NO	-0.299082	0.000962985	-3.8043	0.000560204	0.0125389	-0.360682
VASODILATION	NO	0.181455	0.00511773	3.80309	0.000562135	0.0125389	-0.363886
AXIS SPECIFICATION	NO	0.145728	0.00982308	3.80159	0.000564518	0.0125402	-0.367826
RESPONSE TO IRON ION	NO	0.238236	0.00333798	3.799	0.000568674	0.0125807	-0.374656
NEGATIVE REGULATION OF MUSCLE HYPERTROPHY	NO	-0.185635	0.00562897	-3.791	0.000581702	0.0128164	-0.395747
PLASMA MEMBRANE PHOSPHOLIPID SCRAMBLING	NO	0.243915	0.00319298	3.78262	0.000595655	0.0130705	-0.417813
REGULATION OF SEQUESTERING OF TRIGLYCERIDE	NO	-0.230004	0.000704229	-3.7794	0.000601106	0.0131367	-0.426291
TRIGLYCERIDE BIOSYNTHETIC PROCESS	NO	-0.167794	0.00625874	-3.77571	0.000607415	0.0132211	-0.43601
FEVER GENERATION	NO	0.322872	0.00303314	3.77358	0.000611085	0.0132475	-0.441615
ASPARTATE FAMILY AMINO ACID METABOLIC PROCESS	NO	0.213078	-0.000135877	3.7707	0.000616066	0.0132921	-0.449171
CELLULAR AMINO ACID BIOSYNTHETIC PROCESS	NO	0.192055	0.002524	3.76956	0.000618064	0.0132921	-0.452184
BRANCHING INVOLVED IN MAMMARY GLAND DUCT MORPHOGENESIS	NO	-0.221522	0.0135546	-3.76788	0.000621001	0.0133022	-0.456595
PROTEIN HETEROTETRAMERIZATION	NO	0.25663	-0.000365106	3.76618	0.000623986	0.0133133	-0.461058
PURINE NUCLEOSIDE MONOPHOSPHATE CATABOLIC PROCESS	NO	0.184427	0.0110322	3.75768	0.000639138	0.0135829	-0.483382
REGULATION OF ERAD PATHWAY	NO	0.225155	8.62951e-05	3.7544	0.000645085	0.0136556	-0.491998
POSITIVE REGULATION OF TRANSFORMING GROWTH FACTOR BETA PRODUCTION	NO	0.180818	0.00719721	3.75151	0.000650374	0.0137138	-0.499595
ISOTYPE SWITCHING TO IGG ISOTYPES	NO	0.300058	0.000247255	3.74632	0.000659951	0.0138615	-0.513192
VERY LONG CHAIN FATTY ACID METABOLIC PROCESS	NO	0.195649	0.000112193	3.74071	0.000670473	0.0139751	-0.527904
CELLULAR RESPONSE TO ACIDIC PH	NO	-0.3202	0.00221087	-3.73935	0.000673048	0.0139751	-0.531469
SULFUR COMPOUND BIOSYNTHETIC PROCESS	NO	0.164523	-6.59555e-05	3.73873	0.000674222	0.0139751	-0.53309
REGULATION OF DNA CATABOLIC PROCESS	NO	-0.288936	0.0043358	-3.73795	0.000675713	0.0139751	-0.535144
NEGATIVE REGULATION OF ACTIVATED T CELL PROLIFERATION	NO	0.290669	2.90434e-05	3.73297	0.000685262	0.0140755	-0.548194
REGULATION OF PHOSPHOLIPID BIOSYNTHETIC PROCESS	NO	-0.220126	0.0026609	-3.7327	0.000685785	0.0140755	-0.548903
CELLULAR AMINO ACID METABOLIC PROCESS	NO	0.195995	0.000631562	3.72765	0.000695596	0.0142228	-0.56211
POSITIVE REGULATION OF MAP KINASE ACTIVITY	NO	-0.136138	0.00194925	-3.71963	0.000711473	0.0144823	-0.583093
REGULATION OF PROTEIN NEDDYLATION	NO	0.294175	2.97205e-05	3.71621	0.000718353	0.0144823	-0.592038
REGULATION OF ER TO GOLGI VESICLE MEDIATED TRANSPORT	NO	0.326657	-0.000583452	3.71485	0.000721108	0.0144823	-0.595596
CARDIAC CELL FATE COMMITMENT	NO	0.228634	0.0694801	3.71456	0.000721699	0.0144823	-0.596357
NEGATIVE REGULATION OF RECEPTOR SIGNALING PATHWAY VIA STAT	NO	0.224635	7.09692e-05	3.71134	0.000728268	0.01456	-0.604779
DNA DEAMINATION	NO	-0.257341	0.000274387	-3.70811	0.000734899	0.0146034	-0.613203
AMMONIUM ION METABOLIC PROCESS	NO	0.226722	0.0188543	3.70765	0.000735853	0.0146034	-0.614408
NEGATIVE REGULATION OF DNA REPAIR	NO	-0.165152	0.000184013	-3.70355	0.000744382	0.0146922	-0.625118
NEGATIVE REGULATION OF SIGNAL TRANSDUCTION BY P53 CLASS MEDIATOR	NO	0.187964	0.00369368	3.70289	0.00074577	0.0146922	-0.626849
KETONE BIOSYNTHETIC PROCESS	NO	0.19455	0.00161293	3.70042	0.000750944	0.0147403	-0.633274
SISTER CHROMATID SEGREGATION	NO	0.133228	-5.83565e-05	3.696	0.000760336	0.0148706	-0.644823
ESCRT COMPLEX DISASSEMBLY	NO	0.398853	2.27e-05	3.68855	0.000776387	0.0151297	-0.664231
CHROMOSOME ORGANIZATION	NO	0.110895	-1.46496e-05	3.68472	0.000784784	0.0151933	-0.674224
NEGATIVE REGULATION OF OXIDATIVE STRESS INDUCED INTRINSIC APOPTOTIC SIGNALING PATHWAY	NO	0.230244	0.000136946	3.6845	0.000785276	0.0151933	-0.674805
DNA BIOSYNTHETIC PROCESS	NO	0.137454	-5.62598e-05	3.68187	0.000791089	0.0152511	-0.681656
PEPTIDYL TYROSINE DEPHOSPHORYLATION	NO	0.166045	0.00766241	3.68	0.000795231	0.0152764	-0.686507
CELL CELL ADHESION MEDIATED BY CADHERIN	NO	-0.19474	0.0136835	-3.67156	0.000814267	0.0155866	-0.708475
REGULATION OF TOLL LIKE RECEPTOR 4 SIGNALING PATHWAY	NO	0.219132	0.00156813	3.66797	0.000822508	0.0156887	-0.717825
REGULATION OF ADENYLATE CYCLASE ACTIVATING G PROTEIN COUPLED RECEPTOR SIGNALING PATHWAY	NO	-0.233622	0.0066632	-3.66607	0.000826884	0.0157166	-0.722753
REGULATION OF ATP DEPENDENT ACTIVITY	NO	0.140005	0.000439733	3.66117	0.000838303	0.0158778	-0.735486
POSITIVE REGULATION OF MESENCHYMAL CELL PROLIFERATION	NO	0.235778	0.0396565	3.65955	0.000842125	0.0158944	-0.739709
REGULATION OF TETRAPYRROLE METABOLIC PROCESS	NO	0.266399	-0.000247399	3.65127	0.000861848	0.0161847	-0.761198
PURINE NUCLEOBASE METABOLIC PROCESS	NO	0.280999	0.00336834	3.65058	0.000863503	0.0161847	-0.762979
C TERMINAL PROTEIN AMINO ACID MODIFICATION	NO	0.232489	0.000265129	3.64511	0.000876814	0.0162727	-0.777176
CHANGES TO DNA METHYLATION INVOLVED IN EMBRYO DEVELOPMENT	NO	-0.290023	0.000722607	-3.64503	0.000877014	0.0162727	-0.777387
AMP BIOSYNTHETIC PROCESS	NO	0.326519	2.58809e-05	3.64494	0.000877243	0.0162727	-0.777629
REGULATION OF TOLL LIKE RECEPTOR 3 SIGNALING PATHWAY	NO	0.399596	8.74886e-05	3.64091	0.000887162	0.0164003	-0.788063
OLIGOSACCHARIDE CATABOLIC PROCESS	NO	0.375241	0.00169434	3.63908	0.000891715	0.0164283	-0.792813
COENZYME A BIOSYNTHETIC PROCESS	NO	0.282545	2.53032e-05	3.6327	0.000907737	0.0166665	-0.809335
NEGATIVE REGULATION OF DNA REPLICATION	NO	0.222697	-0.000248915	3.63147	0.000910861	0.0166672	-0.812523
REGULATION OF MICROTUBULE DEPOLYMERIZATION	NO	-0.222833	0.00219949	-3.62783	0.000920157	0.0167804	-0.821943
SERINE FAMILY AMINO ACID BIOSYNTHETIC PROCESS	NO	0.2458	0.00189032	3.62656	0.00092343	0.0167834	-0.825236
GOLGI VESICLE BUDDING	NO	0.371378	2.49248e-05	3.61903	0.000943028	0.0170473	-0.844715
GPI ANCHOR METABOLIC PROCESS	NO	0.252378	0.000245472	3.61731	0.000947574	0.0170473	-0.849176
DICARBOXYLIC ACID METABOLIC PROCESS	NO	0.195994	0.00212281	3.61617	0.000950579	0.0170473	-0.852112
NEGATIVE REGULATION OF INTERFERON BETA PRODUCTION	NO	-0.213662	0.000380337	-3.6132	0.000958485	0.0171321	-0.859793
CARDIAC MUSCLE CELL ACTION POTENTIAL INVOLVED IN CONTRACTION	NO	-0.176412	0.00611953	-3.61093	0.000964548	0.0171836	-0.865639
DNA CONFORMATION CHANGE	NO	0.151873	-2.4996e-05	3.60559	0.000979015	0.0173839	-0.879442
POSITIVE REGULATION OF REGULATED SECRETORY PATHWAY	NO	-0.231233	0.00100185	-3.60165	0.000989815	0.0175181	-0.889614
INTRA GOLGI VESICLE MEDIATED TRANSPORT	NO	0.258802	-0.000345878	3.59687	0.00100306	0.0175336	-0.901935
REGULATION OF OXIDATIVE STRESS INDUCED CELL DEATH	NO	0.142092	3.14159e-05	3.59649	0.00100414	0.0175336	-0.902929
REGULATION OF CHLORIDE TRANSPORT	NO	0.288124	0.00664642	3.59284	0.00101436	0.0175336	-0.91232
COLUMNAR CUBOIDAL EPITHELIAL CELL MATURATION	NO	0.354057	0.00953068	3.59188	0.00101709	0.0175336	-0.914814
GOLGI VESICLE TRANSPORT	NO	0.160409	-1.7526e-05	3.59163	0.00101781	0.0175336	-0.915463
RETINA HOMEOSTASIS	NO	0.156996	0.00167044	3.5905	0.001021	0.0175336	-0.918368
REGULATION OF CHROMATIN ORGANIZATION	NO	-0.232945	7.72575e-05	-3.59048	0.00102106	0.0175336	-0.918416
EPITHELIAL TUBE FORMATION	NO	-0.128313	0.00816164	-3.58973	0.00102318	0.0175336	-0.920339
SCHWANN CELL PROLIFERATION	NO	-0.274445	0.00102115	-3.58452	0.00103812	0.0177334	-0.933775
PURINE NUCLEOSIDE MONOPHOSPHATE BIOSYNTHETIC PROCESS	NO	0.28412	0.00123002	3.58136	0.00104726	0.0178331	-0.941898
REGULATION OF AMINO ACID TRANSMEMBRANE TRANSPORT	NO	0.323845	0.00771284	3.55973	0.00111204	0.0188768	-0.997498
PYRIMIDINE NUCLEOBASE METABOLIC PROCESS	NO	0.255467	0.00600655	3.55012	0.00114207	0.0193257	-1.02217
POSITIVE REGULATION OF CELL CYCLE G1 S PHASE TRANSITION	NO	0.118996	0.00057078	3.54527	0.00115751	0.0195018	-1.0346
VESICLE BUDDING FROM MEMBRANE	NO	0.179015	0.000202043	3.54459	0.0011597	0.0195018	-1.03635
VESICLE CARGO LOADING	NO	0.276375	0.000432663	3.53886	0.00117823	0.0197211	-1.05102
PHOSPHATIDYLINOSITOL DEPHOSPHORYLATION	NO	0.170382	0.000328195	3.5383	0.00118005	0.0197211	-1.05245
RETINAL METABOLIC PROCESS	NO	-0.214436	0.00115942	-3.53425	0.00119333	0.0198428	-1.06281
CHROMOSOME SEGREGATION	NO	0.105434	-6.67306e-05	3.53384	0.00119468	0.0198428	-1.06386
REGULATION OF DNA METHYLATION	NO	-0.205979	0.00141645	-3.52879	0.0012115	0.0200604	-1.07679
REGULATION OF MAMMARY GLAND EPITHELIAL CELL PROLIFERATION	NO	-0.246864	0.00108454	-3.52713	0.00121706	0.0200909	-1.08103
POSITIVE REGULATION OF RESPONSE TO ENDOPLASMIC RETICULUM STRESS	NO	0.219501	0.000444198	3.51669	0.00125265	0.0206153	-1.1077
REGULATION OF RESPONSE TO OXIDATIVE STRESS	NO	0.142017	-0.000100039	3.51463	0.00125981	0.0206189	-1.11297
REPLICATIVE SENESCENCE	NO	-0.293586	0.000451458	-3.51443	0.00126051	0.0206189	-1.11348
POSITIVE REGULATION OF CREB TRANSCRIPTION FACTOR ACTIVITY	NO	-0.241459	0.000833239	-3.50505	0.00129356	0.0210374	-1.13741
REGULATION OF NUCLEAR TRANSCRIBED MRNA CATABOLIC PROCESS NONSENSE MEDIATED DECAY	NO	-0.310051	0.000842101	-3.50495	0.00129389	0.0210374	-1.13765
MHC CLASS II BIOSYNTHETIC PROCESS	NO	0.214126	-2.16607e-05	3.49937	0.00131394	0.0212993	-1.15187
REGULATION OF CELL GROWTH INVOLVED IN CARDIAC MUSCLE CELL DEVELOPMENT	NO	-0.231714	0.012662	-3.48845	0.00135408	0.0218842	-1.17969
ETHER BIOSYNTHETIC PROCESS	NO	0.270418	2.69143e-05	3.48157	0.00137994	0.0222356	-1.19717
NONRIBOSOMAL PEPTIDE BIOSYNTHETIC PROCESS	NO	0.216749	-0.000396219	3.47926	0.00138874	0.0223108	-1.20305
PURINE CONTAINING COMPOUND CATABOLIC PROCESS	NO	0.155785	0.00091607	3.47764	0.00139495	0.0223441	-1.20717
INTERSTRAND CROSS LINK REPAIR	NO	-0.19761	-9.28125e-06	-3.4746	0.00140665	0.0224014	-1.21489
NEGATIVE REGULATION OF HISTONE MODIFICATION	NO	-0.219402	1.57784e-05	-3.47442	0.00140736	0.0224014	-1.21536
REGULATION OF T CELL RECEPTOR SIGNALING PATHWAY	NO	0.202228	2.82496e-05	3.47281	0.0014136	0.0224014	-1.21944
G PROTEIN COUPLED RECEPTOR SIGNALING PATHWAY COUPLED TO CYCLIC NUCLEOTIDE SECOND MESSENGER	NO	-0.128183	0.0196347	-3.47185	0.00141733	0.0224014	-1.22188
POSITIVE REGULATION OF EPITHELIAL CELL DIFFERENTIATION	NO	-0.147295	0.00478264	-3.47135	0.00141928	0.0224014	-1.22315
OUTFLOW TRACT SEPTUM MORPHOGENESIS	NO	0.182471	0.0263639	3.47001	0.00142452	0.0224186	-1.22655
REGULATION OF GLUCAN BIOSYNTHETIC PROCESS	NO	-0.185665	0.00546117	-3.46854	0.00143029	0.0224439	-1.23029
PEROXISOME PROLIFERATOR ACTIVATED RECEPTOR SIGNALING PATHWAY	NO	-0.153382	0.00191864	-3.46642	0.00143864	0.0225094	-1.23566
LABYRINTHINE LAYER BLOOD VESSEL DEVELOPMENT	NO	0.253715	0.00722078	3.46366	0.00144957	0.022615	-1.24266
OVULATION	NO	0.165113	0.00159394	3.45273	0.00149371	0.0232364	-1.27036
NEGATIVE REGULATION OF CARBOHYDRATE METABOLIC PROCESS	NO	-0.173132	0.000479341	-3.44545	0.00152383	0.0235964	-1.28879
GMP BIOSYNTHETIC PROCESS	NO	0.288198	0.00180004	3.44502	0.00152559	0.0235964	-1.28985
AMINO SUGAR METABOLIC PROCESS	NO	0.193783	0.00358271	3.44318	0.00153331	0.023648	-1.29451
MIRNA CATABOLIC PROCESS	NO	-0.172026	0.000583326	-3.43528	0.00156686	0.0240282	-1.31449
NEGATIVE T CELL SELECTION	NO	0.299066	0.00282394	3.42179	0.00162576	0.0247905	-1.34854
CELLULAR RESPONSE TO UNFOLDED PROTEIN	NO	0.189454	-6.26767e-05	3.40573	0.00169865	0.025829	-1.38899
ALPHA AMINO ACID METABOLIC PROCESS	NO	0.149272	0.00173327	3.40265	0.00171295	0.0258574	-1.39673
GLYCOLIPID BIOSYNTHETIC PROCESS	NO	0.158722	0.00497036	3.4018	0.00171693	0.0258574	-1.39887
REGULATION OF PROTEIN MODIFICATION BY SMALL PROTEIN CONJUGATION OR REMOVAL	NO	0.124262	-8.80492e-06	3.40122	0.00171968	0.0258574	-1.40034
CYTOPLASMIC TRANSLATIONAL ELONGATION	NO	0.226625	2.93354e-05	3.39085	0.00176897	0.0263833	-1.42639
NK T CELL DIFFERENTIATION	NO	0.219253	2.89142e-05	3.38904	0.00177772	0.0264356	-1.43094
RIBONUCLEOSIDE MONOPHOSPHATE METABOLIC PROCESS	NO	0.183111	0.00126681	3.3875	0.00178519	0.0264738	-1.43481
EPITHELIAL TUBE MORPHOGENESIS	NO	-0.105643	0.00795882	-3.38237	0.00181028	0.0267724	-1.44767
ACTIN FILAMENT SEVERING	NO	-0.220535	0.00020235	-3.37626	0.00184062	0.0271467	-1.46298
NEGATIVE REGULATION OF ALPHA BETA T CELL ACTIVATION	NO	-0.167924	0.000481786	-3.37478	0.00184802	0.0271816	-1.46668
POSITIVE REGULATION OF EMBRYONIC DEVELOPMENT	NO	-0.243677	0.00331967	-3.37139	0.00186515	0.0273332	-1.47518
REGULATION OF SMALL GTPASE MEDIATED SIGNAL TRANSDUCTION	NO	-0.131845	0.000808852	-3.3703	0.00187069	0.0273332	-1.47791
NEGATIVE REGULATION OF CELLULAR RESPIRATION	NO	0.30017	0.00241304	3.36974	0.00187352	0.0273332	-1.4793
POSITIVE REGULATION OF REPRODUCTIVE PROCESS	NO	-0.131202	0.00628428	-3.36741	0.00188542	0.0274327	-1.48513
CELLULAR RESPONSE TO OXYGEN LEVELS	NO	0.118045	0.000191378	3.3659	0.0018932	0.0274718	-1.48893
NEGATIVE REGULATION OF MAST CELL ACTIVATION	NO	0.226277	0.00706064	3.364	0.00190298	0.0275396	-1.49367
REGULATION OF CALCIUM ION DEPENDENT EXOCYTOSIS	NO	-0.165881	0.00610444	-3.36101	0.00191851	0.0276902	-1.50116
REGULATION OF DOUBLE STRAND BREAK REPAIR VIA NONHOMOLOGOUS END JOINING	NO	-0.165707	8.98378e-06	-3.35755	0.00193658	0.0278208	-1.50979
NUCLEAR CHROMOSOME SEGREGATION	NO	0.107867	-9.54003e-05	3.35731	0.00193787	0.0278208	-1.5104
NEGATIVE REGULATION OF LYMPHOCYTE MIGRATION	NO	0.330388	2.55449e-05	3.35428	0.00195384	0.0279041	-1.51796
CELLULAR RESPONSE TO TOPOLOGICALLY INCORRECT PROTEIN	NO	0.179245	-5.85286e-05	3.35425	0.00195401	0.0279041	-1.51804
REGULATION OF HEMATOPOIETIC STEM CELL DIFFERENTIATION	NO	0.263591	0.000579574	3.34871	0.00198357	0.028214	-1.53186
SECRETORY GRANULE LOCALIZATION	NO	-0.18257	0.00319774	-3.3467	0.00199444	0.028214	-1.53689
POSITIVE REGULATION OF RECEPTOR RECYCLING	NO	0.242192	0.00261809	3.34592	0.00199864	0.028214	-1.53883
MAMMARY GLAND MORPHOGENESIS	NO	-0.170152	0.0110589	-3.34571	0.00199981	0.028214	-1.53937
PROTEIN LOCALIZATION TO CHROMOSOME	NO	0.152555	8.20738e-05	3.34533	0.00200185	0.028214	-1.5403
NEGATIVE REGULATION OF SMOOTH MUSCLE CELL PROLIFERATION	NO	0.141933	-7.24752e-05	3.34021	0.00202982	0.0285337	-1.55307
NEGATIVE REGULATION OF MACROPHAGE DERIVED FOAM CELL DIFFERENTIATION	NO	-0.263485	0.00290661	-3.33705	0.00204727	0.0287044	-1.56095
RIBONUCLEOSIDE MONOPHOSPHATE BIOSYNTHETIC PROCESS	NO	0.240256	0.00123974	3.3353	0.00205696	0.0287654	-1.56529
LEUKOCYTE TETHERING OR ROLLING	NO	0.212555	0.00179417	3.3342	0.00206313	0.0287667	-1.56805
ACTIVATION OF TRANSMEMBRANE RECEPTOR PROTEIN TYROSINE KINASE ACTIVITY	NO	-0.209201	0.00314597	-3.33246	0.00207282	0.0287667	-1.57236
REGULATION OF DNA TEMPLATED DNA REPLICATION	NO	0.174468	1.75761e-05	3.33243	0.00207304	0.0287667	-1.57246
POSITIVE REGULATION OF PEPTIDYL LYSINE ACETYLATION	NO	-0.15898	0.00641329	-3.32777	0.00209932	0.0289743	-1.58405
TRIPARTITE REGIONAL SUBDIVISION	NO	0.261523	0.0170957	3.32526	0.00211362	0.0289743	-1.59029
NEGATIVE REGULATION OF HEART RATE	NO	0.309034	0.00347564	3.32458	0.00211748	0.0289743	-1.59197
NEGATIVE REGULATION OF INCLUSION BODY ASSEMBLY	NO	-0.208638	0.000529681	-3.32426	0.00211935	0.0289743	-1.59278
NEGATIVE REGULATION OF PHOSPHOPROTEIN PHOSPHATASE ACTIVITY	NO	-0.169684	0.00105758	-3.32411	0.0021202	0.0289743	-1.59315
POSITIVE REGULATION OF MITOCHONDRIAL TRANSLATION	NO	0.232168	2.92805e-05	3.32263	0.00212869	0.0290169	-1.59683
REGULATION OF STRIATED MUSCLE CELL DIFFERENTIATION	NO	-0.129286	0.00991179	-3.31807	0.00215507	0.0292118	-1.60815
MEMBRANE DEPOLARIZATION	NO	-0.155297	0.00463041	-3.31751	0.00215837	0.0292118	-1.60956
REGULATION OF APOPTOTIC DNA FRAGMENTATION	NO	-0.28862	0.00150362	-3.31736	0.00215923	0.0292118	-1.60993
REGULATION OF AUTOPHAGY OF MITOCHONDRION	NO	-0.192978	5.7541e-05	-3.31407	0.00217849	0.029328	-1.61809
ADENOSINE METABOLIC PROCESS	NO	0.237522	0.00839736	3.31404	0.00217868	0.029328	-1.61817
HEART TRABECULA MORPHOGENESIS	NO	0.174148	0.00302836	3.30568	0.00222841	0.029867	-1.63892
NEGATIVE REGULATION OF SMOOTH MUSCLE CELL APOPTOTIC PROCESS	NO	-0.22318	0.00263139	-3.30516	0.00223151	0.029867	-1.6402
ERBB2 SIGNALING PATHWAY	NO	-0.209366	0.0121492	-3.30305	0.00224423	0.029867	-1.64542
T CELL ACTIVATION VIA T CELL RECEPTOR CONTACT WITH ANTIGEN BOUND TO MHC MOLECULE ON ANTIGEN PRESENTING CELL	NO	-0.232605	2.91088e-05	-3.30286	0.00224541	0.029867	-1.64591
MAMMARY GLAND DUCT MORPHOGENESIS	NO	-0.181056	0.0124147	-3.3027	0.00224639	0.029867	-1.64631
MUSCLE ADAPTATION	NO	-0.103671	0.00567382	-3.30063	0.00225897	0.0299605	-1.65144
PHOSPHATIDYLCHOLINE CATABOLIC PROCESS	NO	0.199665	0.00978966	3.29884	0.0022699	0.0299964	-1.65588
MITOTIC CYTOKINETIC PROCESS	NO	0.257304	0.000933541	3.29836	0.00227279	0.0299964	-1.65705
CGMP METABOLIC PROCESS	NO	0.244933	0.0302369	3.29519	0.00229232	0.03016	-1.66491
IMP METABOLIC PROCESS	NO	0.209072	0.0058835	3.2933	0.00230404	0.03016	-1.6696
NEGATIVE REGULATION OF PROTEIN POLYUBIQUITINATION	NO	-0.263058	-0.000190143	-3.29299	0.00230592	0.03016	-1.67035
REGULATION OF MITOCHONDRIAL GENE EXPRESSION	NO	0.212666	3.38037e-05	3.29273	0.00230753	0.03016	-1.67099
POSITIVE REGULATION OF INTEGRIN MEDIATED SIGNALING PATHWAY	NO	-0.243777	0.00457121	-3.28868	0.00233286	0.0304173	-1.68102
POSITIVE REGULATION OF CELL KILLING	NO	0.159156	0.0013701	3.28587	0.0023506	0.0305748	-1.68798
CELL MIGRATION INVOLVED IN HEART DEVELOPMENT	NO	-0.198585	0.0334953	-3.28343	0.00236604	0.0307016	-1.69399
NEGATIVE REGULATION OF METAPHASE ANAPHASE TRANSITION OF CELL CYCLE	NO	0.151168	3.2727e-05	3.28195	0.00237546	0.03075	-1.69764
NEGATIVE REGULATION OF INTRINSIC APOPTOTIC SIGNALING PATHWAY	NO	0.170019	0.00106693	3.2808	0.00238288	0.0307722	-1.70051
MAMMARY GLAND EPITHELIAL CELL PROLIFERATION	NO	-0.166302	0.00172738	-3.27935	0.00239216	0.0308184	-1.70408
LOW DENSITY LIPOPROTEIN PARTICLE CLEARANCE	NO	0.225707	0.00325314	3.27564	0.00241612	0.0310529	-1.71323
NEGATIVE REGULATION OF DNA TEMPLATED DNA REPLICATION	NO	0.256858	3.7458e-05	3.27351	0.00243001	0.0310834	-1.71849
HEART FORMATION	NO	0.180525	0.0282616	3.25994	0.00252021	0.0320852	-1.75196
NATURAL KILLER CELL MEDIATED IMMUNE RESPONSE TO TUMOR CELL	NO	0.295508	0.00160376	3.25842	0.00253046	0.0321399	-1.75568
STEROID CATABOLIC PROCESS	NO	0.19	0.0228284	3.25708	0.00253958	0.03218	-1.75898
BRONCHUS DEVELOPMENT	NO	0.24902	0.0262133	3.2556	0.00254967	0.0322321	-1.76262
POSITIVE REGULATION OF ANION TRANSMEMBRANE TRANSPORT	NO	0.351027	0.000737769	3.25444	0.00255763	0.0322572	-1.76548
CELLULAR DEFENSE RESPONSE	NO	0.22181	0.00315116	3.25204	0.00257415	0.0323899	-1.77139
NEGATIVE REGULATION OF MRNA PROCESSING	NO	0.232553	0.000486194	3.25042	0.00258533	0.0324549	-1.77536
VENTRICULAR CARDIAC MUSCLE CELL MEMBRANE REPOLARIZATION	NO	-0.15399	0.00738409	-3.24416	0.00262904	0.0328012	-1.79075
NEGATIVE REGULATION OF APOPTOTIC SIGNALING PATHWAY	NO	0.132484	0.00149421	3.24387	0.00263114	0.0328012	-1.79148
NEGATIVE REGULATION OF DEPHOSPHORYLATION	NO	-0.122092	0.000146293	-3.24026	0.00265669	0.0330433	-1.80034
RIBONUCLEOTIDE CATABOLIC PROCESS	NO	0.127193	0.00171853	3.23553	0.00269049	0.0333103	-1.81194
L ALPHA AMINO ACID TRANSMEMBRANE TRANSPORT	NO	0.155202	0.00468432	3.23376	0.00270324	0.0333258	-1.81627
DETECTION OF STIMULUS	NO	0.0836964	0.0218143	3.23279	0.00271027	0.0333258	-1.81865
NEGATIVE REGULATION OF CAMP DEPENDENT PROTEIN KINASE ACTIVITY	NO	0.313332	0.000893972	3.22764	0.00274785	0.0335963	-1.83128
VACUOLAR LOCALIZATION	NO	-0.170497	0.000140959	-3.22675	0.00275441	0.0335963	-1.83347
GENOMIC IMPRINTING	NO	-0.227038	0.00141255	-3.22673	0.00275455	0.0335963	-1.83351
ENUCLEATE ERYTHROCYTE DIFFERENTIATION	NO	0.223007	0.000440961	3.22603	0.00275968	0.0335963	-1.83522
TROPHOBLAST CELL MIGRATION	NO	-0.209917	0.00172385	-3.22553	0.00276338	0.0335963	-1.83645
TOLL LIKE RECEPTOR 7 SIGNALING PATHWAY	NO	0.377911	1.96149e-05	3.2232	0.00278068	0.0337305	-1.84217
CELLULAR RESPONSE TO DEXAMETHASONE STIMULUS	NO	0.189254	0.00338732	3.22137	0.00279429	0.0337861	-1.84664
PROTEIN LOCALIZATION TO MICROTUBULE ORGANIZING CENTER	NO	-0.168083	3.28122e-05	-3.2209	0.00279777	0.0337861	-1.84779
PRE MIRNA PROCESSING	NO	-0.225054	-9.63607e-05	-3.21981	0.00280595	0.0338092	-1.85046
FATTY ACID BIOSYNTHETIC PROCESS	NO	0.112073	0.000796653	3.21784	0.00282068	0.0338333	-1.85526
GOLGI ORGANIZATION	NO	0.130764	2.09479e-05	3.21705	0.00282665	0.0338333	-1.8572
NEGATIVE REGULATION OF TRANSCRIPTION FROM RNA POLYMERASE II PROMOTER IN RESPONSE TO STRESS	NO	0.327986	2.61365e-05	3.21704	0.00282676	0.0338333	-1.85723
NEUTRAL AMINO ACID TRANSPORT	NO	0.179904	0.00538759	3.21534	0.00283963	0.0339123	-1.8614
HISTONE H3 K36 METHYLATION	NO	-0.270835	6.13016e-05	-3.20974	0.00288236	0.0343465	-1.87508
INFLAMMATORY RESPONSE TO WOUNDING	NO	0.21765	0.00170781	3.20678	0.00290513	0.0345416	-1.88229
REGULATION OF LAMELLIPODIUM ORGANIZATION	NO	-0.154509	0.000303172	-3.20468	0.00292145	0.0346593	-1.88742
POSITIVE REGULATION OF GLIOGENESIS	NO	0.126565	0.00499724	3.19388	0.00300669	0.0355343	-1.91376
RESPONSE TO INCREASED OXYGEN LEVELS	NO	0.202029	0.00431567	3.19367	0.00300837	0.0355343	-1.91427
BLASTOCYST GROWTH	NO	0.176038	0.00105732	3.18864	0.00304887	0.0359341	-1.92652
MRNA TRANSPORT	NO	0.127449	-8.53151e-05	3.18536	0.00307564	0.0361705	-1.93452
CELLULAR RESPONSE TO INCREASED OXYGEN LEVELS	NO	0.242442	2.78399e-05	3.17957	0.00312326	0.0363148	-1.94859
POSITIVE REGULATION OF HISTONE DEACETYLATION	NO	-0.198659	0.000688519	-3.17735	0.00314175	0.0363148	-1.95399
METHIONINE METABOLIC PROCESS	NO	0.227605	0.00159504	3.17725	0.00314262	0.0363148	-1.95424
REGULATION OF MITOCHONDRIAL FUSION	NO	0.303391	3.45847e-05	3.17662	0.00314783	0.0363148	-1.95575
PROTEIN DEGLYCOSYLATION	NO	-0.176989	3.20292e-05	-3.17604	0.00315267	0.0363148	-1.95716
MONOCARBOXYLIC ACID BIOSYNTHETIC PROCESS	NO	0.112043	0.000556117	3.17497	0.00316171	0.0363148	-1.95978
PROTEIN TRANSPORT TO VACUOLE INVOLVED IN UBIQUITIN DEPENDENT PROTEIN CATABOLIC PROCESS VIA THE MULTIVESICULAR BODY SORTING PATHWAY	NO	-0.207612	5.82684e-05	-3.17389	0.0031707	0.0363148	-1.96238
AMINO ACID TRANSMEMBRANE TRANSPORT	NO	0.151995	0.00855687	3.17383	0.00317129	0.0363148	-1.96255
POSITIVE REGULATION OF PLASMA MEMBRANE BOUNDED CELL PROJECTION ASSEMBLY	NO	-0.124601	0.000755732	-3.17335	0.00317526	0.0363148	-1.9637
POSITIVE REGULATION OF INTERLEUKIN 17 PRODUCTION	NO	0.235981	0.00325731	3.1724	0.00318333	0.0363148	-1.96602
POSITIVE REGULATION OF VASCULATURE DEVELOPMENT	NO	-0.0956658	0.00441224	-3.17197	0.00318695	0.0363148	-1.96706
TRABECULA FORMATION	NO	0.181815	0.0101709	3.17148	0.00319105	0.0363148	-1.96823
REGULATION OF MRNA SPLICING VIA SPLICEOSOME	NO	0.133629	0.000330371	3.17137	0.003192	0.0363148	-1.9685
ANDROGEN METABOLIC PROCESS	NO	0.191444	0.00488898	3.1709	0.00319598	0.0363148	-1.96964
PYRIMIDINE NUCLEOSIDE CATABOLIC PROCESS	NO	-0.199411	0.00468498	-3.17016	0.00320226	0.0363148	-1.97144
POSITIVE REGULATION OF ENDOPLASMIC RETICULUM STRESS INDUCED INTRINSIC APOPTOTIC SIGNALING PATHWAY	NO	0.276041	-0.000413949	3.16823	0.00321871	0.0364078	-1.97613
NUCLEOTIDE SUGAR TRANSMEMBRANE TRANSPORT	NO	0.264311	2.86393e-05	3.16762	0.00322396	0.0364078	-1.97762
POSITIVE REGULATION OF MONOCYTE CHEMOTACTIC PROTEIN 1 PRODUCTION	NO	-0.186454	0.00164778	-3.16273	0.00326601	0.0368057	-1.98947
REGULATION OF PROGRAMMED NECROTIC CELL DEATH	NO	0.194109	-0.000208427	3.15885	0.00329973	0.0369742	-1.99887
REGULATION OF PEPTIDYL SERINE PHOSPHORYLATION OF STAT PROTEIN	NO	0.188418	0.0132637	3.15865	0.00330151	0.0369742	-1.99936
NEGATIVE REGULATION OF LYASE ACTIVITY	NO	0.182888	0.0143447	3.15725	0.00331372	0.0370341	-2.00274
DNA REPLICATION DEPENDENT CHROMATIN ASSEMBLY	NO	0.252238	4.93242e-05	3.15024	0.00337583	0.0375512	-2.01971
INTRINSIC APOPTOTIC SIGNALING PATHWAY IN RESPONSE TO OXIDATIVE STRESS	NO	0.172757	0.000255208	3.14968	0.00338086	0.0375512	-2.02108
MONOCYTE ACTIVATION	NO	-0.258897	0.00542981	-3.14737	0.00340154	0.0377033	-2.02665
MITOCHONDRIAL CALCIUM ION HOMEOSTASIS	NO	0.22847	-0.000186988	3.14405	0.00343153	0.0379578	-2.03468
CELLULAR RESPONSE TO PROSTAGLANDIN E STIMULUS	NO	0.254556	0.00255369	3.14214	0.00344893	0.0380203	-2.0393
VESICLE TARGETING	NO	0.162607	-0.000100793	3.14188	0.00345127	0.0380203	-2.03992
RNA PHOSPHODIESTER BOND HYDROLYSIS ENDONUCLEOLYTIC	NO	-0.158899	0.000126541	-3.14107	0.0034587	0.0380246	-2.04188
PROTEIN INSERTION INTO MITOCHONDRIAL INNER MEMBRANE	NO	-0.248689	2.7874e-05	-3.13937	0.00347428	0.0381182	-2.04599
NEGATIVE REGULATION OF SYSTEMIC ARTERIAL BLOOD PRESSURE	NO	0.216415	0.0140365	3.13724	0.0034938	0.0382547	-2.05111
POSITIVE REGULATION OF HUMORAL IMMUNE RESPONSE	NO	0.204583	0.0142052	3.13502	0.00351437	0.0383933	-2.05647
MIDBODY ABSCISSION	NO	0.231898	0.000959695	3.13434	0.00352069	0.0383933	-2.05812
MONOVALENT INORGANIC ANION HOMEOSTASIS	NO	-0.160462	0.00366361	-3.13175	0.00354486	0.0385789	-2.06437
RESPONSE TO GAMMA RADIATION	NO	-0.118985	0.000261839	-3.12909	0.00356982	0.0387692	-2.07077
REGULATION OF DNA TEMPLATED TRANSCRIPTION IN RESPONSE TO STRESS	NO	0.16517	0.000883121	3.12836	0.00357671	0.0387692	-2.07254
TETRAHYDROFOLATE METABOLIC PROCESS	NO	0.241102	0.000135232	3.12728	0.00358688	0.0388016	-2.07513
VENOUS BLOOD VESSEL DEVELOPMENT	NO	-0.197628	0.0159282	-3.11965	0.0036598	0.0395112	-2.09351
ACID SECRETION	NO	-0.136323	0.00872951	-3.11531	0.00370189	0.0398858	-2.10395
SUBSTANTIA NIGRA DEVELOPMENT	NO	0.245656	0.000298864	3.10409	0.00381283	0.0409994	-2.13091
PARAXIAL MESODERM DEVELOPMENT	NO	0.225041	0.0125244	3.0975	0.00387945	0.0416245	-2.14671
THIOESTER METABOLIC PROCESS	NO	0.172632	-0.000299769	3.0962	0.00389273	0.0416245	-2.14983
SCF DEPENDENT PROTEASOMAL UBIQUITIN DEPENDENT PROTEIN CATABOLIC PROCESS	NO	0.171026	6.00866e-05	3.09606	0.0038941	0.0416245	-2.15015
HISTONE H3 K9 DEMETHYLATION	NO	-0.272046	0.000108989	-3.09276	0.00392803	0.0419042	-2.15806
REGULATION OF APOPTOTIC PROCESS INVOLVED IN DEVELOPMENT	NO	-0.25878	0.00600426	-3.09167	0.00393933	0.0419418	-2.16068
POSITIVE REGULATION OF LYMPHOCYTE MEDIATED IMMUNITY	NO	0.149551	-3.42378e-05	3.0899	0.00395768	0.0420542	-2.16492
DNA CATABOLIC PROCESS	NO	-0.171312	0.00143139	-3.08513	0.00400746	0.0424586	-2.17632
POSITIVE REGULATION OF REACTIVE OXYGEN SPECIES BIOSYNTHETIC PROCESS	NO	-0.252957	0.00267947	-3.08475	0.00401147	0.0424586	-2.17723
CHEMICAL HOMEOSTASIS WITHIN A TISSUE	NO	-0.213463	0.0119025	-3.08325	0.00402724	0.0425422	-2.18081
REGULATION OF MITOTIC SISTER CHROMATID SEGREGATION	NO	0.144705	-7.81296e-05	3.08028	0.00405876	0.042708	-2.18792
CATECHOL CONTAINING COMPOUND BIOSYNTHETIC PROCESS	NO	0.211528	0.0146879	3.08028	0.00405876	0.042708	-2.18792
TRANSLATIONAL ELONGATION	NO	0.140037	-0.000132927	3.07592	0.00410536	0.0431143	-2.19833
NUCLEAR TRANSCRIBED MRNA CATABOLIC PROCESS EXONUCLEOLYTIC 3 5	NO	-0.211234	2.74336e-05	-3.07476	0.00411784	0.0431389	-2.20109
REGULATION OF PROTEIN TARGETING	NO	-0.11819	9.76637e-05	-3.07422	0.00412369	0.0431389	-2.20239
POSITIVE REGULATION OF P38MAPK CASCADE	NO	-0.156664	0.000911622	-3.07305	0.00413642	0.0431593	-2.2052
NEGATIVE REGULATION OF T CELL DIFFERENTIATION	NO	-0.131862	0.00183623	-3.07202	0.00414758	0.0431593	-2.20765
HISTONE H2B UBIQUITINATION	NO	0.30076	2.25818e-05	3.07183	0.00414963	0.0431593	-2.2081
NEGATIVE REGULATION OF MONONUCLEAR CELL MIGRATION	NO	0.276792	5.37598e-05	3.0657	0.00421666	0.0436109	-2.2227
REGULATION OF HETEROCHROMATIN FORMATION	NO	-0.221176	0.00030913	-3.06566	0.00421718	0.0436109	-2.22282
AMINO ACID IMPORT ACROSS PLASMA MEMBRANE	NO	0.172563	0.00541886	3.06565	0.00421728	0.0436109	-2.22284
PROTEIN NEDDYLATION	NO	0.256237	2.68339e-05	3.06321	0.00424424	0.0438057	-2.22864
FC RECEPTOR SIGNALING PATHWAY	NO	0.159086	1.48953e-05	3.05346	0.00435379	0.0448507	-2.25186
REGULATION OF LIPOPROTEIN LIPASE ACTIVITY	NO	-0.175098	0.00427578	-3.04941	0.00440005	0.0452409	-2.26148
PROTEIN DNA COMPLEX SUBUNIT ORGANIZATION	NO	0.0845191	3.50991e-05	3.04514	0.00444939	0.0454911	-2.27163
SPERM FLAGELLUM ASSEMBLY	NO	0.14072	0.00194037	3.04484	0.00445287	0.0454911	-2.27235
NEGATIVE REGULATION OF ORGAN GROWTH	NO	-0.175329	0.00238256	-3.04077	0.00450035	0.0457493	-2.282
PEROXISOME ORGANIZATION	NO	0.186578	-3.13443e-05	3.03656	0.00455001	0.0460866	-2.29199
PTERIDINE CONTAINING COMPOUND METABOLIC PROCESS	NO	0.175019	0.000112912	3.03651	0.00455061	0.0460866	-2.29211
MICROTUBULE BASED PROTEIN TRANSPORT	NO	-0.217441	-1.32378e-05	-3.03321	0.00458979	0.046367	-2.29991
GLOMERULAR EPITHELIAL CELL DEVELOPMENT	NO	-0.236994	0.000966868	-3.03226	0.00460117	0.046367	-2.30217
CELLULAR RESPONSE TO PH	NO	-0.211032	0.00563132	-3.03202	0.00460406	0.046367	-2.30274
AMINO ACID ACTIVATION	NO	0.292952	-0.00010315	3.02744	0.00465931	0.0468361	-2.31359
REGULATION OF BONE MINERALIZATION	NO	-0.101679	0.00385483	-3.02492	0.00468999	0.0470501	-2.31956
NUCLEAR BODY ORGANIZATION	NO	-0.239043	2.27969e-05	-3.02426	0.00469804	0.0470501	-2.32112
OXIDATIVE DEMETHYLATION	NO	0.155313	0.00520977	3.02151	0.00473165	0.0472269	-2.3276
REGULATION OF PINOCYTOSIS	NO	0.172209	0.00214425	3.02139	0.00473319	0.0472269	-2.3279
PURINE NUCLEOTIDE CATABOLIC PROCESS	NO	0.137664	0.00173731	3.01736	0.00478298	0.0476356	-2.33741
PURINE NUCLEOTIDE SALVAGE	NO	0.242864	0.00446163	3.0145	0.0048186	0.0479021	-2.34416
PROTEIN TARGETING TO PEROXISOME	NO	0.246191	2.82043e-05	3.01294	0.00483825	0.0480089	-2.34786
POSITIVE REGULATION OF ACTIVATED T CELL PROLIFERATION	NO	-0.189635	0.00572066	-3.00979	0.00487793	0.0482937	-2.35529
NEGATIVE REGULATION OF STEM CELL DIFFERENTIATION	NO	0.1575	0.00813923	3.00925	0.00488483	0.0482937	-2.35657
REGULATION OF WATER LOSS VIA SKIN	NO	0.145233	0.0106246	3.00167	0.00498175	0.0491357	-2.37443
ANATOMICAL STRUCTURE HOMEOSTASIS	NO	0.078976	0.00526974	3.00088	0.00499199	0.0491357	-2.37629
REGULATION OF BIOMINERALIZATION	NO	-0.100533	0.00255126	-3.00003	0.00500298	0.0491357	-2.37829
CHONDROCYTE PROLIFERATION	NO	0.173752	0.0204144	2.99976	0.00500641	0.0491357	-2.37892
SKIN EPIDERMIS DEVELOPMENT	NO	0.0755187	0.028827	2.99507	0.0050677	0.049557	-2.38997
ESTABLISHMENT OF SPINDLE ORIENTATION	NO	0.132743	0.00133176	2.99405	0.00508102	0.0495974	-2.39235
ORGANIC ACID CATABOLIC PROCESS	NO	0.1381	0.00357992	2.99265	0.00509958	0.0496185	-2.39567
PROTEIN LOCALIZATION TO CHROMOSOME CENTROMERIC REGION	NO	0.175594	0.000313735	2.99249	0.00510157	0.0496185	-2.39602
DESMOSOME ORGANIZATION	NO	-0.182211	0.0111668	-2.99145	0.00511534	0.049663	-2.39847

## Sheet: Table S2_GSVA controls
Table S3. Biological processes terms differentially activated in healthy controls between TP1 and TP2 derived from GSVA analysis.
Pathway	Included in the neuro-biological terms selection	Log2FoldChange	Mean Expression	t-Statistics	P-value	Adjusted P-value	B-value
ADRENAL GLAND DEVELOPMENT	YES	-0.271326051468476	0.00102995297227228	-5.64128017228587	3.37184555818888e-06	0.000606573612486839	4.47945928194437
AUTONOMIC NERVOUS SYSTEM DEVELOPMENT	YES	0.284564461161394	0.00291068544792118	4.68995176212869	5.17097328444908e-05	0.00312268801270963	1.90456505393331
CELLULAR RESPONSE TO CORTICOSTEROID STIMULUS	YES	-0.190782440696737	0.000555867963728624	-3.26621286060521	0.00265510141085655	0.0345972706326376	-1.7709390681137
CRANIAL NERVE DEVELOPMENT	YES	0.229743386399485	0.00152273344737229	5.01008388407014	2.06643877487924e-05	0.00186644953073415	2.76897724527774
CRANIAL NERVE MORPHOGENESIS	YES	0.215578866197402	0.00113836122807624	3.36038079938029	0.00207179725449386	0.0298272855248082	-1.54267337013095
DENDRITE EXTENSION	YES	0.228235708317999	7.40276462039191e-05	4.6139500839659	6.42403947730224e-05	0.00338947587866769	1.7002961186401
DENDRITIC CELL CYTOKINE PRODUCTION	YES	-0.225914391947179	-0.000118624805349537	-3.29391795426324	0.00246886487323089	0.033047890242522	-1.70409042264501
DENDRITIC SPINE DEVELOPMENT	YES	-0.149771200570185	4.81828410342896e-07	-4.18901167683485	0.000214161381367768	0.00765950336448882	0.569181714560179
DENDRITIC SPINE MORPHOGENESIS	YES	-0.131202737578744	-4.01129187022635e-05	-3.0727052643784	0.00438418417005795	0.0472941648628316	-2.23016827505001
DORSAL VENTRAL NEURAL TUBE PATTERNING	YES	0.240265446692263	-0.000434681903012759	4.49136911697485	9.10786968678124e-05	0.00433355692507654	1.37190240454014
EMBRYONIC HINDLIMB MORPHOGENESIS	YES	0.277697299715854	0.0046947284960932	5.48594858243959	5.26575320370631e-06	0.000738452600593445	4.05886345852474
GAMMA AMINOBUTYRIC ACID SIGNALING PATHWAY	YES	-0.207363827636278	0.00290698337927703	-3.64935857129612	0.000953928784562075	0.0180906992631007	-0.825092783259987
HINDLIMB MORPHOGENESIS	YES	0.200649910499812	0.0101322910481989	3.63020331230865	0.00100486634853572	0.0187041346390722	-0.873385974340604
INNERVATION	YES	0.167084341697064	0.0071687649023069	3.08112976622537	0.00429054835448638	0.0467573255236358	-2.21046845441234
L GLUTAMATE IMPORT ACROSS PLASMA MEMBRANE	YES	-0.257709636309056	0.00189624280152429	-3.08379944138681	0.00426127443735303	0.0467573255236358	-2.20421990941606
MYELOID DENDRITIC CELL DIFFERENTIATION	YES	0.247548610917325	0.000268717009662481	4.02768801035781	0.000336418583154531	0.00924110633830153	0.146351464904226
NEGATIVE REGULATION OF OXIDATIVE STRESS INDUCED NEURON DEATH	YES	-0.33307700459638	2.84645406568114e-05	-6.67232127616239	1.80501582522091e-07	0.000106876992584469	7.23644290614504
NERVE DEVELOPMENT	YES	0.173845088656452	0.00196980673249494	4.22143433874155	0.000195495538526332	0.00736474068334068	0.65466949043652
NEURAL CREST CELL DIFFERENTIATION	YES	0.154047731664497	4.36004724385484e-05	3.42162818259026	0.00176080726185441	0.0272351730746891	-1.39265648503165
NEUROMUSCULAR JUNCTION DEVELOPMENT	YES	0.189484867922631	0.00241674843277606	3.87493496481984	0.000514045775514364	0.0119291262368945	-0.249627448851202
NEURON DEATH IN RESPONSE TO OXIDATIVE STRESS	YES	-0.23591242571821	0.000177139072382959	-4.65658645619284	5.68804120268664e-05	0.00325930877087281	1.81483295459854
NEURON FATE SPECIFICATION	YES	0.35245508755569	0.00719938668299068	3.57201192392454	0.0011763132192564	0.0203812345926487	-1.01949627813273
NEURONAL ION CHANNEL CLUSTERING	YES	0.365832215543257	0.00109528457520656	3.79457901775699	0.000641430275953438	0.0134575153898138	-0.455984065923264
NEUROTRANSMITTER REUPTAKE	YES	-0.179188356618672	0.00170873380450978	-3.26524743007819	0.002661827915065	0.0345972706326376	-1.77326376916819
PARASYMPATHETIC NERVOUS SYSTEM DEVELOPMENT	YES	0.356266776167669	0.00176467984830094	5.6063902376086	3.72672012733709e-06	0.000624639097650774	4.38504735379552
POSITIVE REGULATION OF DENDRITIC SPINE DEVELOPMENT	YES	-0.201352272150991	-0.000142426393390559	-4.14943497989612	0.000239333910084414	0.00807221776480911	0.465051111749741
POSITIVE REGULATION OF DENDRITIC SPINE MORPHOGENESIS	YES	-0.259751988149441	7.21701430540154e-05	-3.82457275637065	0.000590639150482228	0.0128470042159991	-0.379126436291093
POSTSYNAPTIC MODULATION OF CHEMICAL SYNAPTIC TRANSMISSION	YES	-0.374275442569259	0.00120932393421499	-4.85296633383422	3.24311304171343e-05	0.00243416188722407	2.34406448278809
REGULATION OF DENDRITE EXTENSION	YES	0.243833295062634	0.00106771337652055	5.52987920639335	4.6417529801832e-06	0.000706740046611322	4.17788044227987
REGULATION OF DENDRITIC SPINE DEVELOPMENT	YES	-0.227415424215076	0.000204096681051222	-5.10203829808903	1.58683047916172e-05	0.00151003921847372	3.01805628261934
REGULATION OF DENDRITIC SPINE MORPHOGENESIS	YES	-0.210424980586262	4.35870099285264e-05	-4.62389152266193	6.24440595962396e-05	0.00332764393588361	1.7269890148749
REGULATION OF LONG TERM NEURONAL SYNAPTIC PLASTICITY	YES	-0.195086938413362	0.00044761814085811	-4.36822923922015	0.000129166671187481	0.0055066335260647	1.04358359825647
REGULATION OF NEUROTRANSMITTER TRANSPORT	YES	-0.155244924777208	0.000541869275484901	-4.14526070240281	0.000242152758870438	0.00811592485547524	0.454082642531743
REGULATION OF NEUROTRANSMITTER UPTAKE	YES	-0.221689385210723	0.00502677385527339	-3.30298556951706	0.00241068018814378	0.0325813720858285	-1.68215473980314
REGULATION OF POSTSYNAPTIC SPECIALIZATION ASSEMBLY	YES	0.311369782695987	0.00355791101875857	3.40473763332439	0.00184176566421881	0.0279623054832537	-1.43414563501244
REGULATION OF SPHINGOLIPID BIOSYNTHETIC PROCESS	YES	0.263034006401966	0.000160300461766037	4.04327967509829	0.000322102970341296	0.0090819403648083	0.187021420635046
REGULATION OF TRANSMISSION OF NERVE IMPULSE	YES	-0.307925699529467	0.00149078851727482	-4.02055875968891	0.000343170401986534	0.00925048979865658	0.12777003022321
SPINAL CORD MOTOR NEURON DIFFERENTIATION	YES	0.195134124603575	-0.000283071316199191	3.06496816263446	0.00447188719675026	0.0478527848824943	-2.24823615053479
CELL SURFACE RECEPTOR SIGNALING PATHWAY INVOLVED IN HEART DEVELOPMENT	NO	0.246004950472214	0.00301521082955798	3.55666846348859	0.0012260437640587	0.0208928558715442	-1.05786768964967
COTRANSLATIONAL PROTEIN TARGETING TO MEMBRANE	NO	-0.364270981256671	-8.42633515817103e-05	-4.46063790203985	9.93896870724344e-05	0.00452888760773867	1.28980712897032
MESENCHYMAL CELL PROLIFERATION	NO	0.191091233348432	0.00524692875698816	3.8470876800283	0.000555111565960818	0.0125347014195136	-0.321300947848647
MONOCYTE CHEMOTACTIC PROTEIN 1 PRODUCTION	NO	-0.324908167452951	-8.97883063963224e-05	-4.33789089903542	0.000140745288323255	0.00585219260021233	0.962970564361916
NEGATIVE REGULATION OF OXIDATIVE STRESS INDUCED CELL DEATH	NO	-0.206586150448435	4.87715162171365e-05	-5.16636224784034	1.31906493079916e-05	0.00130172166967198	3.19240171760331
NEGATIVE REGULATION OF VASCULAR ASSOCIATED SMOOTH MUSCLE CELL PROLIFERATION	NO	-0.211177085061801	0.000479940984898474	-3.82064391613248	0.000597061944977972	0.0128815510315288	-0.389205439869085
POST EMBRYONIC ANIMAL ORGAN DEVELOPMENT	NO	-0.243786456782666	0.000520506045472336	-3.30651184469532	0.00238841007106206	0.0325520134749098	-1.67361675558391
REGULATION OF FATTY ACID BETA OXIDATION	NO	0.297001347870536	0.000341003991242399	3.29920642280926	0.00243476839978681	0.0327648505112725	-1.69130033889837
REGULATION OF MESENCHYMAL CELL PROLIFERATION	NO	0.178611881924818	0.0046184660759105	3.51213176632118	0.00138218965624026	0.0228137408331106	-1.16887138567848
REGULATION OF PROTON TRANSPORT	NO	-0.240027615830719	0.000354133970568347	-3.21447755444519	0.00303948301835466	0.0371500114789266	-1.89505548125685
RESPONSE TO STIMULUS INVOLVED IN REGULATION OF MUSCLE ADAPTATION	NO	-0.271569236664561	0.00150745835630747	-3.08328858704837	0.00426686140446843	0.0467573255236358	-2.20541581160106
SRP DEPENDENT COTRANSLATIONAL PROTEIN TARGETING TO MEMBRANE	NO	-0.327317419734487	-8.9487537044484e-05	-3.8514080322461	0.000548536829150284	0.0124389479257101	-0.310192185274873
FORMATION OF CYTOPLASMIC TRANSLATION INITIATION COMPLEX	NO	-0.610746855161221	-5.07001876709242e-06	-8.00990810855535	4.67713488892573e-09	2.09870845657218e-05	10.6481301146019
NEGATIVE REGULATION OF NUCLEOCYTOPLASMIC TRANSPORT	NO	-0.433981243170184	0.000144654022705317	-7.66479073508946	1.1772845736634e-08	2.09870845657218e-05	9.79019280746322
CELLULAR OXIDANT DETOXIFICATION	NO	-0.35232581166666	-8.01947317772585e-05	-7.66346999900968	1.18148346213483e-08	2.09870845657218e-05	9.78687776879214
CELLULAR RESPONSE TO TOXIC SUBSTANCE	NO	-0.312619118186585	-0.000227834835829362	-7.11451463072023	5.279857168e-08	5.92872603169752e-05	8.389076270878
NEGATIVE REGULATION OF VASCULAR ASSOCIATED SMOOTH MUSCLE CELL DIFFERENTIATION	NO	0.470825909317918	-0.00147927716886407	7.09559727994973	5.56270034874979e-08	5.92872603169752e-05	8.34022726120918
REGULATION OF FEEDING BEHAVIOR	NO	-0.318521290999096	0.000483818843914989	-7.01495991070508	6.95142183278067e-08	6.1740211578147e-05	8.1315225036678
POSITIVE REGULATION OF LAMELLIPODIUM ASSEMBLY	NO	-0.456174541391615	4.64690328898841e-05	-6.92113959677082	9.01673845061959e-08	6.8643141719074e-05	7.88773793792045
REGULATION OF LAMELLIPODIUM ASSEMBLY	NO	-0.378429113636439	6.49453004025112e-05	-6.69931714230379	1.67361087980188e-07	0.000106876992584469	7.307426967992
NEGATIVE REGULATION OF CATION CHANNEL ACTIVITY	NO	-0.314045052313405	7.2485469126296e-05	-6.54024583912625	2.61510462615374e-07	0.000139358925527733	6.88809375001091
RESPONSE TO INACTIVITY	NO	-0.453868566833873	0.00208176746094097	-6.36993993258246	4.22713577942568e-07	0.000204265167902832	6.43644561612814
REGULATION OF VASCULAR ASSOCIATED SMOOTH MUSCLE CELL DIFFERENTIATION	NO	0.367228003538762	-0.000765625850754695	6.34006853421922	4.59970353693748e-07	0.000204265167902832	6.35695864299454
NEGATIVE REGULATION OF BLOOD CIRCULATION	NO	-0.226093950580042	0.000110133064118172	-6.28604145631807	5.35984201247851e-07	0.000219712292957677	6.21300143623428
PROTEIN REFOLDING	NO	-0.340583132027949	0.000240573675645835	-6.25054268023292	5.92714488352452e-07	0.000225612536316444	6.11828231237876
REGULATION OF CARDIAC MUSCLE CONTRACTION BY REGULATION OF THE RELEASE OF SEQUESTERED CALCIUM ION	NO	-0.360621026447404	8.84937317481135e-05	-6.13062658056975	8.33154073378826e-07	0.000294376513523024	5.79758826874955
HISTONE H2A UBIQUITINATION	NO	-0.267232281702649	3.05536934140535e-05	-6.10985935139695	8.83847666798345e-07	0.000294376513523024	5.74194118825268
REGULATION OF HIPPO SIGNALING	NO	0.269122861616899	-6.54089058181075e-05	6.04455966436066	1.0644201736432e-06	0.000317323823016373	5.5667700601652
POSITIVE REGULATION OF SIGNALING RECEPTOR ACTIVITY	NO	-0.299250435757095	8.27635656617705e-05	-6.03478054193888	1.09449436765092e-06	0.000317323823016373	5.540511986157
NEGATIVE REGULATION OF RYANODINE SENSITIVE CALCIUM RELEASE CHANNEL ACTIVITY	NO	-0.463618034378748	2.5751662364955e-05	-6.02314796943064	1.13138537010904e-06	0.000317323823016373	5.50926899852171
MITOCHONDRIAL ELECTRON TRANSPORT UBIQUINOL TO CYTOCHROME C	NO	-0.483288821195626	2.54359680672427e-05	-5.99168321347962	1.23757023237021e-06	0.000329750588415043	5.42471663282019
GLUTATHIONE METABOLIC PROCESS	NO	-0.312613523323339	0.000183569575643413	-5.94539815649786	1.41228772306763e-06	0.000352917043667185	5.3002268785493
ENERGY DERIVATION BY OXIDATION OF ORGANIC COMPOUNDS	NO	-0.264466919070615	-9.77224608251365e-07	-5.93448804151218	1.4569665904819e-06	0.000352917043667185	5.27086391708994
MICROTUBULE ANCHORING	NO	-0.307151033925331	-1.32809604887644e-05	-5.89582188210489	1.62708310839657e-06	0.000369057772377618	5.16674428757786
RIBONUCLEOPROTEIN COMPLEX SUBUNIT ORGANIZATION	NO	-0.232742451186504	9.76008471148141e-07	-5.88411253825945	1.6824419639601e-06	0.000369057772377618	5.13519696558189
TONIC SMOOTH MUSCLE CONTRACTION	NO	-0.295966289771895	0.000610269681021467	-5.87408270901302	1.7313650421168e-06	0.000369057772377618	5.10816863086313
NEGATIVE REGULATION OF INTRACELLULAR TRANSPORT	NO	-0.289834092591017	0.000138217806882872	-5.68208152741151	2.99962499499301e-06	0.000606573612486839	4.5898138537227
RESPONSE TO MANGANESE ION	NO	-0.40322342923681	-0.000177029844864346	-5.66546212763213	3.14598317361644e-06	0.000606573612486839	4.54487103713121
PROTEIN LOCALIZATION TO NUCLEOPLASM	NO	-0.52144672843113	2.06743647629543e-05	-5.65901717991658	3.20465140107982e-06	0.000606573612486839	4.52743961472347
REGULATION OF FILOPODIUM ASSEMBLY	NO	-0.245466182188034	0.000455254985949947	-5.63687084429378	3.41475105547104e-06	0.000606573612486839	4.46752991400952
REGULATION OF RESPONSE TO REACTIVE OXYGEN SPECIES	NO	-0.199167173507486	0.000410659451831927	-5.59399201954677	3.86165885623796e-06	0.000624639097650774	4.35148844582181
LENS FIBER CELL DIFFERENTIATION	NO	-0.333890239715299	0.000248267476040277	-5.59341137671942	3.86809724572632e-06	0.000624639097650774	4.34991667380221
PLASMA MEMBRANE FUSION	NO	-0.338408511111824	0.00339820422623862	-5.55193612613315	4.35698236736977e-06	0.000682892912815104	4.23761986931781
POSITIVE REGULATION OF BLOOD PRESSURE	NO	-0.293814350517793	-0.000384882895335666	-5.5149798833607	4.84460529876912e-06	0.000717136156587239	4.13752002411178
DE NOVO PROTEIN FOLDING	NO	-0.346582910249524	3.04544224387984e-05	-5.4934303080912	5.15382939505287e-06	0.000738452600593445	4.07913595284312
CELL DIFFERENTIATION IN SPINAL CORD	NO	0.281108049304179	-0.000376575400328175	5.47165882308668	5.48633848401323e-06	0.000749658917469398	4.02014079622051
AEROBIC RESPIRATION	NO	-0.33664146931221	2.30204223975456e-05	-5.45347365270777	5.7805001779205e-06	0.000770107136203458	3.97085675128409
STRIATUM DEVELOPMENT	NO	-0.345697230590552	0.000247161548329034	-5.41007106564748	6.54805247721119e-06	0.000836572637479424	3.85320871678726
MODULATION BY HOST OF VIRAL GENOME REPLICATION	NO	-0.300066830469034	0.000243851648928455	-5.40767057497198	6.59336663053777e-06	0.000836572637479424	3.84670111608038
ANAPHASE PROMOTING COMPLEX DEPENDENT CATABOLIC PROCESS	NO	-0.280434642662369	1.40359940563556e-05	-5.38015300346253	7.1358046886324e-06	0.000884341934551676	3.77209765800597
PROTEIN STABILIZATION	NO	-0.170317014080722	-2.01008247301062e-05	-5.35228611799112	7.73068933156852e-06	0.000936291896543833	3.69653966462739
ELECTRON TRANSPORT CHAIN	NO	-0.314155294024232	5.23503411748519e-05	-5.33678931901914	8.08273002848184e-06	0.000957174851595105	3.65451934564537
NEGATIVE REGULATION OF INTRACELLULAR PROTEIN TRANSPORT	NO	-0.323463148254954	4.30697097015349e-05	-5.32884648077663	8.2693420250988e-06	0.000957693300291865	3.63298144093229
PIGMENT GRANULE ORGANIZATION	NO	-0.23983011680549	0.000115663534719645	-5.31823748041488	8.52533694799229e-06	0.000957693300291865	3.6042135078366
NEGATIVE REGULATION OF CALCIUM ION TRANSMEMBRANE TRANSPORT	NO	-0.308746556259456	0.000135633048209071	-5.31414283197176	8.62624852955705e-06	0.000957693300291865	3.59311013286831
CHAPERONE COFACTOR DEPENDENT PROTEIN REFOLDING	NO	-0.326206734185232	3.31836033325671e-05	-5.27959700643245	9.5266199699078e-06	0.00102292601066742	3.4994317014729
DNA DAMAGE RESPONSE SIGNAL TRANSDUCTION RESULTING IN TRANSCRIPTION	NO	-0.32178315586925	0.00022268644822827	-5.27700940424773	9.59772950523003e-06	0.00102292601066742	3.49241484444499
CELLULAR RESPIRATION	NO	-0.296703000440341	-2.90482310226933e-05	-5.21656196223938	1.14186498485809e-05	0.00119313696162917	3.3285041834781
REGULATION OF CHOLESTEROL BIOSYNTHETIC PROCESS	NO	0.304497154182132	0.00117837502755841	5.18409227155556	1.25354276343778e-05	0.00126363094302079	3.24046862459873
CELLULAR RESPONSE TO LEUCINE STARVATION	NO	-0.282386449141073	2.88789675002863e-05	-5.1832018668523	1.25675436254647e-05	0.00126363094302079	3.23805460687035
CARDIAC EPITHELIAL TO MESENCHYMAL TRANSITION	NO	0.241988690001179	-9.26813218632253e-05	5.11512340880457	1.52828575248092e-05	0.0014807699590856	3.05351659829216
POSITIVE REGULATION OF MUSCLE HYPERTROPHY	NO	-0.323294516450379	0.000624770391398998	-5.08768546448405	1.65362456668442e-05	0.00154599391506338	2.97916455753819
MODULATION BY HOST OF VIRAL PROCESS	NO	-0.266477770178039	9.31579927461838e-05	-5.04183889059582	1.886356932497e-05	0.00173317174022009	2.85496719973499
NEGATIVE REGULATION OF ION TRANSMEMBRANE TRANSPORTER ACTIVITY	NO	-0.230622165214481	0.000183491602043911	-4.99947834174498	2.13032268299905e-05	0.00189208159628366	2.7402652434324
NEGATIVE REGULATION OF PROTEIN MODIFICATION BY SMALL PROTEIN CONJUGATION OR REMOVAL	NO	-0.227713896662685	3.84864871098701e-05	-4.96878412482697	2.32652261388865e-05	0.00203246541137912	2.65718937272464
FUSION OF SPERM TO EGG PLASMA MEMBRANE INVOLVED IN SINGLE FERTILIZATION	NO	-0.341875031166514	0.00740714452648866	-4.92396758894992	2.64576779463675e-05	0.00227408009316439	2.5359539299092
N TERMINAL PROTEIN AMINO ACID MODIFICATION	NO	-0.222023666325688	0.000130385903775284	-4.90926214987629	2.75974840937364e-05	0.00233439671008764	2.49619157359518
VASCULAR ASSOCIATED SMOOTH MUSCLE CELL DIFFERENTIATION	NO	0.258938578172259	0.000124218454546387	4.88388518879789	2.96805736963282e-05	0.00238542995894309	2.42759708732687
PEPTIDE METABOLIC PROCESS	NO	-0.215513097211452	5.27580035542234e-06	-4.8769823238357	3.02737939513705e-05	0.00238542995894309	2.40894371814951
REGULATION OF SMOOTH MUSCLE CELL DIFFERENTIATION	NO	0.287273310521543	-0.000756539902866849	4.8766102316804	3.03061040002124e-05	0.00238542995894309	2.40793829202871
OXIDATIVE PHOSPHORYLATION	NO	-0.384124769444527	7.46825088714425e-05	-4.87515145488335	3.04331059949962e-05	0.00238542995894309	2.40399661234534
NEGATIVE REGULATION OF SMOOTH MUSCLE CELL DIFFERENTIATION	NO	0.29766638198342	-0.00161890711295713	4.87490845134952	3.04543134368958e-05	0.00238542995894309	2.40334001609813
SPLICEOSOMAL COMPLEX ASSEMBLY	NO	-0.213244973127184	4.22179641665354e-06	-4.86521317681465	3.13125481330652e-05	0.00238542995894309	2.37714573182587
LAMELLIPODIUM ASSEMBLY	NO	-0.227738067211806	3.56869303050776e-05	-4.86497171137246	3.13342272707856e-05	0.00238542995894309	2.37649341035299
RNA SPLICING VIA TRANSESTERIFICATION REACTIONS	NO	-0.184524764764172	2.40501244401786e-05	-4.83514507532449	3.41302428735527e-05	0.00249234367704797	2.29593952735562
PROTON TRANSMEMBRANE TRANSPORT	NO	-0.235693074080353	0.000187028072064536	-4.8337094930738	3.42709071630187e-05	0.00249234367704797	2.29206358491632
URETER DEVELOPMENT	NO	0.390206883355887	0.00844863953338998	4.83027892038275	3.46093886473165e-05	0.00249234367704797	2.2828018027628
REGULATION OF SECONDARY METABOLIC PROCESS	NO	-0.285385342222088	0.00227992960897204	-4.81502832203574	3.61548027224454e-05	0.00255109485533296	2.24163646551317
NEGATIVE REGULATION OF PROTEASOMAL UBIQUITIN DEPENDENT PROTEIN CATABOLIC PROCESS	NO	-0.272524515973159	-4.09856982423913e-05	-4.81283474146027	3.63826626018587e-05	0.00255109485533296	2.23571649661407
PEPTIDYL METHIONINE MODIFICATION	NO	-0.381331171974147	-5.66857793347661e-05	-4.78084021240432	3.98730613918525e-05	0.00275952654749587	2.14940261707735
PROTEIN NEDDYLATION	NO	-0.377833091162343	2.02730078843833e-05	-4.76402108732939	4.18393868582276e-05	0.00283606792177176	2.10405344551269
CHAPERONE MEDIATED PROTEIN FOLDING	NO	-0.316593356013283	-4.53738110291133e-05	-4.76232110103065	4.20434163670425e-05	0.00283606792177176	2.09947078961105
DETOXIFICATION	NO	-0.233403554568817	-0.000174788285913767	-4.75239648987508	4.3254437230016e-05	0.00287077829280949	2.07272071444788
PEPTIDYL CYSTEINE MODIFICATION	NO	-0.179710484802217	0.000176853009053032	-4.74933143410976	4.36353990837997e-05	0.00287077829280949	2.06446068180889
POSITIVE REGULATION OF MITOTIC CELL CYCLE	NO	-0.178804856413827	8.40335039060431e-05	-4.72523667146364	4.67485981745493e-05	0.00299974928526851	1.9995494573308
RELAXATION OF MUSCLE	NO	-0.29007249491559	0.00144639206596992	-4.71897578825514	4.75930272773502e-05	0.00299974928526851	1.98268915166554
REGULATION OF PROTEIN STABILITY	NO	-0.168634319132397	-3.06506831109826e-05	-4.71808469132193	4.77144378369159e-05	0.00299974928526851	1.98028968611102
CYTOPLASMIC TRANSLATIONAL INITIATION	NO	-0.337847385070615	9.10531461265138e-05	-4.7171115348599	4.78473802304041e-05	0.00299974928526851	1.97766932173419
REGULATION OF CELLULAR PROTEIN METABOLIC PROCESS	NO	-0.309923102782578	0.000117335822955089	-4.71098096361887	4.86933718384979e-05	0.00301057825405662	1.96116340985214
RNA SPLICING	NO	-0.155498054727676	2.99276050058907e-05	-4.70771581510273	4.91499921379107e-05	0.00301057825405662	1.95237343446143
NEGATIVE REGULATION OF CALCIUM ION TRANSMEMBRANE TRANSPORTER ACTIVITY	NO	-0.317137146338516	0.000187632341762662	-4.6869696634903	5.21522298988848e-05	0.00312268801270963	1.89654160772725
INNER EAR MORPHOGENESIS	NO	0.177026054109183	5.62576093302262e-05	4.67462914039777	5.4023676154447e-05	0.00319880189141165	1.86334607272715
RESPIRATORY ELECTRON TRANSPORT CHAIN	NO	-0.376324204522805	2.18461924362827e-05	-4.659250090165	5.64494298696567e-05	0.00325930877087281	1.82199332867658
REGULATION OF VESICLE SIZE	NO	-0.356698178944388	3.86611225175024e-05	-4.65736509231182	5.6754090358422e-05	0.00325930877087281	1.81692602439174
ALDEHYDE CATABOLIC PROCESS	NO	-0.40752269543387	-0.000517062839215497	-4.65248370457762	5.75506411251908e-05	0.00326104969253968	1.80380504546861
POSITIVE REGULATION OF SEQUESTERING OF CALCIUM ION	NO	-0.383968668431034	2.54167780993234e-05	-4.64851338270623	5.82066935541817e-05	0.00326104969253968	1.79313437352746
REGULATION OF CARDIAC MUSCLE CONTRACTION BY CALCIUM ION SIGNALING	NO	-0.264167430844271	5.55849375816625e-05	-4.64300657061246	5.91289306961372e-05	0.00326104969253968	1.77833631060205
RESPONSE TO OXYGEN RADICAL	NO	-0.29786641368302	-4.43041181171078e-05	-4.64164860824692	5.9358570121289e-05	0.00326104969253968	1.77468753172247
REGULATION OF MITOPHAGY	NO	-0.332134871377903	-7.00485114871861e-05	-4.63756368862455	6.00546999087179e-05	0.00326562750830161	1.76371245491847
POSITIVE REGULATION OF REACTIVE OXYGEN SPECIES BIOSYNTHETIC PROCESS	NO	-0.421355305482954	-1.8677475971268e-05	-4.62926348118581	6.14942115818717e-05	0.00331012781333125	1.74141624982994
PROTEIN TARGETING TO MITOCHONDRION	NO	-0.218237958715812	3.38431849052644e-05	-4.57265898368528	7.22659083095284e-05	0.00376783418816507	1.58952074036712
MITOCHONDRIAL RESPIRATORY CHAIN COMPLEX ASSEMBLY	NO	-0.352988931648684	3.16548476843017e-05	-4.56995197270387	7.28254684520552e-05	0.00376783418816507	1.58226372330156
POSITIVE REGULATION OF CELL CYCLE PROCESS	NO	-0.165201125378727	0.000125007885274466	-4.55522555187912	7.59455630888144e-05	0.00387235721030581	1.54279665568515
ATP SYNTHESIS COUPLED ELECTRON TRANSPORT	NO	-0.419391528518868	3.34531993991839e-05	-4.55146544129835	7.67632131359056e-05	0.00387235721030581	1.5327227408796
PEPTIDE BIOSYNTHETIC PROCESS	NO	-0.228091518090474	3.10358423962631e-05	-4.55026683298635	7.70256829222023e-05	0.00387235721030581	1.52951176544621
GENERATION OF PRECURSOR METABOLITES AND ENERGY	NO	-0.193686073708693	-5.29325573975156e-05	-4.54211939757461	7.88335032548946e-05	0.00390253203347874	1.50768906108732
RESPONSE TO TOXIC SUBSTANCE	NO	-0.179846915317407	-0.000387302249165298	-4.5379369596973	7.97777932233418e-05	0.00390253203347874	1.49648897454523
REGULATION OF ESTABLISHMENT OF PROTEIN LOCALIZATION TO MITOCHONDRION	NO	-0.198725411331137	3.92276022164754e-05	-4.53773860218365	7.98228545035058e-05	0.00390253203347874	1.49595783788357
NOTOCHORD DEVELOPMENT	NO	0.360068924617995	0.00291937384627964	4.52697918012437	8.23052228323386e-05	0.00398731393157757	1.4671533481575
REGULATION OF MITOTIC CELL CYCLE PHASE TRANSITION	NO	-0.158857465171645	5.66252156086194e-05	-4.49994408280916	8.88849669925483e-05	0.00426727918111072	1.39482723134185
REGULATION OF HEMATOPOIETIC STEM CELL PROLIFERATION	NO	0.263666789094442	0.000140513575171509	4.48124470683369	9.37378602511536e-05	0.0044206111263575	1.34484503477004
CELLULAR RESPONSE TO OXYGEN RADICAL	NO	-0.274770134960963	0.000657805060627966	-4.47292992312241	9.59790473742984e-05	0.00448659950401435	1.32263194258701
POSITIVE REGULATION OF ACTIN NUCLEATION	NO	-0.338605202034553	2.63802652777139e-05	-4.46639980046148	9.7776276713555e-05	0.00452888760773867	1.30519177079197
NUCLEOSIDE TRIPHOSPHATE METABOLIC PROCESS	NO	-0.208186596571856	-4.16950239580437e-05	-4.45704409581186	0.000100409303276946	0.00452888760773867	1.28021325787815
ESTABLISHMENT OF PROTEIN LOCALIZATION TO ENDOPLASMIC RETICULUM	NO	-0.314297246856497	-7.76027690075362e-05	-4.45509051744587	0.000100967894544186	0.00452888760773867	1.27499865999633
N TERMINAL PROTEIN AMINO ACID ACETYLATION	NO	-0.239264658368746	3.3036514264292e-05	-4.45451522087751	0.000101132975290092	0.00452888760773867	1.27346312663233
POSITIVE REGULATION OF GLUCOSE IMPORT	NO	-0.290293472982712	0.000224682793270156	-4.41582212315498	0.000112870493379805	0.00501239049350817	1.17027154513137
POSITIVE REGULATION OF CELL CYCLE	NO	-0.133615168360405	2.23264325676613e-06	-4.39351183447625	0.000120239925645638	0.00525228918913461	1.1108498661843
NEGATIVE REGULATION OF PROTEIN LOCALIZATION TO NUCLEUS	NO	-0.275338714766078	0.00137957945347924	-4.39350042519928	0.00012024381329976	0.00525228918913461	1.11081949352919
RELAXATION OF SMOOTH MUSCLE	NO	-0.383177439770676	0.000138868989274475	-4.37149015944191	0.000127979550319719	0.0055066335260647	1.05225514648601
OUTER MITOCHONDRIAL MEMBRANE ORGANIZATION	NO	-0.352580941907114	2.71294383555401e-05	-4.36933239764012	0.000128763860483764	0.0055066335260647	1.04651700737006
NEGATIVE REGULATION OF PROTEASOMAL PROTEIN CATABOLIC PROCESS	NO	-0.247770860444598	6.19490132616717e-05	-4.363818539765	0.000130789674500127	0.00553157282072361	1.03185660893114
NEPHRON TUBULE FORMATION	NO	0.246848768405239	0.00490248025431516	4.35603704395011	0.000133702256829975	0.00561023091847982	1.01117338362858
CELL REDOX HOMEOSTASIS	NO	-0.279094479515443	2.13379899276931e-05	-4.33558768783962	0.000141665011339349	0.00585219260021233	0.956855395720941
FORMATION OF TRANSLATION PREINITIATION COMPLEX	NO	-0.404908052950816	0.000102481815190414	-4.32562928269954	0.000145710336258463	0.00597300293785652	0.930423106492754
REGULATION OF RYANODINE SENSITIVE CALCIUM RELEASE CHANNEL ACTIVITY	NO	-0.23279952891819	0.000500631874891587	-4.29988775605665	0.000156702557083051	0.00637456432592046	0.862158546640102
CLATHRIN COAT ASSEMBLY	NO	-0.336327131474214	0.000357682811021717	-4.2922059799566	0.000160138463555273	0.00646498388095492	0.841804246077694
NEGATIVE REGULATION OF VASCULAR ASSOCIATED SMOOTH MUSCLE CELL MIGRATION	NO	-0.460024448040852	0.000131330457597425	-4.28301192847939	0.000164348516601484	0.00658506199225045	0.817453458628919
PROTEIN LOCALIZATION TO NUCLEAR BODY	NO	-0.513694022926626	1.82677246616565e-05	-4.25826492560723	0.00017622995613373	0.00700424679078303	0.751968305869267
POSITIVE REGULATION OF LAMELLIPODIUM ORGANIZATION	NO	-0.329517412378423	-0.000111040427719776	-4.25583917285821	0.000177439166214245	0.00700424679078303	0.745553950632162
REGULATION OF HISTONE H3 K9 TRIMETHYLATION	NO	0.313259161030113	-0.000114281336032702	4.25194966827073	0.000179395119227045	0.00702938669383033	0.735270783591718
NEGATIVE REGULATION OF PROTEIN IMPORT INTO NUCLEUS	NO	-0.322984911377973	-4.20871111936794e-05	-4.24198429891178	0.000184503930453036	0.00717679887141774	0.708933994394428
NADH DEHYDROGENASE COMPLEX ASSEMBLY	NO	-0.372177674686533	2.16516641218498e-05	-4.23757922165959	0.000186807635557972	0.00721375282527848	0.697296689682664
MITOCHONDRION ORGANIZATION	NO	-0.174268693598725	-4.15864937611205e-06	-4.23382340956639	0.000188794148721291	0.00723801452183998	0.687376838689085
VIRAL GENOME REPLICATION	NO	-0.199551927211376	4.73834223268541e-05	-4.21979165786255	0.000196401484423383	0.00736474068334068	0.650334488142291
ALDITOL METABOLIC PROCESS	NO	-0.241547401642159	0.000414079328311688	-4.21973118560238	0.000196434913892768	0.00736474068334068	0.650174910692564
CELLULAR MACROMOLECULE BIOSYNTHETIC PROCESS	NO	-0.158307808875994	-1.07147513003309e-05	-4.21758012919756	0.000197627682063749	0.00736474068334068	0.644498941185435
PROTON MOTIVE FORCE DRIVEN ATP SYNTHESIS	NO	-0.415429484400012	6.16363098447221e-05	-4.21451760722863	0.000199338169640234	0.00737689656953337	0.636419086932204
DORSAL VENTRAL PATTERN FORMATION	NO	0.164102773134944	0.00177455582552883	4.21098063711339	0.000201331784123197	0.00739929019029323	0.627089240907909
AMIDE BIOSYNTHETIC PROCESS	NO	-0.187949033993618	6.38466002215415e-06	-4.19558951795668	0.000210237896399167	0.00761773681092922	0.586512399928302
REGULATION OF REACTIVE OXYGEN SPECIES BIOSYNTHETIC PROCESS	NO	-0.279238616562721	-0.000163903390430108	-4.19425355391611	0.000211028993567659	0.00761773681092922	0.582991989142934
MICROTUBULE ANCHORING AT MICROTUBULE ORGANIZING CENTER	NO	-0.295616398536281	3.36332892313077e-05	-4.1933526973442	0.000211564092328303	0.00761773681092922	0.580618288115193
POSITIVE REGULATION OF MITOTIC SISTER CHROMATID SEPARATION	NO	-0.248021147635863	3.51307795217317e-05	-4.18546522718857	0.000216306526804011	0.00768464987559049	0.55984061918889
MRNA PROCESSING	NO	-0.146386057268146	1.91762167993223e-05	-4.17934398004861	0.000220058922612893	0.00776263663853848	0.543722269861722
VASCULAR ASSOCIATED SMOOTH MUSCLE CONTRACTION	NO	-0.285168543459738	0.000254639000221952	-4.17715697787006	0.000221415043921533	0.00776263663853848	0.53796491038325
POSITIVE REGULATION OF MUSCLE CELL APOPTOTIC PROCESS	NO	-0.231376520157699	7.01161041772993e-05	-4.17466563205771	0.000222969899143896	0.00776438639358935	0.531407265301174
POSITIVE REGULATION OF CELL SIZE	NO	-0.304381939130834	0.000207044065270198	-4.17036098526755	0.000225681782986406	0.00776438639358935	0.520078995099993
POSITIVE REGULATION OF MITOTIC CELL CYCLE PHASE TRANSITION	NO	-0.201287632045998	9.98098989592303e-05	-4.17011776864338	0.000225835971290364	0.00776438639358935	0.519439023943467
REGULATION OF UBIQUITIN PROTEIN TRANSFERASE ACTIVITY	NO	-0.236873460711082	1.83872712481456e-05	-4.16396632291425	0.000229770332815555	0.00784901348444932	0.503255945860195
ATP METABOLIC PROCESS	NO	-0.22728987821865	-3.73713326633164e-05	-4.15720479290768	0.000234172659908973	0.00794844652646444	0.485474789560205
NEGATIVE REGULATION OF BINDING	NO	-0.157159416703788	2.55992322518647e-06	-4.13896505946656	0.000246465965528492	0.00820885706438335	0.437545338586399
RIBONUCLEOPROTEIN COMPLEX BIOGENESIS	NO	-0.212966787543879	3.58550045631171e-06	-4.13306148516383	0.000250579105458883	0.00829401275149308	0.422043779281639
NEGATIVE REGULATION OF MITOTIC CELL CYCLE PHASE TRANSITION	NO	-0.154675629381425	5.53923385870536e-05	-4.12919494780054	0.000253309474191404	0.00833263078991352	0.411894149951909
PROTEIN TARGETING	NO	-0.152836506464418	3.95719337567764e-05	-4.12475616707891	0.000256479983791907	0.00838516462347897	0.400245421828509
POSITIVE REGULATION OF CELL CYCLE PHASE TRANSITION	NO	-0.181178095244151	0.000124926845394672	-4.12129069614358	0.000258982351458022	0.00839521421303542	0.391153223518402
HISTONE UBIQUITINATION	NO	-0.231413398276825	1.13863727549828e-05	-4.11997572150738	0.00025993813945409	0.00839521421303542	0.387703705992682
REGULATION OF PROTEOLYSIS INVOLVED IN PROTEIN CATABOLIC PROCESS	NO	-0.176011876756346	1.34119885138238e-05	-4.11011878387105	0.000267213812329427	0.00853135401479102	0.361855602299553
POSITIVE THYMIC T CELL SELECTION	NO	0.31405324803558	-0.00068926193592067	4.10624343917061	0.000270128759608248	0.00853135401479102	0.351697648293955
POSITIVE REGULATION BY HOST OF VIRAL PROCESS	NO	-0.25522650481479	3.90288276824751e-05	-4.10473292228579	0.000271273374223031	0.00853135401479102	0.347739006265019
PIGMENTATION	NO	-0.14905109714657	0.000387831117336863	-4.10326966078666	0.000272386721179147	0.00853135401479102	0.343904575223489
REGULATION OF APPETITE	NO	-0.248113831130154	0.00640531459401307	-4.10105492475011	0.000274080379751008	0.00853135401479102	0.338101618521258
CELLULAR AMIDE METABOLIC PROCESS	NO	-0.162928475304807	-2.20411299804465e-06	-4.09941581969757	0.000275340494094283	0.00853135401479102	0.333807441529001
REGULATION OF INTRINSIC APOPTOTIC SIGNALING PATHWAY IN RESPONSE TO DNA DAMAGE BY P53 CLASS MEDIATOR	NO	-0.282337267246325	0.000400214888397941	-4.09810092854102	0.000276355468895971	0.00853135401479102	0.330362980105409
HISTONE H3 DEACETYLATION	NO	-0.32180034609976	2.65858651195921e-05	-4.09731894828021	0.000276960826526336	0.00853135401479102	0.328314660518804
RIBOSOMAL LARGE SUBUNIT BIOGENESIS	NO	-0.302752606695979	3.61673185892662e-05	-4.08958634204912	0.000283017421328595	0.00866781516241426	0.30806549119193
ARP2 3 COMPLEX MEDIATED ACTIN NUCLEATION	NO	-0.235508302217696	2.17188960226449e-05	-4.08555373331111	0.000286227367060126	0.00868918041068872	0.297509477472053
HISTONE MRNA METABOLIC PROCESS	NO	-0.289085949666495	2.81028415600737e-05	-4.08461946965288	0.00028697612165157	0.00868918041068872	0.295064289330055
RNA CAPPING	NO	-0.274718403295172	3.56170411586174e-05	-4.0801805243047	0.000290560009434246	0.00872936101044618	0.283448586067385
TRANSCRIPTION BY RNA POLYMERASE I	NO	-0.156677311336371	3.7114153975362e-05	-4.07892782086246	0.000291579331930835	0.00872936101044618	0.280171166136369
PROTEIN LOCALIZATION TO ENDOPLASMIC RETICULUM	NO	-0.249604227782875	-6.47798934533207e-05	-4.07018883187323	0.000298788511501442	0.00884370562258716	0.257315152802998
THYMIC T CELL SELECTION	NO	0.331770491370322	-0.000322241945275031	4.06852113387712	0.000300184007354082	0.00884370562258716	0.252954962028254
NEGATIVE REGULATION OF PROTEIN CATABOLIC PROCESS	NO	-0.20702775089667	3.87962349843471e-06	-4.06829071879202	0.000300377316135912	0.00884370562258716	0.252352580971452
SIGNAL PEPTIDE PROCESSING	NO	-0.314920605724716	0.000187073995944446	-4.06411400318682	0.000303902656139731	0.00889833656356387	0.241434888099323
RNA LOCALIZATION	NO	-0.181844617219841	6.66562894735813e-05	-4.05696237541637	0.00031003344133357	0.00893405622452795	0.222748105092403
NEGATIVE REGULATION OF CALCIUM ION TRANSPORT	NO	-0.231393345697214	-6.9014463553534e-05	-4.05603655842627	0.000310835921336649	0.00893405622452795	0.220329663273349
ATP BIOSYNTHETIC PROCESS	NO	-0.35610084980944	-6.70138283842161e-05	-4.05425023577465	0.00031239003276326	0.00893405622452795	0.215663818848138
HISTONE H3 K9 TRIMETHYLATION	NO	0.251839204589066	-7.54244427777094e-05	4.05388378296684	0.000312709789720524	0.00893405622452795	0.214706720653574
MRNA METABOLIC PROCESS	NO	-0.136346279883042	1.55501715964658e-05	-4.05297395581273	0.00031350506924127	0.00893405622452795	0.212330545767991
POSITIVE REGULATION OF SYSTEMIC ARTERIAL BLOOD PRESSURE	NO	-0.338287021913097	-0.000410691811022316	-4.04791710394983	0.000317961545940653	0.00901285679956245	0.199126378878196
CELLULAR PIGMENTATION	NO	-0.178192403485609	0.000393540872386665	-4.03828226658545	0.000326625088843431	0.00916097420235074	0.173981160359291
REGULATION OF CELLULAR MACROMOLECULE BIOSYNTHETIC PROCESS	NO	-0.14320044754474	-3.67514842141668e-05	-4.03440898093425	0.000330172761888453	0.00921199292200819	0.16387730515376
SMOOTH MUSCLE CELL DIFFERENTIATION	NO	0.194566720953197	-0.000313453721152364	4.03047798403732	0.000333811914527901	0.00922658877064135	0.153625696880606
NEGATIVE REGULATION OF UBIQUITIN DEPENDENT PROTEIN CATABOLIC PROCESS	NO	-0.266741093903975	-0.000447316575711304	-4.030105598939	0.000334158685069202	0.00922658877064135	0.152654703710471
REGULATION OF OXIDATIVE STRESS INDUCED CELL DEATH	NO	-0.165819002092218	3.82150641249585e-05	-4.02291874017081	0.000340920786035072	0.00925048979865658	0.133919966727959
REGULATION OF GLUCOSE IMPORT	NO	-0.249210100934101	-1.14055300991888e-05	-4.02027007126793	0.000343446586621303	0.00925048979865658	0.127017799858228
POSITIVE REGULATION OF MONOCYTE CHEMOTACTIC PROTEIN 1 PRODUCTION	NO	-0.353597727565418	0.000258594307116112	-4.01735048275776	0.000346251991025309	0.00925048979865658	0.119411144967406
KIDNEY MESENCHYME DEVELOPMENT	NO	0.304466462902326	0.00852008723188081	4.0159027562139	0.000347651414143887	0.00925048979865658	0.115639843897837
MITOCHONDRIAL ELECTRON TRANSPORT NADH TO UBIQUINONE	NO	-0.41622494910598	6.34426499116278e-05	-4.01571134137253	0.000347836856795812	0.00925048979865658	0.115141240841271
REVERSE CHOLESTEROL TRANSPORT	NO	-0.282021684469197	0.00267714763877025	-4.01460423465422	0.00034891132473822	0.00925048979865658	0.112257549839526
NEGATIVE REGULATION OF ION TRANSPORT	NO	-0.163036466171965	3.69767643808072e-05	-4.0013705035128	0.000362009416650905	0.00955023852144886	0.0778052287218172
POSITIVE REGULATION OF FILOPODIUM ASSEMBLY	NO	-0.194246238247578	-0.00017114989930981	-3.99812802807009	0.000365291423035194	0.00958934972095837	0.0693688718728529
NEGATIVE REGULATION OF ESTABLISHMENT OF PROTEIN LOCALIZATION	NO	-0.190042344680121	0.000145950087494941	-3.99123613077423	0.000372364453578011	0.00968803415203228	0.0514439584228272
REGULATION OF ENDOSOME SIZE	NO	-0.33790948373717	2.32928410661861e-05	-3.990925275498	0.000372686620597977	0.00968803415203228	0.0506356774006234
STRIATED MUSCLE CELL APOPTOTIC PROCESS	NO	-0.193020867872684	5.84546537814124e-05	-3.97587482488375	0.000388615595468569	0.0100530704284078	0.0115238305525516
REGULATION OF RESPONSE TO EXTRACELLULAR STIMULUS	NO	-0.177132134816982	0.00306234578708572	-3.97140622972827	0.000393472051985483	0.0101295292996649	-8.03869084142761e-05
POSITIVE REGULATION OF ARP2 3 COMPLEX MEDIATED ACTIN NUCLEATION	NO	-0.354490549641689	3.00471901117411e-05	-3.96364071568193	0.000402053298839077	0.0103006828341992	-0.0202369449555553
PROTEIN LOCALIZATION TO MITOCHONDRION	NO	-0.204424812487655	3.16637027948171e-05	-3.96064271960626	0.000405415002049677	0.0103371126599174	-0.0280155455277917
REGULATION OF PROTEIN NEDDYLATION	NO	-0.356888533075685	2.32431565233847e-05	-3.94745006765722	0.000420537912561817	0.0105776856131035	-0.0622241953267793
IRES DEPENDENT VIRAL TRANSLATIONAL INITIATION	NO	-0.366352107332974	2.42665302528535e-05	-3.94517270442887	0.000423203764743904	0.0105776856131035	-0.0681259306104787
NEGATIVE REGULATION OF MUSCLE CONTRACTION	NO	-0.261766859235687	0.00116513316277482	-3.94497224586352	0.000423439209097703	0.0105776856131035	-0.0686453650586314
G PROTEIN COUPLED RECEPTOR SIGNALING PATHWAY INVOLVED IN HEART PROCESS	NO	-0.228458153972154	9.81988170705761e-05	-3.94470928078786	0.000423748263468863	0.0105776856131035	-0.0693267561856139
TRANSLATIONAL INITIATION	NO	-0.274100385289663	7.65892327098498e-05	-3.94383720629041	0.000424774764722113	0.0105776856131035	-0.0715863638809795
SEQUESTERING OF TRIGLYCERIDE	NO	-0.262024676088611	-0.000273400652995457	-3.93805180255968	0.000431646510069563	0.0106988104751661	-0.086572917271952
RESPONSE TO REDOX STATE	NO	-0.254779040466129	3.1882492408878e-05	-3.93449882519482	0.000435920410456684	0.01075472160798	-0.0957732548059527
XENOBIOTIC TRANSPORT	NO	0.209750715913055	-0.000326746697827138	3.92868027029664	0.00044300914016403	0.0108792428937056	-0.110834757347014
NEGATIVE REGULATION OF ION TRANSMEMBRANE TRANSPORT	NO	-0.187981903438685	7.1973300534679e-05	-3.92396097112959	0.000448841335402605	0.0109719058548646	-0.123045777766618
FEMALE MEIOTIC NUCLEAR DIVISION	NO	-0.241470685472761	-3.09960999246156e-05	-3.91776471253976	0.000456612896555193	0.0111109138161764	-0.13907150662809
PIGMENT GRANULE MATURATION	NO	-0.338030548377711	5.01272054224548e-05	-3.91176375930046	0.000464264831335604	0.0112457603917611	-0.154584629279342
SEQUESTERING OF METAL ION	NO	-0.295493459852217	0.000796217466459162	-3.8986019392678	0.000481489289277884	0.0116102100568409	-0.188583405429584
PULMONARY VALVE MORPHOGENESIS	NO	0.34057192376821	0.00275309755658748	3.89202210394592	0.000490332689918678	0.0116924031828997	-0.205566531668661
REGULATION OF NUCLEOCYTOPLASMIC TRANSPORT	NO	-0.199486111818631	3.01404988152291e-05	-3.89107126809079	0.000491623681417782	0.0116924031828997	-0.208019973327913
ESTABLISHMENT OF PROTEIN LOCALIZATION TO ORGANELLE	NO	-0.171048493009156	9.13451254390556e-06	-3.88932697729257	0.000494000620925438	0.0116924031828997	-0.212520274021615
CYTOCHROME COMPLEX ASSEMBLY	NO	-0.314490205679277	2.95381658065918e-05	-3.88868516354569	0.000494878041072431	0.0116924031828997	-0.21417600402488
EXIT FROM MITOSIS	NO	-0.183659669804126	3.56228081526916e-05	-3.88796201484296	0.000495868478013763	0.0116924031828997	-0.216041455619393
ER ASSOCIATED MISFOLDED PROTEIN CATABOLIC PROCESS	NO	-0.236288698788558	2.93890931911192e-05	-3.87959127025795	0.000507475076234886	0.0118902532403277	-0.237626809353732
NEGATIVE REGULATION OF RESPONSE TO REACTIVE OXYGEN SPECIES	NO	-0.283392501722415	0.000145834311370448	-3.87870337218386	0.00050872166237469	0.0118902532403277	-0.23991553325286
PIGMENT ACCUMULATION	NO	-0.305968328528704	0.00200343372565179	-3.87436068780429	0.000514861894255156	0.0119291262368945	-0.251107206934974
BONE MINERALIZATION INVOLVED IN BONE MATURATION	NO	-0.328064542353147	0.000327912080386336	-3.86795206275561	0.000524055629509066	0.0120619381386113	-0.267615746385292
REACTIVE OXYGEN SPECIES BIOSYNTHETIC PROCESS	NO	-0.243047925805658	-0.000105554007011134	-3.86721656177542	0.000525120969817567	0.0120619381386113	-0.269509826327933
INTRACELLULAR TRANSPORT OF VIRUS	NO	-0.272848473930313	9.11999897869341e-05	-3.86174782470511	0.000533108776951068	0.0121928612548165	-0.283589410316983
NEGATIVE REGULATION OF PROTEOLYSIS INVOLVED IN PROTEIN CATABOLIC PROCESS	NO	-0.227295943343275	-1.56633061228647e-05	-3.85347126519848	0.000545423864623721	0.0124212127118795	-0.304885637647753
PROTEIN PEPTIDYL PROLYL ISOMERIZATION	NO	-0.225882795488538	-0.000191950697042674	-3.84444493845072	0.000559171148918332	0.0125730930488852	-0.328094124714446
RAC PROTEIN SIGNAL TRANSDUCTION	NO	-0.241487347652491	5.29642008667425e-05	-3.84191299126079	0.000563087704995333	0.0126079595794963	-0.334601070895802
PROTEIN CONTAINING COMPLEX ORGANIZATION	NO	-0.131242692194296	7.80512597415632e-06	-3.83888186576286	0.000567811631315563	0.0126497067921644	-0.342389024874013
REGULATION OF PROTEIN UBIQUITINATION	NO	-0.185787318149383	2.28483661889015e-05	-3.83767726492087	0.000569699686642794	0.0126497067921644	-0.345483478171289
REGULATION OF CHOLESTEROL METABOLIC PROCESS	NO	0.229286015293199	0.000135911953775619	3.83440006859612	0.000574867319791964	0.0127114852579725	-0.353900525394729
MITOTIC SISTER CHROMATID COHESION	NO	-0.295846984808454	4.25591220833762e-05	-3.83264126536838	0.000577659509275965	0.0127204443178992	-0.358416802438892
PORE COMPLEX ASSEMBLY	NO	-0.252426776467453	3.12932801555319e-05	-3.82914762271488	0.000583245140279386	0.0127905899281846	-0.367385791708214
POSITIVE REGULATION OF ACTIN FILAMENT BUNDLE ASSEMBLY	NO	-0.181632502031337	0.000140721256767626	-3.82470029694946	0.000590431782847115	0.0128470042159991	-0.378799187395847
NEGATIVE REGULATION OF PROTEIN MATURATION	NO	-0.2163051301683	4.81886341855583e-05	-3.82198793667878	0.000594857137229467	0.0128815510315288	-0.385757892073301
NUCLEOSIDE TRIPHOSPHATE BIOSYNTHETIC PROCESS	NO	-0.293573374377753	-3.49566582126839e-05	-3.81479493068108	0.000606750115669291	0.0130377877677486	-0.404203965920163
REGULATION OF CELL COMMUNICATION BY ELECTRICAL COUPLING	NO	-0.353097104002295	0.000125478999709426	-3.8119962812754	0.000611439811622329	0.013085794201347	-0.411377812219093
POSITIVE REGULATION OF VIRAL GENOME REPLICATION	NO	-0.210500590074473	0.000446443329094055	-3.80132472777616	0.00062964859715589	0.0134215894969749	-0.438716232496787
MAINTENANCE OF SISTER CHROMATID COHESION	NO	-0.346004776548042	2.54461426817706e-05	-3.79775947272184	0.000635848944238661	0.0134575153898138	-0.447843953255101
AMELOGENESIS	NO	0.339100019422263	0.00121978551890653	3.79545279323781	0.00063989216164989	0.0134575153898138	-0.45374793986512
PROTEIN INSERTION INTO ER MEMBRANE BY STOP TRANSFER MEMBRANE ANCHOR SEQUENCE	NO	-0.321149791108588	5.27231981499157e-05	-3.7945761462361	0.000641435336650912	0.0134575153898138	-0.4559914142996
RESPONSE TO OXIDATIVE STRESS	NO	-0.136944781915045	-3.89298459708415e-05	-3.78873305527851	0.000651814060179495	0.0135724235275719	-0.470940282702211
POSITIVE REGULATION OF CELLULAR SENESCENCE	NO	-0.276711199219643	3.62158961608154e-05	-3.78862580452488	0.000652006084266916	0.0135724235275719	-0.47121459799597
REGULATION OF UBIQUITIN PROTEIN LIGASE ACTIVITY	NO	-0.331241806050811	5.23942536211789e-05	-3.78351076728583	0.000661228438063199	0.0137108418149369	-0.484294253335588
ENDOPLASMIC RETICULUM TUBULAR NETWORK ORGANIZATION	NO	-0.35944055150443	0.000233481917706485	-3.7766857491725	0.000673732009246761	0.0139080939096368	-0.501737077078478
HEMATOPOIETIC STEM CELL PROLIFERATION	NO	0.172945978482145	0.00063738133745188	3.77548202090999	0.000675961028822654	0.0139080939096368	-0.504812345762145
POSITIVE REGULATION OF METAPHASE ANAPHASE TRANSITION OF CELL CYCLE	NO	-0.250778900722755	0.000389592218263945	-3.76914374114986	0.000687817029075503	0.014097603645936	-0.52099972557687
SOMITE DEVELOPMENT	NO	0.139301154822332	0.000489635068769805	3.75104500909024	0.000722797038554214	0.014716116078092	-0.567170275546158
REGULATION OF LAMELLIPODIUM ORGANIZATION	NO	-0.270146089279669	-9.59090216386836e-05	-3.75068149545987	0.000723517059947475	0.014716116078092	-0.568096818760857
REGULATION OF RESPONSE TO OXIDATIVE STRESS	NO	-0.146023276837729	4.21656725288399e-05	-3.74834349608403	0.00072816471265069	0.0147543336643176	-0.574055286523926
REGULATION OF RESPONSE TO FOOD	NO	-0.243344063741446	0.00667533410831425	-3.740643900923	0.000743676889784249	0.0150115687335616	-0.59366873209047
REGULATION OF AMINO ACID TRANSPORT	NO	-0.197196535034609	5.43022642049492e-05	-3.73780669412667	0.000749473634677262	0.0150714905630005	-0.600892465981234
POSITIVE REGULATION OF STRIATED MUSCLE CELL APOPTOTIC PROCESS	NO	-0.239389674113181	3.27087170240744e-05	-3.73595707348688	0.00075327627440485	0.0150910122793363	-0.605600691829697
REGULATION OF PROTEIN LOCALIZATION TO CHROMOSOME TELOMERIC REGION	NO	-0.477619116370308	1.60021962039212e-05	-3.72681286616516	0.000772353379900862	0.015415247795849	-0.628865219119207
LENS FIBER CELL DEVELOPMENT	NO	-0.380028391666337	0.000636425922487846	-3.7090114184281	0.000810848775453269	0.0160966192270987	-0.674096965619073
COPPER ION TRANSPORT	NO	-0.319445215133521	0.000631329025302945	-3.70690437001786	0.000815526890206375	0.0160966192270987	-0.679445623195507
POSITIVE REGULATION OF SKELETAL MUSCLE TISSUE DEVELOPMENT	NO	-0.259281087179226	9.28596450330822e-05	-3.70689220019171	0.000815553985985484	0.0160966192270987	-0.67947651262673
RESPONSE TO ANGIOTENSIN	NO	-0.242996026908225	-0.000181142056054327	-3.70518319362088	0.000819367745420593	0.0161122166617946	-0.683813946700456
NEGATIVE REGULATION OF UBIQUITIN PROTEIN TRANSFERASE ACTIVITY	NO	-0.290589851224644	2.78385554117555e-05	-3.70096273846946	0.000828860389892769	0.0162130130547684	-0.694522304433107
DNA TEMPLATED TRANSCRIPTION INITIATION	NO	-0.146662411314896	7.35177310088087e-05	-3.70020390847417	0.000830578450732179	0.0162130130547684	-0.696447178820163
NEGATIVE T CELL SELECTION	NO	0.37883911344215	-3.5812928218861e-05	3.68784184603034	0.000859059634360371	0.0167077693120672	-0.72778500593743
DEVELOPMENT OF PRIMARY FEMALE SEXUAL CHARACTERISTICS	NO	-0.144625804802735	0.000185641144818039	-3.67760463013781	0.00088336166188031	0.0171179428951279	-0.753707334878995
CELLULAR COMPONENT ASSEMBLY INVOLVED IN MORPHOGENESIS	NO	-0.155086639841016	0.000335120910869159	-3.6662364820644	0.000911131054613791	0.0175920919928873	-0.782462277887726
NEGATIVE REGULATION OF ENDOTHELIAL CELL PROLIFERATION	NO	-0.176359507740516	0.00109820693450531	-3.66031877967045	0.000925920071740119	0.0178130976978451	-0.797417646932357
RIBOSE PHOSPHATE BIOSYNTHETIC PROCESS	NO	-0.174637752267825	-1.41485796359043e-05	-3.65695180087767	0.000934438288412875	0.0179123080537849	-0.805922751211341
REGULATION OF ODONTOGENESIS OF DENTIN CONTAINING TOOTH	NO	0.282870624590798	0.00228530076326401	3.6506687553737	0.000950537832016061	0.0180906992631007	-0.82178612800913
POSITIVE REGULATION OF EMBRYONIC DEVELOPMENT	NO	-0.224784203498603	0.000293188960029313	-3.65046167543612	0.000951073006376828	0.0180906992631007	-0.822308787933647
NEGATIVE REGULATION OF PROTEIN LOCALIZATION	NO	-0.183975304861363	-9.19439024688334e-05	-3.6468084628658	0.000960562543841192	0.0181519070784742	-0.8315274958018
MUSCLE CONTRACTION	NO	-0.14239599219053	0.000191602766458429	-3.63961947210881	0.000979505627625444	0.0184082100866647	-0.849658442425879
POSITIVE REGULATION OF AUTOPHAGY OF MITOCHONDRION	NO	-0.315206160865512	-0.000101624818935312	-3.63904523843827	0.000981034277465335	0.0184082100866647	-0.851106103534621
PROTEIN TRANSMEMBRANE TRANSPORT	NO	-0.137191669190974	-0.000134547407276618	-3.63176124796102	0.0010006267968747	0.0187041346390722	-0.869461779869425
DIENCEPHALON DEVELOPMENT	NO	0.169527546150236	0.00231092900016324	3.62929918351014	0.00100733470471265	0.0187041346390722	-0.8756630394504
REGULATION OF NUCLEAR CELL CYCLE DNA REPLICATION	NO	-0.220528883551399	-5.09014312014332e-05	-3.61414373404852	0.00104959656158708	0.0194211808218666	-0.913800140973397
REGULATION OF CELL CYCLE G1 S PHASE TRANSITION	NO	-0.150799344199115	8.44993619272414e-05	-3.60766607160782	0.00106817980169625	0.0196272297067865	-0.930081860226853
POSITIVE REGULATION OF CREB TRANSCRIPTION FACTOR ACTIVITY	NO	0.283572764429479	-4.72064142215024e-05	3.60661803877224	0.00107121623996864	0.0196272297067865	-0.932715053763888
ORGANONITROGEN COMPOUND BIOSYNTHETIC PROCESS	NO	-0.138893563040312	-3.95443153713387e-07	-3.60642324114957	0.00107178154338053	0.0196272297067865	-0.933204452374458
CELL DEATH IN RESPONSE TO OXIDATIVE STRESS	NO	-0.146299871491545	3.05635212753189e-05	-3.60388309630867	0.00107917957463255	0.019695027237044	-0.939585237035081
NEGATIVE REGULATION OF HISTONE METHYLATION	NO	0.171505703099973	1.85624748366985e-05	3.6009161800434	0.00108788322878819	0.019737941591624	-0.94703586477601
CYTOPLASMIC TRANSLATION	NO	-0.399566205458426	6.18968486331254e-05	-3.60055792288381	0.00108893879300759	0.019737941591624	-0.947935372730838
PHOSPHATIDYLGLYCEROL BIOSYNTHETIC PROCESS	NO	0.344930044568266	6.71393020223246e-05	3.59668608160418	0.00110041025120517	0.019871569070717	-0.957654537483159
NEGATIVE REGULATION OF RESPONSE TO FOOD	NO	-0.274453981322097	0.000850332216264494	-3.59378191418876	0.0011090914649715	0.019871569070717	-0.964941969960023
NEGATIVE REGULATION OF TRANSMEMBRANE TRANSPORT	NO	-0.169502193328272	9.03184122060198e-05	-3.59315594561887	0.00111097130098081	0.019871569070717	-0.966512414704861
REGULATION OF CELL CYCLE PHASE TRANSITION	NO	-0.127342674847248	3.45453069289737e-05	-3.59307094809378	0.00111122679359611	0.019871569070717	-0.966725650311981
POSITIVE REGULATION OF GLUCOSE TRANSMEMBRANE TRANSPORT	NO	-0.20892679680042	0.000525548912873309	-3.58885994843465	0.00112395608720836	0.019961466529754	-0.977287444016355
SPINAL CORD DEVELOPMENT	NO	0.178067993334487	-0.000709990763470617	3.58714433077733	0.00112918257314446	0.019961466529754	-0.98158907767359
OOCYTE MATURATION	NO	-0.186401128178351	0.000278441918946126	-3.58648611139863	0.00113119402624758	0.019961466529754	-0.983239243422687
ASYMMETRIC CELL DIVISION	NO	-0.246731279521403	0.000462653646152458	-3.58647200484296	0.00113123717244994	0.019961466529754	-0.983274607474373
FEMALE GAMETE GENERATION	NO	-0.127999253455238	0.000204861839183906	-3.58250175994287	0.001143444106433	0.0201102760501037	-0.993225547794172
RESPONSE TO MUSCLE ACTIVITY	NO	-0.216831300149172	0.00353568032963931	-3.5801321942903	0.00115079027885565	0.020172899329019	-0.999162524970993
ICOSANOID BIOSYNTHETIC PROCESS	NO	-0.259991546407519	0.000109977188616862	-3.57448929608692	0.00116846900608297	0.0203812345926487	-1.01329467871577
FILOPODIUM ASSEMBLY	NO	-0.16980933632891	1.98939192500441e-05	-3.57160111281506	0.00117761890781501	0.0203812345926487	-1.02052449700975
HISTONE MRNA CATABOLIC PROCESS	NO	-0.306213296997314	2.39071447911549e-05	-3.57148965408259	0.00117797340111387	0.0203812345926487	-1.02080345897453
EPIDERMIS MORPHOGENESIS	NO	0.195170935258186	0.00162706439320374	3.5695947785114	0.00118401586555724	0.0204194839726684	-1.02554548067637
STRIATED MUSCLE CELL DEVELOPMENT	NO	-0.200265502988242	0.00126052574912402	-3.56287753532039	0.00120567879587751	0.0207260074297782	-1.04234771785489
HISTONE MONOUBIQUITINATION	NO	-0.201841280588497	2.76603931205884e-06	-3.55818880655887	0.00122102666809403	0.0208928558715442	-1.05406848794764
NEPHRIC DUCT DEVELOPMENT	NO	0.278725543019617	0.00100436071078055	3.55633509518177	0.00122714653552136	0.0208928558715442	-1.0587006610818
MUSCLE ADAPTATION	NO	-0.181466750293287	-4.51869027467024e-06	-3.55379687133985	0.00123557443266169	0.0209693508014463	-1.06504178132181
CELLULAR RESPONSE TO UV	NO	-0.150392217957899	-3.63361391856664e-05	-3.54854948417833	0.00125317576974783	0.021143184304111	-1.07814535235916
EAR MORPHOGENESIS	NO	0.135376302172366	0.00138871728388037	3.54837880226968	0.00125375234379791	0.021143184304111	-1.07857144285278
NEGATIVE REGULATION OF RESPONSE TO OXIDATIVE STRESS	NO	-0.237573068304423	0.000123451478889058	-3.53932481563573	0.00128470790995764	0.0215968720888462	-1.10116206389628
MONOUBIQUITINATED PROTEIN DEUBIQUITINATION	NO	-0.173393643606085	3.23142802776756e-05	-3.53219467387096	0.00130960494147852	0.0219461784060977	-1.11893617735448
NEGATIVE REGULATION OF DNA BINDING	NO	-0.176151896449936	7.59802427562896e-05	-3.52934736703736	0.00131967698816944	0.0220456384638086	-1.12602994497687
REGULATION OF GLUCOSE TRANSMEMBRANE TRANSPORT	NO	-0.197377195455497	0.00012800542004425	-3.51367520331444	0.00137647038898348	0.0228137408331106	-1.16503398352214
REGULATION OF CELLULAR SENESCENCE	NO	-0.185285914695381	7.67713368897778e-05	-3.51357981010261	0.00137682320823156	0.0228137408331106	-1.16527117681231
NEGATIVE REGULATION OF LIPID STORAGE	NO	-0.25624415958257	0.000533447507341018	-3.5119726186986	0.00138278068851468	0.0228137408331106	-1.16926703061008
SUBPALLIUM DEVELOPMENT	NO	-0.212564236047198	0.000467641462970987	-3.50975939714336	0.00139102536750058	0.0228789326648475	-1.17476839506273
SECRETORY GRANULE ORGANIZATION	NO	-0.179809594113146	-3.87505197231936e-05	-3.49659437328923	0.00144105803421157	0.0236289177363492	-1.20746306629147
ARACHIDONIC ACID SECRETION	NO	-0.183469781072367	0.00299812116743569	-3.49159935830861	0.00146049246243568	0.0238340411280821	-1.21985469742436
NEGATIVE REGULATION OF MACROPHAGE MIGRATION	NO	0.272814875394652	-0.000154426621109882	3.4910837468357	0.001462512938428	0.0238340411280821	-1.22113340958404
MUSCLE HYPERTROPHY	NO	-0.173529032353211	0.00039102548797934	-3.48647658147356	0.00148068680224743	0.0239864518555903	-1.23255567218584
VIRAL TRANSLATION	NO	-0.3098272413684	2.58585805464796e-05	-3.48643106008921	0.00148086745364781	0.0239864518555903	-1.23266849939062
REGULATION OF FERTILIZATION	NO	-0.231359358342264	0.00241874412104044	-3.48120877987807	0.00150173391533553	0.0242507273782516	-1.24560814331659
OPSONIZATION	NO	-0.277154669759138	0.0090777908896983	-3.47652948485008	0.00152067168481973	0.0244823547081702	-1.25719553773236
REGULATION OF SIGNAL TRANSDUCTION BY P53 CLASS MEDIATOR	NO	-0.123604837495374	7.00006975946865e-05	-3.46875839467119	0.00155263277041376	0.0249216266070328	-1.27642480589707
POSITIVE REGULATION OF STRESS FIBER ASSEMBLY	NO	-0.198883748988218	0.00018303498395163	-3.46435825176325	0.00157101619457509	0.0250828569639748	-1.28730480170683
MOTOR BEHAVIOR	NO	0.248332005986938	-0.000120752892747433	3.46410247522903	0.00157209124150264	0.0250828569639748	-1.28793706828631
MESENCHYMAL CELL MIGRATION	NO	0.17248644520166	0.000158246070668537	3.45551482814534	0.0016086005243934	0.0255172793308615	-1.30915389003815
SKELETAL MUSCLE TISSUE REGENERATION	NO	-0.21033305693284	0.000376575481026319	-3.45498559379057	0.00161087705213193	0.0255172793308615	-1.31046070129224
MITOCHONDRIAL TRANSPORT	NO	-0.15689840069943	2.98766713895056e-05	-3.45433399477612	0.0016136842061363	0.0255172793308615	-1.31206954522303
PROTEIN FOLDING	NO	-0.196951510561361	-1.19640401246761e-05	-3.45182785860862	0.00162452492842624	0.025612702199951	-1.31825617696947
POSITIVE REGULATION OF KIDNEY DEVELOPMENT	NO	0.254000519487922	0.00359095127021456	3.44380400527569	0.00165970794909815	0.0260902172883305	-1.33805101352797
PROTEASOMAL PROTEIN CATABOLIC PROCESS	NO	-0.1640056535412	2.91078902154712e-05	-3.44148139978413	0.00167002848529067	0.0261752405826882	-1.34377722728183
MITOCHONDRIAL ELECTRON TRANSPORT CYTOCHROME C TO OXYGEN	NO	-0.437185890556755	0.000439219374598468	-3.43897726048154	0.00168122498016109	0.0262678740766186	-1.34994915702598
REGULATION OF VIRAL GENOME REPLICATION	NO	-0.17850416481814	5.93934271716298e-05	-3.43795930050205	0.00168579713533563	0.0262678740766186	-1.35245756659695
MITOTIC NUCLEAR DIVISION	NO	-0.101571084282008	4.55674245737431e-05	-3.42552944602919	0.00174260137384816	0.0270738271756176	-1.38306101893711
NEGATIVE REGULATION OF PROTEIN BINDING	NO	-0.138669575913296	3.26999785608367e-07	-3.42111667022161	0.00176320786465899	0.0272351730746891	-1.39391424133717
NEGATIVE REGULATION OF TRANSPORTER ACTIVITY	NO	-0.164204023864576	0.00023744537684619	-3.4137069829547	0.00179833825318436	0.0276975276046806	-1.41212480311655
ALTERNATIVE MRNA SPLICING VIA SPLICEOSOME	NO	-0.148923857705792	0.000284437819885288	-3.41222323599704	0.00180545347672691	0.0277269786094459	-1.41576931268475
FATTY ACID TRANSMEMBRANE TRANSPORT	NO	0.257051368456823	3.49383789371334e-05	3.41070057319432	0.00181278350532284	0.0277595497122569	-1.4195086977966
FUCOSYLATION	NO	0.232683608241308	-0.000207408994293711	3.40587567537428	0.00183620011542264	0.0279623054832537	-1.43135299718801
REGULATION OF UBIQUITIN DEPENDENT PROTEIN CATABOLIC PROCESS	NO	-0.169746188428008	1.33417187909093e-05	-3.40549649287509	0.00183805269076338	0.0279623054832537	-1.43228351697677
SIGNAL TRANSDUCTION INVOLVED IN REGULATION OF GENE EXPRESSION	NO	0.264179252792202	0.00769135397830558	3.40325864823762	0.00184902285611143	0.0279927352278914	-1.4377743057037
HISTONE DEUBIQUITINATION	NO	-0.142094767900905	2.59984150326122e-05	-3.40061015924631	0.00186208750723642	0.0280543637104701	-1.44427062478557
REGULATION OF PROTEIN CATABOLIC PROCESS	NO	-0.162002237109708	-3.04534052910896e-05	-3.40030014097527	0.00186362258463247	0.0280543637104701	-1.4450309059394
REGULATION OF ODONTOGENESIS	NO	0.234270745542519	9.70217581942734e-05	3.39696032601112	0.0018802373605732	0.0282247461816748	-1.45321946915612
REGULATION OF URINE VOLUME	NO	0.215201237232406	0.00176680358210333	3.39501447451507	0.00188998314477515	0.0282913488160302	-1.45798869141711
PROTEIN LOCALIZATION TO ORGANELLE	NO	-0.136630710093484	3.02505217810931e-05	-3.39259732387947	0.00190215715372505	0.0283938248521031	-1.46391138992722
STEM CELL DEVELOPMENT	NO	0.136790255419171	0.000250294017636045	3.39146540122299	0.00190788400954966	0.028399759460587	-1.46668428410935
RAP PROTEIN SIGNAL TRANSDUCTION	NO	-0.279434064467593	2.57130364569888e-05	-3.38968977991829	0.00191690104322709	0.0284545004438919	-1.47103324362132
PURINE CONTAINING COMPOUND BIOSYNTHETIC PROCESS	NO	-0.162027751303182	-0.000112881465109358	-3.38754762624855	0.00192783400734051	0.0285372984031044	-1.47627860757962
REGULATION OF SKELETAL MUSCLE CELL PROLIFERATION	NO	-0.21978708491703	0.00597104110348511	-3.38446658084624	0.00194366408921913	0.0286919277879467	-1.48382042724706
BIOLOGICAL PROCESS INVOLVED IN INTERACTION WITH SYMBIONT	NO	-0.175877427566142	1.05011712677188e-05	-3.38206074774972	0.00195611188648336	0.0287496138139724	-1.48970735659186
DOSAGE COMPENSATION	NO	-0.17988370767026	3.97799273582846e-05	-3.3808878361657	0.00196220831549794	0.0287496138139724	-1.49257673284313
ODONTOGENESIS	NO	0.146216002222257	-0.00019796831236292	3.3805904967299	0.0019637566951184	0.0287496138139724	-1.49330406561246
REGULATION OF ORGANIC ACID TRANSPORT	NO	-0.145012128297681	-0.000352363189183619	-3.37922499760806	0.00197088256722911	0.0287683781145073	-1.49664390053005
ALDITOL PHOSPHATE METABOLIC PROCESS	NO	-0.274023654678751	2.95364103204588e-05	-3.37827871958123	0.00197583531430093	0.0287683781145073	-1.4989580257091
MYOTUBE CELL DEVELOPMENT	NO	-0.174701769499704	6.20183533218271e-05	-3.37531801693404	0.00199140885534265	0.028916124768722	-1.50619658359292
POSITIVE REGULATION OF PLATELET AGGREGATION	NO	-0.26850354886186	-0.000126671209639049	-3.36625651477022	0.00203981016348553	0.0295229974972557	-1.52833340039869
POSITIVE REGULATION OF ESTABLISHMENT OF PROTEIN LOCALIZATION TO TELOMERE	NO	-0.480859271921128	1.2809468691256e-05	-3.36542952455861	0.00204428336957916	0.0295229974972557	-1.53035238372244
CELL CYCLE G1 S PHASE TRANSITION	NO	-0.150685649475451	0.000119010218098101	-3.35951562772192	0.00207654774436176	0.0298272855248082	-1.54478392176246
POSITIVE REGULATION OF ORGANELLE ORGANIZATION	NO	-0.132024259233986	-6.61365668931409e-06	-3.34919245184264	0.0021340442392174	0.0305707573945955	-1.56994816513086
REGULATION OF NUCLEAR TRANSCRIBED MRNA CATABOLIC PROCESS NONSENSE MEDIATED DECAY	NO	-0.312679948898241	-0.000210601548665517	-3.34772857039083	0.00214232038485683	0.030607038420649	-1.5735137824523
GONADOTROPIN SECRETION	NO	-0.277300127738208	-0.000474102914375715	-3.34604139369777	0.00215189720073423	0.0306465639914767	-1.5776224187337
ESTABLISHMENT OF RNA LOCALIZATION	NO	-0.14460842897313	7.09383497139587e-05	-3.34521749876574	0.00215658875901741	0.0306465639914767	-1.57962844127107
NUCLEOBASE TRANSPORT	NO	-0.281148558090083	1.21728283755009e-05	-3.34412716802847	0.00216281261022065	0.0306532670209198	-1.58228284152603
MUSCLE SYSTEM PROCESS	NO	-0.139743830243556	-0.000123249953904866	-3.34249929579369	0.00217213699396857	0.0307037613815875	-1.58624515768309
REGULATION OF CHROMOSOME SEPARATION	NO	-0.123183747282645	7.80262630372357e-05	-3.33968471763147	0.00218834996103181	0.0307301370145289	-1.59309392237189
MAMMARY GLAND ALVEOLUS DEVELOPMENT	NO	-0.175887403507032	0.000277611140854993	-3.33930672677662	0.00219053615639107	0.0307301370145289	-1.59401349652539
ACTIN NUCLEATION	NO	-0.206918735837394	-4.66201865157931e-06	-3.33917427873833	0.00219130269572546	0.0307301370145289	-1.5943357043154
DOUBLE STRAND BREAK REPAIR VIA NONHOMOLOGOUS END JOINING	NO	-0.148910011247012	4.86221116149674e-05	-3.33073431396134	0.00224068362721336	0.0312318024220403	-1.61485579758974
POSITIVE REGULATION OF MESENCHYMAL CELL PROLIFERATION	NO	0.2107685971091	0.00942971118154019	3.33047372797088	0.00224222515529266	0.0312318024220403	-1.61548898679656
POSITIVE REGULATION OF REACTIVE OXYGEN SPECIES METABOLIC PROCESS	NO	-0.226582305087679	7.71774651319238e-05	-3.33006288833234	0.0022446575957293	0.0312318024220403	-1.6164872267637
ACTIVATION OF PROTEIN KINASE B ACTIVITY	NO	-0.258767749876895	0.000204865433482398	-3.328615818682	0.00225324539423613	0.0312696476715738	-1.62000280820073
ANATOMICAL STRUCTURE REGRESSION	NO	0.305777794391171	0.00109199042416057	3.32734512972906	0.0022608124481663	0.0312931676266967	-1.62308931060647
NON MEMBRANE BOUNDED ORGANELLE ASSEMBLY	NO	-0.10968931207011	5.37000060681998e-05	-3.32517207416242	0.00227380974264943	0.0313915339859555	-1.62836642161111
NEGATIVE REGULATION OF T CELL MEDIATED CYTOTOXICITY	NO	-0.239280844573332	3.76980206871164e-05	-3.31134630118898	0.00235819874509841	0.0324104764916446	-1.6619045528686
POSITIVE REGULATION OF DOUBLE STRAND BREAK REPAIR VIA NONHOMOLOGOUS END JOINING	NO	-0.292282647366064	1.10909705076597e-05	-3.31109187955228	0.0023597794855992	0.0324104764916446	-1.66252112312208
GAMMA DELTA T CELL ACTIVATION	NO	0.200170011207621	7.27062256251889e-05	3.30854128763906	0.0023756827918258	0.0325450221019015	-1.66870107760276
REGULATION OF PROTEASOMAL UBIQUITIN DEPENDENT PROTEIN CATABOLIC PROCESS	NO	-0.180040939382952	-5.06643478140037e-06	-3.30705781659546	0.00238497969103629	0.0325520134749098	-1.67229444884264
PROSTANOID BIOSYNTHETIC PROCESS	NO	-0.241725681686058	-3.90356637445036e-05	-3.30517240170578	0.00239684594922517	0.0325813720858285	-1.67686037091697
TAIL ANCHORED MEMBRANE PROTEIN INSERTION INTO ER MEMBRANE	NO	-0.267358493656563	-0.000113820902723304	-3.30380793188111	0.00240546883400055	0.0325813720858285	-1.68016397124267
RETICULOPHAGY	NO	-0.224236799216329	0.00010448285933562	-3.30230202702071	0.00241502007391673	0.0325813720858285	-1.68380928094144
REGULATION OF TUBE SIZE	NO	-0.126661849049797	0.000427303376096268	-3.29488794257543	0.00246257694437915	0.033047890242522	-1.70174522897942
HIGH DENSITY LIPOPROTEIN PARTICLE REMODELING	NO	-0.263853566754544	0.00621720892250762	-3.29236363046639	0.00247897285782561	0.033047890242522	-1.70784773106627
REACTIVE OXYGEN SPECIES METABOLIC PROCESS	NO	-0.155410516108327	-2.03738931527825e-05	-3.29130462127854	0.00248588245805386	0.033047890242522	-1.71040723278403
RESPONSE TO FOLLICLE STIMULATING HORMONE	NO	-0.205661377510976	5.68932305565811e-05	-3.29086050182929	0.00248878564774046	0.033047890242522	-1.7114805043817
NEGATIVE REGULATION OF SPROUTING ANGIOGENESIS	NO	0.287660323769044	-0.000610283221920689	3.29021511666732	0.00249301029789713	0.033047890242522	-1.71304004095943
MITOTIC CELL CYCLE PHASE TRANSITION	NO	-0.126142957763369	6.13709876788802e-05	-3.28849714234489	0.00250428958583592	0.0331150352429768	-1.71719073827806
POSITIVE REGULATION OF TRANSPORTER ACTIVITY	NO	-0.132370353676929	0.000390062322814487	-3.28415151479582	0.00253303943262829	0.0334122948922677	-1.72768546977809
NEGATIVE REGULATION OF VOLTAGE GATED CALCIUM CHANNEL ACTIVITY	NO	-0.255314148423027	0.00034106947588077	-3.2827358139799	0.00254247357219004	0.0334539300400018	-1.73110300988016
INTRINSIC APOPTOTIC SIGNALING PATHWAY IN RESPONSE TO DNA DAMAGE BY P53 CLASS MEDIATOR	NO	-0.16136000621301	-7.14222459710813e-05	-3.27326594442723	0.00260645169850273	0.0342112835007908	-1.75394589279252
REGULATION OF MITOTIC CELL CYCLE	NO	-0.113422797421201	4.15546372238949e-05	-3.27102034713589	0.00262184761633727	0.0343288106817232	-1.75935812765288
PROTEOLYSIS INVOLVED IN PROTEIN CATABOLIC PROCESS	NO	-0.152716070994523	3.18809692456594e-05	-3.2657176417618	0.00265854974347729	0.0345972706326376	-1.77213156677913
MITOCHONDRIAL TRANSLATION	NO	-0.265152671296677	2.91960455877039e-05	-3.26405394196448	0.00267016594262463	0.0346212026964638	-1.77613717432225
GAMMA DELTA T CELL DIFFERENTIATION	NO	0.209183337632371	0.000101493413994272	3.25994699136149	0.00269904976848322	0.0349107675151628	-1.78602117334104
REGULATION OF ACTOMYOSIN STRUCTURE ORGANIZATION	NO	-0.150791798684435	0.000120533973556323	-3.25813044064163	0.00271192063639169	0.0349923125213833	-1.79039111211163
EPITHELIAL TO MESENCHYMAL TRANSITION INVOLVED IN ENDOCARDIAL CUSHION FORMATION	NO	0.244805497311766	0.0025755255273491	3.25231311472855	0.00275353497500005	0.0354434489897953	-1.80437769231984
REGULATION OF ENDOTHELIAL CELL DEVELOPMENT	NO	-0.270106734143745	5.67216768183986e-05	-3.24878452717201	0.00277907392563725	0.0355820556361215	-1.81285571714084
PHOTOTRANSDUCTION VISIBLE LIGHT	NO	0.260719021928789	0.000223949522308427	3.24752167079314	0.0027882691100178	0.0355820556361215	-1.81588888464331
NEGATIVE REGULATION OF UBIQUITIN PROTEIN LIGASE ACTIVITY	NO	-0.417946360680208	2.31133335463168e-05	-3.24727975062372	0.00279003391395716	0.0355820556361215	-1.81646987230762
ACTIVATION OF INNATE IMMUNE RESPONSE	NO	-0.265936354686261	0.000130246555933879	-3.24714583210836	0.00279101130716809	0.0355820556361215	-1.81679147788062
VENTRAL SPINAL CORD DEVELOPMENT	NO	0.200624976007643	-0.000484483735600301	3.24505122064979	0.00280634137102937	0.0356497157014484	-1.82182087403654
POSITIVE REGULATION OF HEART RATE	NO	-0.149515572085187	-1.34683270822884e-05	-3.24436679726288	0.00281136798098651	0.0356497157014484	-1.82346391781606
GLUCOSE IMPORT	NO	-0.180967642879807	-5.55051109978992e-05	-3.24367157394125	0.00281648273008166	0.0356497157014484	-1.82513272000406
CARDIAC SEPTUM MORPHOGENESIS	NO	0.165819827573399	6.51065072501583e-05	3.24277695889642	0.0028230775053502	0.0356497157014484	-1.82727988916064
SARCOPLASMIC RETICULUM CALCIUM ION TRANSPORT	NO	-0.197138566127577	7.22277691391845e-05	-3.24178807599014	0.00283038438359228	0.0356574902604332	-1.82965298404249
DETECTION OF MOLECULE OF BACTERIAL ORIGIN	NO	-0.337108806280414	0.00113238379279038	-3.24030673177392	0.00284136394021584	0.0356654213997439	-1.83320723164783
NEGATIVE REGULATION OF VIRAL GENOME REPLICATION	NO	-0.191444302699865	0.0001149801139683	-3.23989816664135	0.00284439934225768	0.0356654213997439	-1.83418738235271
TRANSCRIPTION INITIATION AT RNA POLYMERASE II PROMOTER	NO	-0.166629346263911	5.1771783253815e-05	-3.23713970023291	0.00286497448908693	0.0357772016717985	-1.84080342589906
REGULATION OF MUSCLE SYSTEM PROCESS	NO	-0.141822103424289	0.000111804504661824	-3.23690369389443	0.00286674143626533	0.0357772016717985	-1.84136935082751
NEGATIVE REGULATION OF CELL CYCLE G1 S PHASE TRANSITION	NO	-0.166439287961467	8.24265850977362e-05	-3.22016574361935	0.00299474985638562	0.0370974189368609	-1.88145540333924
REGULATION OF MRNA SPLICING VIA SPLICEOSOME	NO	-0.136417201798536	0.000250660774552083	-3.22015590993641	0.00299482664468989	0.0370974189368609	-1.88147892497937
ACTIVATION OF PHOSPHOLIPASE C ACTIVITY	NO	-0.192525139966242	-8.19712782887553e-05	-3.22003562970312	0.00299576602959013	0.0370974189368609	-1.88176662603167
KINETOCHORE ORGANIZATION	NO	-0.265373220012944	2.52145677612444e-05	-3.21879422382169	0.00300547784392004	0.0370974189368609	-1.88473567187482
REGULATION OF ESTABLISHMENT OF PROTEIN LOCALIZATION TO CHROMOSOME	NO	-0.432835409293817	1.49025331982635e-05	-3.2176850570519	0.00301418057574562	0.0370974189368609	-1.88738797894635
CARDIAC SEPTUM DEVELOPMENT	NO	0.167197884722435	-0.000212613754008588	3.21767039027379	0.00301429581528631	0.0370974189368609	-1.88742304809655
CHAPERONE MEDIATED PROTEIN COMPLEX ASSEMBLY	NO	-0.287213591857132	2.65117000702571e-05	-3.21535308139995	0.00303255633330074	0.0371500114789266	-1.89296290795606
POTASSIUM ION IMPORT ACROSS PLASMA MEMBRANE	NO	0.184985656314531	3.30748326481429e-05	3.21499993617551	0.00303534840537907	0.0371500114789266	-1.89380698380417
NEGATIVE REGULATION OF SMOOTH MUSCLE CONTRACTION	NO	-0.296439951260352	0.000595843950596405	-3.2132852879976	0.00304893989450159	0.0371803219629267	-1.89790464392392
PARENTAL BEHAVIOR	NO	-0.300225443907463	5.64771853304328e-05	-3.20357430440779	0.00312702020151436	0.0379709778981641	-1.9210920147656
PURINE CONTAINING COMPOUND METABOLIC PROCESS	NO	-0.123879247109369	-0.000136864351286675	-3.20345052790259	0.0031280276407007	0.0379709778981641	-1.92138734280289
MICROTUBULE ORGANIZING CENTER LOCALIZATION	NO	-0.210662024255803	0.000202151126219155	-3.19861502333387	0.00316762826736904	0.038364297810931	-1.932920424152
VESICLE MEDIATED TRANSPORT BETWEEN ENDOSOMAL COMPARTMENTS	NO	-0.177877028103484	4.41307464026266e-05	-3.19568630606786	0.00319184555217365	0.0385699431916856	-1.93990154876801
FEMALE SEX DIFFERENTIATION	NO	-0.122340867071168	0.000172035734554315	-3.18986357477207	0.00324051946666893	0.0390695209001781	-1.95377183821754
ESTABLISHMENT OF PROTEIN LOCALIZATION TO TELOMERE	NO	-0.310752638772756	4.31958552581875e-05	-3.18550341297004	0.00327743058335964	0.0394253444214978	-1.96415007781493
SINGLE FERTILIZATION	NO	-0.144747856555522	-0.000141503206732056	-3.18373133987768	0.00329254657003267	0.0394582187295658	-1.96836605928665
RESPIRATORY CHAIN COMPLEX IV ASSEMBLY	NO	-0.280231256556505	3.1938450918524e-05	-3.18344769196077	0.00329497229023396	0.0394582187295658	-1.9690407863761
RESPONSE TO FLUID SHEAR STRESS	NO	0.219406978913256	6.68423798026065e-05	3.18241197298369	0.00330384412077627	0.0394757518377057	-1.97150425181623
RESPONSE TO REACTIVE OXYGEN SPECIES	NO	-0.126484537553944	-9.03637975158857e-05	-3.17782437343139	0.00334341580713404	0.0398592009758776	-1.98241117309279
PERICYTE CELL DIFFERENTIATION	NO	0.251234038102965	0.000278395204044257	3.17577502157829	0.00336123890344215	0.0399280832581977	-1.98728097167431
CELLULAR RESPONSE TO DEXAMETHASONE STIMULUS	NO	-0.223203675020552	0.000902305276543162	-3.17543796843838	0.00336417890465955	0.0399280832581977	-1.98808175090265
CELLULAR RESPONSE TO SALT STRESS	NO	-0.276882248930447	2.87483153554264e-05	-3.16679606482598	0.00344040280232919	0.0406343597359687	-2.00859912570371
REGULATION OF PROTEIN MODIFICATION BY SMALL PROTEIN CONJUGATION OR REMOVAL	NO	-0.16145095099766	1.78672910813334e-05	-3.1663021330247	0.00344480882385613	0.0406343597359687	-2.00977097342821
ENDOCARDIAL CUSHION MORPHOGENESIS	NO	0.201962968487732	0.00268241974400726	3.1661057271153	0.00344656231950794	0.0406343597359687	-2.01023691922568
REGULATION OF SIGNALING RECEPTOR ACTIVITY	NO	-0.115739786672024	-2.17889162731315e-06	-3.16232529021579	0.00348048012689683	0.0409436613603382	-2.01920270190708
LIVER REGENERATION	NO	0.192088982530143	9.39610902330215e-05	3.15821468833804	0.00351772136622222	0.0412312327910134	-2.02894550412778
PROTEIN CATABOLIC PROCESS	NO	-0.143709066460688	2.22784538426659e-05	-3.15792064303315	0.00352039987237964	0.0412312327910134	-2.02964219950603
HIPPO SIGNALING	NO	0.137415931716542	0.000200631843228804	3.15088100683827	0.00358510870465794	0.0418257616337025	-2.04631193692089
POSITIVE REGULATION OF ENDOPLASMIC RETICULUM UNFOLDED PROTEIN RESPONSE	NO	-0.22902439491996	0.000993606905422492	-3.15069225129399	0.00358685927314732	0.0418257616337025	-2.04675865257181
RESPONSE TO DEXAMETHASONE	NO	-0.205554711267809	0.00126008354811274	-3.1496229069416	0.00359679204865142	0.0418500105398764	-2.04928915019234
POSITIVE REGULATION OF LEUKOCYTE APOPTOTIC PROCESS	NO	-0.165937945760024	0.000622484607606839	-3.14834969861013	0.00360865264386031	0.0418965358151015	-2.05230151469471
REGULATION OF ACTIN FILAMENT BUNDLE ASSEMBLY	NO	-0.132294093599051	3.06751405047852e-05	-3.14544518994278	0.00363584933325019	0.0421205241236744	-2.05917120741819
TELOMERE ORGANIZATION	NO	-0.149587238575983	-1.53572859600717e-05	-3.13933670863897	0.00369368558542264	0.0426977233941806	-2.07360856218835
REGULATION OF ENDOPLASMIC RETICULUM STRESS INDUCED INTRINSIC APOPTOTIC SIGNALING PATHWAY	NO	-0.218055902658335	7.3006191749008e-05	-3.13477037194558	0.00373749201933666	0.0431105951754222	-2.08439190663724
PROTEIN LOCALIZATION TO NON MOTILE CILIUM	NO	-0.314554620974684	0.000529921482523748	-3.13348090770945	0.00374995163339815	0.043114105544586	-2.08743553668857
MESENCHYME MORPHOGENESIS	NO	0.154719856717827	0.00113793341626023	3.13306515882471	0.00375397728892623	0.043114105544586	-2.08841672970301
ODONTOGENESIS OF DENTIN CONTAINING TOOTH	NO	0.1520234042075	5.59992024494397e-05	3.12920583886983	0.00379154369177031	0.0434519060934279	-2.09752184583049
NUCLEAR EXPORT	NO	-0.132815129345624	-1.46349780595683e-05	-3.12566313488882	0.00382634313914489	0.0437566149967878	-2.10587502188866
PIGMENT BIOSYNTHETIC PROCESS	NO	-0.19918064680977	-0.000219082597839023	-3.12343110053372	0.00384842403308134	0.0439148858079025	-2.11113538702217
CELL FATE SPECIFICATION	NO	0.140900462760821	0.00249520812387182	3.12237452922502	0.0038589186599814	0.0439353647233456	-2.11362481016539
POSITIVE REGULATION OF CHROMOSOME SEPARATION	NO	-0.147981260322517	-6.95246316686042e-05	-3.12159210302262	0.00386670783547553	0.0439353647233456	-2.11546803731262
MATURATION OF LSU RRNA	NO	-0.265080608007286	3.28994242399105e-05	-3.11964607783394	0.00388614578901483	0.0440622785311915	-2.12005144227696
RNA PROCESSING	NO	-0.114832553601221	2.1921581299807e-05	-3.11457826565065	0.00393720335406884	0.0445464048276706	-2.13198070956909
NEGATIVE REGULATION OF TRANSLATIONAL INITIATION	NO	-0.236984007723281	8.68302331015123e-05	-3.1103907757062	0.00397987291435445	0.0448527479694517	-2.14183035830384
POSITIVE REGULATION OF TYPE I INTERFERON PRODUCTION	NO	-0.197998787880243	3.01411081953182e-05	-3.1102697420354	0.00398111273964171	0.0448527479694517	-2.14211494912307
DOUBLE STRAND BREAK REPAIR VIA BREAK INDUCED REPLICATION	NO	0.269081973656287	2.63192193144752e-05	3.10772026865091	0.00400731419548823	0.0450526948264911	-2.14810831248659
ENDOPLASMIC RETICULUM ORGANIZATION	NO	-0.176611135386051	1.92861282239794e-05	-3.10643820625333	0.00402055213560316	0.0451063628013247	-2.15112127324562
REGULATION OF CELLULAR AMIDE METABOLIC PROCESS	NO	-0.118551192155237	8.39139800952678e-05	-3.10240681920827	0.00406244988461457	0.0453931800469233	-2.16059127544629
POSITIVE REGULATION OF MUSCLE TISSUE DEVELOPMENT	NO	-0.214772203210615	-0.000181789576349286	-3.10233942207606	0.00406315385295222	0.0453931800469233	-2.16074954274623
NUCLEAR TRANSCRIBED MRNA CATABOLIC PROCESS	NO	-0.143850944670454	4.90649662157517e-05	-3.1006422678391	0.00408091906331578	0.0454962713146648	-2.16473435830564
NEGATIVE REGULATION OF CYCLIN DEPENDENT PROTEIN SERINE THREONINE KINASE ACTIVITY	NO	-0.166606656441468	0.000223261049834192	-3.09699037069936	0.00411939669364881	0.0458293632159802	-2.17330502502092
RELEASE OF SEQUESTERED CALCIUM ION INTO CYTOSOL BY ENDOPLASMIC RETICULUM	NO	-0.200352521258361	5.14613455148064e-05	-3.09601336447269	0.0041297491212268	0.0458485830397687	-2.1755970954796
HEART MORPHOGENESIS	NO	0.136092194186312	-0.000338001386592997	3.09520517232298	0.00413833147722438	0.0458485830397687	-2.17749284679373
ENDOCARDIAL CUSHION DEVELOPMENT	NO	0.193672183059517	0.00276327515362747	3.09281233211467	0.00416384109252668	0.0460354962283707	-2.18310417591563
PROTEIN MODIFICATION BY SMALL PROTEIN REMOVAL	NO	-0.144547064877043	2.48177979610592e-05	-3.08648255236126	0.00423204453637477	0.046692681851638	-2.19793711874189
POSITIVE REGULATION OF TELOMERE CAPPING	NO	0.185734570827738	0.000147167424565487	3.08391500068352	0.00426001158585872	0.0467573255236358	-2.20394937276649
SUBSTANTIA NIGRA DEVELOPMENT	NO	-0.242540023392922	0.000380133764573595	-3.0826575014743	0.00427377289586631	0.0467573255236358	-2.20689303280547
REGULATION OF MUSCLE CONTRACTION	NO	-0.135610202220894	0.000126257771387765	-3.08124756060955	0.00428925267740663	0.0467573255236358	-2.21019280777572
SMOOTH MUSCLE CONTRACTION	NO	-0.149886918079076	0.000173380765695287	-3.07805635436145	0.00432448604585846	0.0470309921191423	-2.2176585257078
REGULATION OF VIRAL PROCESS	NO	-0.159714176885837	6.71500808351694e-05	-3.07620579460514	0.00434504345132794	0.0471583229167548	-2.22198602302127
MITOCHONDRIAL CYTOCHROME C OXIDASE ASSEMBLY	NO	-0.288322877937143	2.97138872220941e-05	-3.0740983922938	0.00436856713207109	0.0472941648628316	-2.2269125084793
RESPONSE TO SELENIUM ION	NO	-0.30782481851752	0.00166740835179913	-3.07306517689239	0.00438014445805016	0.0472941648628316	-2.22932722556217
RENAL SODIUM ION TRANSPORT	NO	0.264647537340721	0.00876042539741676	3.0703450532489	0.00441076337416094	0.0474847636785932	-2.23568239505046
HEART FORMATION	NO	0.189383358081567	0.000239910031152199	3.06859135448227	0.00443061146395626	0.0475838917864434	-2.23977811331101
ENDOCARDIAL CUSHION FORMATION	NO	0.193958479080899	0.00236427357228933	3.06795543373663	0.0044378296524418	0.0475838917864434	-2.24126299094959
REGULATION OF CELL CYCLE G2 M PHASE TRANSITION	NO	-0.134513267515355	1.62258030290928e-05	-3.06347052941212	0.00448905481953218	0.0478534153126193	-2.25173073812443
PIGMENT CELL DIFFERENTIATION	NO	-0.115645702236784	0.000362239310426382	-3.06339644066611	0.00448990573396691	0.0478534153126193	-2.25190359433572
PULMONARY VALVE DEVELOPMENT	NO	0.292044961136952	0.000666627497418278	3.06102011498929	0.00451727938146061	0.0480490655165741	-2.25744664219838
REGULATION OF RELAXATION OF MUSCLE	NO	-0.266715996857697	0.00167934488847666	-3.05962413890309	0.00453343388182484	0.0481248389566625	-2.26070187331173
NEGATIVE REGULATION OF IMMUNOGLOBULIN PRODUCTION	NO	0.237688712458451	0.00119750203527333	3.05734479357834	0.00455992885198294	0.0482221294082399	-2.26601534672213
NEGATIVE REGULATION OF CYTOKINE PRODUCTION INVOLVED IN INFLAMMATORY RESPONSE	NO	0.157880780309324	-0.000387334552671346	3.05677091969286	0.0045666226549445	0.0482221294082399	-2.2673528029012
PROTEIN LOCALIZATION TO CHROMOSOME TELOMERIC REGION	NO	-0.265573316672464	3.67455868531496e-05	-3.05650343929763	0.00456974579680262	0.0482221294082399	-2.26797614144735
REGULATION OF MACROPHAGE DERIVED FOAM CELL DIFFERENTIATION	NO	-0.181185827084177	0.000995707307673026	-3.05212979371342	0.00462110166670944	0.0486676892922819	-2.27816449455543
NEGATIVE REGULATION OF SMOOTH MUSCLE CELL PROLIFERATION	NO	-0.162695580505128	0.000100391335910587	-3.04647172259145	0.00468835244095346	0.0492373615409939	-2.29133361605873
U2 TYPE PRESPLICEOSOME ASSEMBLY	NO	-0.232974715598533	2.6965736043077e-05	-3.04559298803526	0.00469887986805024	0.0492373615409939	-2.29337772004256
SNO S RNA METABOLIC PROCESS	NO	-0.258317815151657	2.85327406625182e-05	-3.04525693273834	0.00470291180791253	0.0492373615409939	-2.29415936721857
PROTEIN CONTAINING COMPLEX LOCALIZATION	NO	-0.107728064893299	-6.64161256783732e-05	-3.04058799138355	0.00475926975021604	0.0497120471347111	-2.30501441351192
TELOMERASE RNA LOCALIZATION	NO	-0.35751353869301	1.67196720055528e-05	-3.03995919342044	0.00476690862935586	0.0497120471347111	-2.30647566978186
NLS BEARING PROTEIN IMPORT INTO NUCLEUS	NO	-0.244362866517784	0.000134553068463308	-3.03695650366009	0.00480354710276269	0.0499962939660593	-2.31345140060162

## Sheet: Table S2_QuSAGE
Table S2. Neuro-biological related terms differentially activated between age-related cognitive disorders patients and healthy controls in response to musical stimuli derived from QUSAGE analysis.
Pathway	P-value	Q-value	Pathway activity AD	Pathway activity controls
NEGATIVE REGULATION OF OXIDATIVE STRESS INDUCED NEURON DEATH	0.000109902	0.426531	0.0566319	-0.0476317
REGULATION OF DENDRITIC SPINE DEVELOPMENT	0.000388434	0.573025	0.0212003	-0.0308894
L GLUTAMATE IMPORT ACROSS PLASMA MEMBRANE	0.00161477	0.674689	0.0910171	-0.0499211
POSITIVE REGULATION OF DENDRITIC SPINE DEVELOPMENT	0.00214491	0.685566	0.0323454	-0.0255854
NEURON DEATH IN RESPONSE TO OXIDATIVE STRESS	0.0025084	0.685566	0.0287009	-0.0297494
REGULATION OF L GLUTAMATE IMPORT ACROSS PLASMA MEMBRANE	0.00254529	0.685566	0.140601	-0.0590025
NEGATIVE REGULATION OF AMYLOID BETA CLEARANCE	0.00328835	0.685566	0.143395	0.00936129
CELLULAR SPHINGOLIPID HOMEOSTASIS	0.0047904	0.744747	-0.0642797	0.0394
REGULATION OF SPHINGOLIPID BIOSYNTHETIC PROCESS	0.00501471	0.763219	-0.0173757	0.0724167
TRANS SYNAPTIC SIGNALING MODULATING SYNAPTIC TRANSMISSION	0.00636395	0.769516	0.073376	-0.0395934
EMBRYONIC NEUROCRANIUM MORPHOGENESIS	0.0075689	0.769516	-0.106436	0.0483396
POSITIVE REGULATION OF SPHINGOLIPID BIOSYNTHETIC PROCESS	0.0076016	0.769516	-0.0319606	0.132709
NEURAL NUCLEUS DEVELOPMENT	0.00901328	0.769516	0.0352225	-0.0203657
NEURONAL ACTION POTENTIAL PROPAGATION	0.00950609	0.769516	-0.0878036	0.0352004
SPHINGOMYELIN BIOSYNTHETIC PROCESS	0.00977512	0.769516	0.077907	-0.0233898
LEPTIN MEDIATED SIGNALING PATHWAY	0.00997475	0.769516	0.104806	-0.0204246
REGULATION OF MYELOID DENDRITIC CELL ACTIVATION	0.0104865	0.769516	0.0608817	-0.059262
POSTSYNAPTIC MODULATION OF CHEMICAL SYNAPTIC TRANSMISSION	0.0105999	0.769516	0.0279426	-0.0573346
L GLUTAMATE TRANSMEMBRANE TRANSPORT	0.0120414	0.769516	0.0410397	-0.0348209
SPHINGOLIPID TRANSLOCATION	0.0129164	0.769516	-0.113691	0.0419387
POSITIVE REGULATION OF NMDA GLUTAMATE RECEPTOR ACTIVITY	0.0129295	0.769516	0.0820337	-0.0316867
CELLULAR RESPONSE TO LEPTIN STIMULUS	0.0155775	0.769516	0.0794337	-0.0111503
FOREBRAIN NEURON FATE COMMITMENT	0.0166948	0.769516	-0.0247051	0.151559
NEUROFILAMENT CYTOSKELETON ORGANIZATION	0.0202842	0.769516	0.080636	-0.00886067
NEURAL PLATE MORPHOGENESIS	0.0203517	0.769516	-0.0906083	0.125463
NEGATIVE REGULATION OF SYNAPTIC VESICLE EXOCYTOSIS	0.0225601	0.769516	0.140137	-0.0431571
NEGATIVE REGULATION OF NEUROTRANSMITTER TRANSPORT	0.023433	0.769516	0.0592654	-0.0401175
REGULATION OF TRANSLATION AT SYNAPSE MODULATING SYNAPTIC TRANSMISSION	0.0234807	0.769516	0.0768241	-0.0456155
POSITIVE REGULATION OF MICROGLIAL CELL ACTIVATION	0.0242849	0.769516	0.0695209	-0.0321255
PROTEIN LOCALIZATION TO POSTSYNAPSE	0.0251536	0.769516	-0.0332311	0.0251614
NEUROTRANSMITTER RECEPTOR TRANSPORT	0.0252002	0.769516	-0.0598108	0.0314864
DOPAMINE BIOSYNTHETIC PROCESS	0.0271092	0.769516	0.0831453	-0.00691678
NEURON GLIAL CELL SIGNALING	0.0276058	0.769516	-0.0481535	0.0386754
NEGATIVE REGULATION OF NERVOUS SYSTEM PROCESS	0.0276612	0.769516	0.0458578	-0.0493698
ANTEROGRADE DENDRITIC TRANSPORT OF NEUROTRANSMITTER RECEPTOR COMPLEX	0.0291606	0.769516	-0.0899299	0.0356323
NEGATIVE REGULATION OF NEUROTRANSMITTER SECRETION	0.0295801	0.769516	0.062253	-0.0401675
CALCIUM ION REGULATED EXOCYTOSIS OF NEUROTRANSMITTER	0.0301284	0.769516	-0.0459366	0.0400784
NEUROTRANSMITTER RECEPTOR TRANSPORT TO PLASMA MEMBRANE	0.0316421	0.769516	-0.0516016	0.0341848
REGULATION OF SYNAPTIC VESICLE MEMBRANE ORGANIZATION	0.0328838	0.769516	-0.103424	0.0522569
REGULATION OF AMYLOID FIBRIL FORMATION	0.0333798	0.769516	0.0366482	-0.040387
ACETYLCHOLINE TRANSPORT	0.0336492	0.769516	-0.149498	0.0219607
SYNAPTIC TRANSMISSION GLYCINERGIC	0.034684	0.769516	0.0901003	-0.00687659
SYNAPTIC MEMBRANE ADHESION	0.0355254	0.769516	-0.040905	0.0434925
DENDRITIC TRANSPORT OF RIBONUCLEOPROTEIN COMPLEX	0.0357471	0.769516	0.00131788	-0.0573593
REGULATION OF DENDRITIC SPINE MAINTENANCE	0.0388727	0.769516	0.0779143	-0.0240956
POSITIVE REGULATION OF DOPAMINE RECEPTOR SIGNALING PATHWAY	0.0390494	0.769516	0.126612	-0.0355784
VENTRAL SPINAL CORD INTERNEURON DIFFERENTIATION	0.0408455	0.769516	0.0117521	0.0913138
SPHINGOMYELIN CATABOLIC PROCESS	0.0428631	0.769516	-0.0426966	0.0660782
OLFACTORY NERVE DEVELOPMENT	0.0437498	0.769516	-0.0782775	0.0543001
NEGATIVE REGULATION OF DENDRITE MORPHOGENESIS	0.0444519	0.769516	0.0669467	-0.0363975
NEGATIVE REGULATION OF SMOOTHENED SIGNALING PATHWAY INVOLVED IN DORSAL VENTRAL NEURAL TUBE PATTERNING	0.0453469	0.769516	-0.0776287	0.0179726
REGULATION OF PRESYNAPTIC MEMBRANE POTENTIAL	0.0455223	0.769516	0.0633203	-0.0503184
POSITIVE REGULATION OF MEMORY T CELL DIFFERENTIATION	0.0459479	0.769516	0.0490412	-0.0358169
NEURAL PLATE DEVELOPMENT	0.0460221	0.769516	-0.0430179	0.0820528
POSITIVE REGULATION OF NEUROINFLAMMATORY RESPONSE	0.0464362	0.769516	0.0624021	-0.014227
NEGATIVE REGULATION OF AMYLOID FIBRIL FORMATION	0.0479375	0.773401	0.037061	-0.0513267
GLUTAMATE REUPTAKE	0.0487256	0.773401	0.0695137	-0.0222196
POSITIVE REGULATION OF NEUROTRANSMITTER SECRETION	0.0498894	0.773401	-0.0439942	0.0260118
