# Supplementary material for: Music compensates for altered gene expression in age-related cognitive disorders
Source: Sci Rep. 2023 Dec 2;13:21259. doi: 10.1038/s41598-023-48094-5 (PMC10692168; doi:10.1038/s41598-023-48094-5)
Supplement: Supplementary file 11 — Supplementary Table S11. [file 41598_2023_48094_MOESM11_ESM.xlsx]

## Sheet: Table S3_Modules ACD
Table S3. Modules of co-expressed genes detected in the age-related cognitive disorders cohort and their correlation with the musical stimuli. FDR = false discovery rate.
Module colour	Hub gene	Module trait correlation	Module trait P-value	Module trait adjusted P-value (FDR)
black	TRIM56	-0.70270776	0.0000073256	0.0001684888
royalblue	RRM1	0.63235674	0.0001032570	0.0007976201
saddlebrown	TPM3	0.63212840	0.0001040374	0.0007976201
darkmagenta	UPF1	-0.58965837	0.0003830418	0.0017619924
paleturquoise	PRKD2	-0.59573673	0.0003214177	0.0017619924
cyan	ARFGAP1	-0.54268997	0.0013316818	0.0051047804
magenta	CMTM6	0.48551776	0.0048496859	0.0159346823
lightcyan	WDR77	0.38398243	0.0300327572	0.0767503795
salmon	ARHGEF1	-0.38537628	0.0293909374	0.0767503795
darkgreen	S100A9	-0.33064046	0.0645528763	0.1484716155
orange	ADGRE3	0.31847588	0.0756542796	0.1581862210
grey	-	0.30037500	0.0948401930	0.1817770366
lightgreen	PERP	0.25216361	0.1638258196	0.2898456808
blue	RPS19	-0.24026097	0.1853215695	0.3044568641
pink	PSAT1	-0.20979988	0.2491273427	0.3819952589
skyblue3	ZNF770	0.20106496	0.2698277562	0.3878773995
darkgrey	RIC1	-0.12982714	0.4788211288	0.5767734053
darkturquoise	CIR1	0.12325504	0.5015420916	0.5767734053
grey60	YBX3	0.13764120	0.4525174627	0.5767734053
steelblue	HSPA6	-0.14135822	0.4402829357	0.5767734053
red	MFSD10	-0.11596721	0.5273556447	0.5775799919
purple	SASH3	0.07355641	0.6890933158	0.7204157393
skyblue	GUK1	-0.06073953	0.7412265173	0.7412265173

## Sheet: Table S3_Modules Controls
Table S3. Modules of co-expressed genes detected in the Alzheimer cohort and their correlation with the musical stimuli. FDR = false discovery rate.
Module colour	Hub gene	Module trait correlation	Module trait P-value	Module trait adjusted P-value (FDR)
cyan	TAF6	0.346503777623732	0.0708620531521821	0.2548071
black	RAP1B	-0.114813003760177	0.560725766704073	0.5981075
darkred	RNF149	-0.0449175321903194	0.820455530640374	0.8204555
orange	LRRC25	0.275569349131719	0.155797442407043	0.3115949
greenyellow	NFKB2	0.449484399009449	0.0164102671549734	0.1312821
darkgreen	CPD	-0.314999278717442	0.102532850425438	0.2734209
saddlebrown	DAPK2	0.161461341803763	0.411745026540372	0.5067631
lightcyan	PLEKHG3	0.252824769873623	0.194274541174087	0.3181377
midnightblue	ITPK1	0.423016180784827	0.0249086859792166	0.1328463
darkgrey	APOB	0.283208664345658	0.144189052880528	0.3115949
darkturquoise	GMPR	-0.336856822360317	0.0796272190103112	0.2548071
pink	ATP5F1E	-0.488666285623696	0.00832512651305896	0.1312821
green	INPPL1	0.19028197240531	0.332110446377369	0.4428139
grey60	FAM120A	-0.242095622049909	0.214528705233959	0.3181377
lightgreen	RPL29	-0.239962696955571	0.218719661478199	0.3181377
grey	-	-0.139483360264645	0.479008433472616	0.5474382

## Sheet: Table S3_GO ACD
Table S3. Over-representation analysis of age-related cognitive disorders modules using GO (Gene Ontology) database as reference.
Module	Hub	ID	Description	Gene Ratio	Background Ratio	P-value	Adjusted P-value	Q-value	Genes	Count
saddlebrown	TPM3	GO:0016236	macroautophagy	36/699	317/18903	2.37126875355018e-09	1.15433362922823e-05	1.01989517126379e-05	ADRB2/ATG5/ATG7/ATG9A/ATP6V1B2/ATP6V1H/BECN1/C9orf72/CALCOCO2/CASP3/EI24/FEZ1/GBA1/GNAI3/HMOX1/IKBKG/MTM1/PSEN1/RAB1B/RAB7A/RIPK2/SCOC/SESN1/SNX4/SNX5/SPTLC1/STX12/TSG101/UBQLN2/UFM1/VDAC1/VPS26A/VPS35/VPS37A/VTA1/WDR45B	36
saddlebrown	TPM3	GO:0016241	regulation of macroautophagy	24/699	160/18903	5.24901954761269e-09	1.27761135788893e-05	1.12881546692344e-05	ADRB2/ATG5/ATP6V1B2/ATP6V1H/BECN1/C9orf72/CALCOCO2/CASP3/FEZ1/GBA1/GNAI3/HMOX1/IKBKG/MTM1/RIPK2/SCOC/SESN1/SNX4/SNX5/SPTLC1/UBQLN2/VDAC1/VPS26A/VPS35	24
magenta	CMTM6	GO:0016050	vesicle organization	23/352	353/18903	2.21480440814476e-07	0.000820806513658449	0.000743941143830519	ATP6V1A/ATP6V1D/BET1/BLOC1S2/CHMP1B/CHMP5/CREB1/HOOK1/IRAG2/PLEKHF2/RAB11A/RAB1A/SDCBP/SEC22B/SNX10/SNX3/SRGN/STAM2/TBPL1/VAMP3/VAMP7/VAPA/WASHC4	23
magenta	CMTM6	GO:0007032	endosome organization	11/352	96/18903	1.71545552380987e-06	0.00317873908561968	0.00288106240867226	ATP6V1A/ATP6V1D/CHMP1B/CHMP5/HOOK1/PLEKHF2/RAB11A/SNX10/SNX3/STAM2/WASHC4	11
magenta	CMTM6	GO:0007033	vacuole organization	16/352	213/18903	2.58901290085596e-06	0.0031982939368574	0.00289878602337943	ATG3/ATP6V1A/ATP6V1D/CHMP1B/CHMP5/GABARAPL2/HOOK1/MAP1LC3B/RAB1A/RAB33B/RAB5A/SCFD1/SEC22B/SH3GLB1/TASL/UBXN2B	16
magenta	CMTM6	GO:0048193	Golgi vesicle transport	19/352	298/18903	3.48992576639583e-06	0.00323341622256574	0.00293061924225503	ARF4/BET1/BLZF1/CEP19/ERGIC2/GABARAPL2/GOLGA7/LYPLA1/RAB1A/RAB33B/RAB6A/SCFD1/SEC22B/SLC10A7/SNX3/VAMP3/VAMP7/VAPA/YIPF6	19
saddlebrown	TPM3	GO:0016239	positive regulation of macroautophagy	13/699	75/18903	3.30606413018855e-06	0.00483262646275335	0.00426979884245344	ADRB2/BECN1/C9orf72/CALCOCO2/GNAI3/HMOX1/IKBKG/RIPK2/SCOC/SESN1/SNX4/SPTLC1/VDAC1	13
saddlebrown	TPM3	GO:0007033	vacuole organization	23/699	213/18903	4.37031942555787e-06	0.00483262646275335	0.00426979884245344	AKTIP/ATG5/ATG7/ATG9A/ATP6AP2/ATP6V1H/BECN1/C9orf72/FEZ1/GBA1/HEXB/MTM1/PPT1/PSEN1/RAB1B/RAB7A/SNX4/STX12/TMEM165/TPP1/UBQLN2/VPS35/WDR45B	23
saddlebrown	TPM3	GO:0072594	establishment of protein localization to organelle	37/699	449/18903	4.96366727891675e-06	0.00483262646275335	0.00426979884245344	AP3M1/BECN1/CCT5/CCT6A/CD36/CDKN1A/CSE1L/DNAJA1/HACL1/HERPUD1/HSPA5/IFNG/KPNA2/LMNA/M6PR/NUP88/NXT2/PEX13/PEX2/PEX3/PKIA/PSEN1/PTTG1IP/RAB7A/SAE1/SRP54/SRP68/SRP9/SRPRA/STK3/TCP1/TIMM21/TOMM34/TRAM1/TSG101/UFM1/VPS37A	37
saddlebrown	TPM3	GO:0044272	sulfur compound biosynthetic process	18/699	148/18903	9.27116886991388e-06	0.00638692592881807	0.00564307817868586	ACSL5/B3GNT2/CDO1/CSGALNACT1/CSGALNACT2/DLAT/DLD/ENOPH1/HACD2/MAT2A/MAT2B/MRI1/MTRR/PAPSS1/PDHX/PPT1/SLC35B3/UGDH	18
saddlebrown	TPM3	GO:0009165	nucleotide biosynthetic process	28/699	304/18903	9.28490597320126e-06	0.00638692592881807	0.00564307817868586	ACSL5/ADCY1/AK3/ATIC/ATP5F1A/ATP5F1B/CMPK1/CMPK2/DCK/DCTD/DLAT/DLD/GART/GMPS/HACD2/HPRT1/KARS1/KYNU/NME7/NNMT/PAPSS1/PARP16/PDHX/PPT1/PRPS2/PRPSAP1/SDHD/SLC35B3	28
saddlebrown	TPM3	GO:1901293	nucleoside phosphate biosynthetic process	28/699	306/18903	1.04961806554118e-05	0.00638692592881807	0.00564307817868586	ACSL5/ADCY1/AK3/ATIC/ATP5F1A/ATP5F1B/CMPK1/CMPK2/DCK/DCTD/DLAT/DLD/GART/GMPS/HACD2/HPRT1/KARS1/KYNU/NME7/NNMT/PAPSS1/PARP16/PDHX/PPT1/PRPS2/PRPSAP1/SDHD/SLC35B3	28
saddlebrown	TPM3	GO:0010506	regulation of autophagy	30/699	344/18903	1.3168633159594e-05	0.0071227673578782	0.00629322047837442	ADRB2/ATG5/ATP6V1B2/ATP6V1H/BECN1/C9orf72/CALCOCO2/CASP3/FEZ1/GBA1/GNAI3/HMOX1/IFNG/IKBKG/MTM1/RAB8A/RIPK2/RMC1/SCOC/SESN1/SNX4/SNX5/SPTLC1/TRIM22/TRIM68/UBQLN2/VDAC1/VPS26A/VPS35/ZMPSTE24	30
saddlebrown	TPM3	GO:0043123	positive regulation of I-kappaB kinase/NF-kappaB signaling	20/699	189/18903	2.4410676743412e-05	0.0107511250715535	0.00949900467983556	CASP8/CCR7/CD36/CTNNB1/DHX15/F2R/F2RL1/HMOX1/IKBKG/LTF/MYD88/NDFIP2/RHOA/RIPK2/TIFA/TMEM9B/TNF/TNFSF11/TRIM22/TRIM68	20
saddlebrown	TPM3	GO:0048545	response to steroid hormone	29/699	339/18903	2.6153374720458e-05	0.0107511250715535	0.00949900467983556	ANXA1/ATP5F1A/CALCOCO1/CARM1/CASP3/CDO1/CRY1/DDX5/DNAJA1/EIF4E/GBA1/GLB1/GOT1/IDH1/NEFL/PAQR8/PTGES3/RBBP7/RHOA/RNF14/RNF6/SGK1/TNF/TRIM68/TRIP4/UFM1/UFSP2/YWHAH/ZFP36	29
saddlebrown	TPM3	GO:1905037	autophagosome organization	15/699	117/18903	2.71487922616838e-05	0.0107511250715535	0.00949900467983556	ATG5/ATG7/ATG9A/BECN1/C9orf72/FEZ1/GBA1/MTM1/PSEN1/RAB1B/RAB7A/SNX4/STX12/UBQLN2/WDR45B	15
saddlebrown	TPM3	GO:0034504	protein localization to nucleus	27/699	306/18903	2.87108927547648e-05	0.0107511250715535	0.00949900467983556	CCT5/CCT6A/CD36/CDKN1A/CNEP1R1/CSE1L/GLUL/HHEX/IFNG/INTS13/KPNA2/LMNA/NMD3/NUP88/NXT2/PKIA/PLRG1/PSEN1/PTTG1IP/RASSF5/STK3/TCP1/TOR1A/TOR1AIP1/TRIM40/UFM1/YWHAE	27
saddlebrown	TPM3	GO:0051656	establishment of organelle localization	34/699	437/18903	3.90138729843829e-05	0.0135656809777126	0.0119857657905405	AP1AR/AP3M1/BBS2/BECN1/CDC23/CENPQ/CEP120/CTNNB1/CUL3/EZR/FEZ1/HMOX1/IFNG/IKBKG/ITGB1/KLHL12/LMNA/MAPRE1/MIS12/NEFL/NMD3/NUP88/PARD3B/PSEN1/RAB7A/SEH1L/SNAP23/SNX4/TMED2/TMEM230/TOR1A/TRAPPC13/TSG101/YWHAZ	34
saddlebrown	TPM3	GO:0000045	autophagosome assembly	14/699	110/18903	5.41961110142388e-05	0.0175884445611543	0.0155400217266091	ATG5/ATG7/ATG9A/BECN1/C9orf72/FEZ1/MTM1/PSEN1/RAB1B/RAB7A/SNX4/STX12/UBQLN2/WDR45B	14
cyan	ARFGAP1	GO:0031346	positive regulation of cell projection organization	20/340	352/18903	6.50741928775227e-06	0.0176827196873442	0.0163597501001626	ANAPC2/CARMIL2/CHODL/CUL7/DVL1/ENTR1/FLNA/HRAS/HTT/KCTD17/LTK/METRN/NEURL1/PFN1/PLXNB2/PLXND1/PPP1R35/RAPGEF1/SEPTIN9/STK11	20
cyan	ARFGAP1	GO:0071526	semaphorin-plexin signaling pathway	7/340	44/18903	1.23821580668701e-05	0.0176827196873442	0.0163597501001626	FARP2/FLNA/PLXNB2/PLXND1/SEMA3G/SEMA4C/SH3BP1	7
cyan	ARFGAP1	GO:0002291	T cell activation via T cell receptor contact with antigen bound to MHC molecule on antigen presenting cell	4/340	10/18903	1.98236767795338e-05	0.0176827196873442	0.0163597501001626	CD81/HLA-DMB/ITGAL/LGALS9	4
cyan	ARFGAP1	GO:2000563	positive regulation of CD4-positive, alpha-beta T cell proliferation	4/340	10/18903	1.98236767795338e-05	0.0176827196873442	0.0163597501001626	CARD11/CD81/LGALS9/XCL1	4
magenta	CMTM6	GO:0071219	cellular response to molecule of bacterial origin	15/352	234/18903	3.50353479488819e-05	0.0245538496687519	0.0222544761817217	BCL10/CASP1/CHMP5/CXCL1/CXCL5/CXCL8/CYRIB/HMGB2/IL1B/LITAF/LYN/PDE4B/PPBP/TLR1/TLR4	15
magenta	CMTM6	GO:0000045	autophagosome assembly	10/352	110/18903	3.97525898576664e-05	0.0245538496687519	0.0222544761817217	ATG3/GABARAPL2/MAP1LC3B/RAB1A/RAB33B/RAB5A/SCFD1/SEC22B/SH3GLB1/UBXN2B	10
saddlebrown	TPM3	GO:0010508	positive regulation of autophagy	16/699	144/18903	8.69281369224319e-05	0.0247139567910872	0.0218356673979117	ADRB2/BECN1/C9orf72/CALCOCO2/GNAI3/HMOX1/IFNG/IKBKG/RIPK2/SCOC/SESN1/SNX4/SPTLC1/TRIM22/TRIM68/VDAC1	16
saddlebrown	TPM3	GO:0019693	ribose phosphate metabolic process	35/699	475/18903	9.049465235167e-05	0.0247139567910872	0.0218356673979117	ACSL5/ADCY1/AK3/ATIC/ATP5F1A/ATP5F1B/ATP6V1B2/BPGM/CMPK1/DCK/DLAT/DLD/ENPP3/ENTPD5/GART/GMPS/GNAI3/HACD2/HPRT1/IFNG/LDHA/NME7/NUDT4/PAPSS1/PDHX/PGAM1/PGK1/PPT1/PRPS2/PRPSAP1/PSEN1/RHOA/SDHD/SLC35B3/SUCLA2	35
saddlebrown	TPM3	GO:0046390	ribose phosphate biosynthetic process	22/699	241/18903	9.39646926851152e-05	0.0247139567910872	0.0218356673979117	ACSL5/ADCY1/AK3/ATIC/ATP5F1A/ATP5F1B/CMPK1/DCK/DLAT/DLD/GART/GMPS/HACD2/HPRT1/NME7/PAPSS1/PDHX/PPT1/PRPS2/PRPSAP1/SDHD/SLC35B3	22
saddlebrown	TPM3	GO:0030518	intracellular steroid hormone receptor signaling pathway	14/699	116/18903	9.74231835770366e-05	0.0247139567910872	0.0218356673979117	CALCOCO1/CARM1/CRY1/DDX5/DNAJA1/PTGES3/RHOA/RNF14/RNF6/TRIM68/TRIP4/UFM1/UFSP2/YWHAH	14
saddlebrown	TPM3	GO:0071383	cellular response to steroid hormone stimulus	20/699	209/18903	0.00010153638780233	0.0247139567910872	0.0218356673979117	ANXA1/ATP5F1A/CALCOCO1/CARM1/CRY1/DDX5/DNAJA1/EIF4E/PAQR8/PTGES3/RHOA/RNF14/RNF6/SGK1/TRIM68/TRIP4/UFM1/UFSP2/YWHAH/ZFP36	20
saddlebrown	TPM3	GO:0009127	purine nucleoside monophosphate biosynthetic process	6/699	22/18903	0.000112373428006825	0.0260492308351059	0.0230154299165858	ATIC/DCK/GART/GMPS/HPRT1/PRPS2	6
magenta	CMTM6	GO:1903322	positive regulation of protein modification by small protein conjugation or removal	11/352	137/18903	5.22831686472295e-05	0.0276802032866618	0.0250880588200465	ARRDC3/BCL10/DCUN1D1/NMI/PELI1/PIAS1/PTEN/RCHY1/TANK/TOPORS/UBE2D1	11
saddlebrown	TPM3	GO:0009259	ribonucleotide metabolic process	34/699	466/18903	0.000137159641427516	0.0291363694637751	0.0257430276410901	ACSL5/ADCY1/AK3/ATIC/ATP5F1A/ATP5F1B/ATP6V1B2/BPGM/CMPK1/DCK/DLAT/DLD/ENPP3/ENTPD5/GART/GMPS/GNAI3/HACD2/HPRT1/IFNG/LDHA/NME7/NUDT4/PAPSS1/PDHX/PGAM1/PGK1/PPT1/PRPS2/PSEN1/RHOA/SDHD/SLC35B3/SUCLA2	34
saddlebrown	TPM3	GO:0046500	S-adenosylmethionine metabolic process	5/699	15/18903	0.000150261053173571	0.0291363694637751	0.0257430276410901	ENOPH1/MAT2A/MAT2B/MRI1/MTRR	5
saddlebrown	TPM3	GO:2000278	regulation of DNA biosynthetic process	14/699	121/18903	0.000153773399824811	0.0291363694637751	0.0257430276410901	CCT5/CCT6A/CDKN1A/CTNNB1/EXOSC10/FGF2/MEAF6/NEK7/PTGES3/RFC3/TCP1/TFDP1/TINF2/TNF	14
saddlebrown	TPM3	GO:0009124	nucleoside monophosphate biosynthetic process	8/699	43/18903	0.000154628710110333	0.0291363694637751	0.0257430276410901	ATIC/CMPK1/DCK/DCTD/GART/GMPS/HPRT1/PRPS2	8
saddlebrown	TPM3	GO:0043401	steroid hormone mediated signaling pathway	15/699	136/18903	0.000155617421129448	0.0291363694637751	0.0257430276410901	CALCOCO1/CARM1/CRY1/DDX5/DNAJA1/PAQR8/PTGES3/RHOA/RNF14/RNF6/TRIM68/TRIP4/UFM1/UFSP2/YWHAH	15
saddlebrown	TPM3	GO:0072522	purine-containing compound biosynthetic process	22/699	251/18903	0.000169467874489582	0.029670932655992	0.0262153333979983	ACSL5/ADCY1/AK3/ATIC/ATP5F1A/ATP5F1B/DCK/DLAT/DLD/GART/GMPS/HACD2/HPRT1/NME7/PAPSS1/PDHX/PPT1/PRPS2/PRPSAP1/PRTFDC1/SDHD/SLC35B3	22
saddlebrown	TPM3	GO:0009260	ribonucleotide biosynthetic process	21/699	234/18903	0.000170662718645804	0.029670932655992	0.0262153333979983	ACSL5/ADCY1/AK3/ATIC/ATP5F1A/ATP5F1B/CMPK1/DCK/DLAT/DLD/GART/GMPS/HACD2/HPRT1/NME7/PAPSS1/PDHX/PPT1/PRPS2/SDHD/SLC35B3	21
saddlebrown	TPM3	GO:0021762	substantia nigra development	8/699	44/18903	0.000182936362742941	0.0307080763390565	0.0271316870478279	ACTB/FGF2/HSPA5/RHOA/YWHAE/YWHAH/YWHAQ/ZNF430	8
magenta	CMTM6	GO:1905037	autophagosome organization	10/352	117/18903	6.74059075648709e-05	0.0312257866794264	0.028301611978882	ATG3/GABARAPL2/MAP1LC3B/RAB1A/RAB33B/RAB5A/SCFD1/SEC22B/SH3GLB1/UBXN2B	10
saddlebrown	TPM3	GO:0006605	protein targeting	26/699	325/18903	0.000199723837117032	0.0313780049931121	0.0277235930462864	AP3M1/ARL6IP1/BECN1/HACL1/HERPUD1/HSPA5/M6PR/PEX13/PEX2/PEX3/PRNP/RAB7A/SAE1/SRP54/SRP68/SRP9/SRPRA/STOM/TIMM21/TOMM34/TRAM1/VPS37A/YWHAE/YWHAQ/YWHAZ/ZDHHC6	26
saddlebrown	TPM3	GO:0006163	purine nucleotide metabolic process	34/699	476/18903	0.000204596704067631	0.0313780049931121	0.0277235930462864	ACSL5/ADCY1/AK3/ATIC/ATP5F1A/ATP5F1B/ATP6V1B2/BPGM/DCK/DLAT/DLD/ENPP3/GART/GMPS/GNAI3/HACD2/HPRT1/IFNG/LDHA/NME7/NUDT15/NUDT4/PAPSS1/PDHX/PGAM1/PGK1/PPT1/PRPS2/PRPSAP1/PSEN1/RHOA/SDHD/SLC35B3/SUCLA2	34
saddlebrown	TPM3	GO:0009156	ribonucleoside monophosphate biosynthetic process	7/699	34/18903	0.000206264617867623	0.0313780049931121	0.0277235930462864	ATIC/CMPK1/DCK/GART/GMPS/HPRT1/PRPS2	7
magenta	CMTM6	GO:0051656	establishment of organelle localization	21/352	437/18903	7.72643244318551e-05	0.0318157318160506	0.0288363110248011	ACTR10/BLOC1S2/CEP19/CHMP1B/CHMP5/IRAG2/LIN7A/LMNB1/LYN/MAP2/PDCD10/PIBF1/RAB11A/RAB1A/RAB6A/RIOK2/SDAD1/SDCBP/STARD3NL/UBXN2B/VAMP7	21
cyan	ARFGAP1	GO:0046635	positive regulation of alpha-beta T cell activation	8/340	73/18903	4.90482570754477e-05	0.0321651501012062	0.0297586472496409	CARD11/CD81/IL4R/LGALS9/RUNX3/TYK2/XCL1/ZBTB7B	8
cyan	ARFGAP1	GO:0045746	negative regulation of Notch signaling pathway	6/340	38/18903	5.50267295224052e-05	0.0321651501012062	0.0297586472496409	ARRB1/GATA2/LFNG/NEURL1/NIBAN2/ZBTB7A	6
cyan	ARFGAP1	GO:0008593	regulation of Notch signaling pathway	9/340	97/18903	6.31042743016938e-05	0.0321651501012062	0.0297586472496409	ARRB1/GATA2/LFNG/LLGL2/NEURL1/NIBAN2/RFNG/SREBF2/ZBTB7A	9
cyan	ARFGAP1	GO:0046641	positive regulation of alpha-beta T cell proliferation	5/340	25/18903	7.22266042589417e-05	0.032213065499488	0.0298029777573739	CARD11/CD81/LGALS9/TYK2/XCL1	5
magenta	CMTM6	GO:0016236	macroautophagy	17/352	317/18903	0.000100844734516626	0.0343303958530017	0.0311154864563662	ATG3/ATP6V1A/ATP6V1C1/ATP6V1D/CHMP1B/CHMP5/GABARAPL2/MAP1LC3B/RAB1A/RAB33B/RAB5A/SCFD1/SEC22B/SH3GLB1/STAM2/TBK1/UBXN2B	17
magenta	CMTM6	GO:0035589	G protein-coupled purinergic nucleotide receptor signaling pathway	4/352	14/18903	0.000102073158627365	0.0343303958530017	0.0311154864563662	GPR34/P2RY12/P2RY13/P2RY14	4
magenta	CMTM6	GO:0043161	proteasome-mediated ubiquitin-dependent protein catabolic process	21/352	450/18903	0.000116490987349743	0.0343303958530017	0.0311154864563662	AMN1/ANAPC13/BMAL1/CLU/COP1/CRBN/FBXL3/FBXL5/JKAMP/NFE2L2/PELI1/PIAS1/RCHY1/RMND5A/SDCBP/SUMO1/TOPORS/UBE2D3/UBE2J1/UBE2W/UBXN2B	21
magenta	CMTM6	GO:0071216	cellular response to biotic stimulus	15/352	261/18903	0.000120425025927961	0.0343303958530017	0.0311154864563662	BCL10/CASP1/CHMP5/CXCL1/CXCL5/CXCL8/CYRIB/HMGB2/IL1B/LITAF/LYN/PDE4B/PPBP/TLR1/TLR4	15
saddlebrown	TPM3	GO:0006164	purine nucleotide biosynthetic process	21/699	242/18903	0.000270852961668553	0.0387197183357876	0.0342102601565601	ACSL5/ADCY1/AK3/ATIC/ATP5F1A/ATP5F1B/DCK/DLAT/DLD/GART/GMPS/HACD2/HPRT1/NME7/PAPSS1/PDHX/PPT1/PRPS2/PRPSAP1/SDHD/SLC35B3	21
saddlebrown	TPM3	GO:0030099	myeloid cell differentiation	30/699	407/18903	0.000280549881638722	0.0387197183357876	0.0342102601565601	ABI1/ALAS1/BPGM/CASP3/CASP8/CCR7/CDC73/CTNNB1/F2RL1/GBA1/GLO1/GPR183/IFNG/IRF8/KLF10/LEF1/LTF/MAEA/MITF/OSTM1/PPARG/PRDX3/PSEN1/SKIC8/SLC25A40/SLC9B2/SRP54/TNF/TNFSF11/ZFP36	30
saddlebrown	TPM3	GO:0009755	hormone-mediated signaling pathway	18/699	192/18903	0.000286129571230768	0.0387197183357876	0.0342102601565601	CALCOCO1/CARM1/CRHBP/CRY1/DDX5/DNAJA1/PAQR8/PPARG/PRCP/PTGES3/RHOA/RNF14/RNF6/TRIM68/TRIP4/UFM1/UFSP2/YWHAH	18
saddlebrown	TPM3	GO:0045732	positive regulation of protein catabolic process	19/699	209/18903	0.000290947577415194	0.0387197183357876	0.0342102601565601	ATG7/EZR/FAF1/GBA1/HERPUD1/IFNG/MKRN2/PSEN1/PSMC1/PSMC2/PSMC6/PSMD10/RAB7A/RNF14/RNF40/SNX1/TNF/UBQLN2/VPS35	19
saddlebrown	TPM3	GO:0034976	response to endoplasmic reticulum stress	22/699	261/18903	0.000294295311919503	0.0387197183357876	0.0342102601565601	DNAJB9/ERP44/FAF1/GORASP2/HERPUD1/HSPA5/LPCAT3/MBTPS2/NCK2/PARP16/PDIA3/PDIA4/PDIA6/PSMC6/RNF139/TMBIM6/TMED2/TMX1/TOR1A/UBQLN2/UFM1/XBP1	22
magenta	CMTM6	GO:0002274	myeloid leukocyte activation	14/352	237/18903	0.000151603809647635	0.0401316941824383	0.0363735155327522	ANXA3/CLEC4D/CLU/CXCL8/LYN/NMI/PLA2G4A/PLSCR1/PTPRC/RBPJ/STXBP3/TLR1/TLR4/VAMP7	14
magenta	CMTM6	GO:0030593	neutrophil chemotaxis	9/352	106/18903	0.000163346668023289	0.0403575167796207	0.036578190713145	CXCL1/CXCL5/CXCL8/IL1B/MOSPD2/PDE4B/PPBP/TNFAIP6/TREM1	9
saddlebrown	TPM3	GO:0045862	positive regulation of proteolysis	28/699	372/18903	0.000316461940762184	0.0405404402007977	0.0358189332397308	CASP8/CYCS/F2R/GBA1/HDAC2/HERPUD1/IFNG/LGMN/LPCAT3/MKRN2/NCSTN/PCOLCE2/PPARG/PSEN1/PSMC1/PSMC2/PSMC6/PSMD10/PSMD14/PSME3/RHOA/RIPK2/RNF139/RNF14/RNF40/TNF/TNFSF15/UBQLN2	28
saddlebrown	TPM3	GO:0002084	protein depalmitoylation	4/699	10/18903	0.000325717447492167	0.0406562188305608	0.0359212278124965	ABHD10/ABHD13/ABHD17B/PPT1	4
saddlebrown	TPM3	GO:0043161	proteasome-mediated ubiquitin-dependent protein catabolic process	32/699	450/18903	0.000337002700781613	0.0410132286851223	0.0362366588261493	ARMC8/ASCC3/CDC23/CTNNB1/CUL3/DNAJB9/FAF1/FBXL14/GBA1/HERPUD1/HSPA5/KLHDC2/MAEA/MKRN2/MTM1/PCNP/PSEN1/PSMC1/PSMC2/PSMC6/PSMD10/PSMD12/PSMD14/PSMD2/RNF14/RNF34/RNF4/SH3BGRL/TRIP4/UBE2A/UBE2G1/UBQLN2	32
saddlebrown	TPM3	GO:0006665	sphingolipid metabolic process	16/699	163/18903	0.000366724814788356	0.0425994700757455	0.0376381599985936	ACER1/CERS2/DEGS1/GBA1/GLB1/HACD2/HEXB/KDSR/PPP2CA/PPT1/SERINC1/SGMS1/SGPP1/SPTLC1/SUMF1/TM9SF2	16
saddlebrown	TPM3	GO:0006790	sulfur compound metabolic process	26/699	338/18903	0.000367538566799776	0.0425994700757455	0.0376381599985936	ACSL5/B3GNT2/CDO1/CIAPIN1/CSGALNACT1/CSGALNACT2/DLAT/DLD/ENOPH1/GLB1/GLO1/GLRX3/HACD2/IDH1/MAT2A/MAT2B/MRI1/MTRR/PAPSS1/PDHX/PPT1/SLC35B3/SMS/SUCLA2/TKTL1/UGDH	26
magenta	CMTM6	GO:0051607	defense response to virus	16/352	304/18903	0.000198778864585952	0.0428917842661137	0.0388751338066773	AIM2/AZI2/CASP1/EIF2AK2/IFIT1/IFIT2/IFIT3/IL1B/NT5C3A/PLSCR1/PMAIP1/PTPRC/RAB2B/TANK/TBK1/USP15	16
magenta	CMTM6	GO:0140546		16/352	305/18903	0.000206301542825204	0.0428917842661137	0.0388751338066773	AIM2/AZI2/CASP1/EIF2AK2/IFIT1/IFIT2/IFIT3/IL1B/NT5C3A/PLSCR1/PMAIP1/PTPRC/RAB2B/TANK/TBK1/USP15	16
magenta	CMTM6	GO:0002221	pattern recognition receptor signaling pathway	12/352	187/18903	0.000208324910089057	0.0428917842661137	0.0388751338066773	AIM2/BCL10/CASP1/CTSS/LYN/NAIP/NMI/PELI1/TASL/TLR1/TLR4/USP15	12
saddlebrown	TPM3	GO:0030522	intracellular receptor signaling pathway	22/699	266/18903	0.000382724336860158	0.0433279551589592	0.03828180270283	ALOX15B/CALCOCO1/CARM1/CRY1/DDX5/DNAJA1/MN1/NR4A1/PPARG/PRCP/PTGES3/RHOA/RIPK2/RNF14/RNF34/RNF6/TIFA/TRIM68/TRIP4/UFM1/UFSP2/YWHAH	22
magenta	CMTM6	GO:0042060	wound healing	20/352	442/18903	0.000253047503361705	0.0434341652202893	0.039366722872708	ANO6/C1GALT1C1/CD9/CHMP1B/CHMP5/F13A1/FGFR1OP2/GNA13/LYN/MYLK/NFE2L2/P2RY12/PDCD10/PLA2G4A/PLSCR1/PROS1/PTEN/RAF1/STXBP3/TLR4	20
magenta	CMTM6	GO:0009615	response to virus	19/352	409/18903	0.00025904059024638	0.0434341652202893	0.039366722872708	AIM2/AZI2/CASP1/CLU/EIF2AK2/IFIT1/IFIT2/IFIT3/IL1B/IVNS1ABP/NMI/NT5C3A/PLSCR1/PMAIP1/PTPRC/RAB2B/TANK/TBK1/USP15	19
magenta	CMTM6	GO:0006997	nucleus organization	10/352	139/18903	0.000280821207053073	0.0434341652202893	0.039366722872708	CHMP1B/CHMP5/H3-3B/HMGB2/IRAG2/LMNB1/SELENOF/SUMO1/TBPL1/UBXN2B	10
magenta	CMTM6	GO:0071222	cellular response to lipopolysaccharide	13/352	222/18903	0.000282126157707469	0.0434341652202893	0.039366722872708	BCL10/CASP1/CHMP5/CXCL1/CXCL5/CXCL8/HMGB2/IL1B/LITAF/LYN/PDE4B/PPBP/TLR4	13
magenta	CMTM6	GO:1903320	regulation of protein modification by small protein conjugation or removal	14/352	252/18903	0.000285539713568602	0.0434341652202893	0.039366722872708	ARRDC3/BCL10/COPS3/COPS8/DCUN1D1/IVNS1ABP/NMI/PELI1/PIAS1/PTEN/RCHY1/TANK/TOPORS/UBE2D1	14
magenta	CMTM6	GO:0007009	plasma membrane organization	11/352	166/18903	0.000288517035878429	0.0434341652202893	0.039366722872708	ABCD2/ANO6/CAVIN2/CD9/CHMP1B/CHMP5/CLU/PLSCR1/PTEN/PTPRC/SH3GLB1	11
magenta	CMTM6	GO:0002260	lymphocyte homeostasis	7/352	69/18903	0.000292998955884304	0.0434341652202893	0.039366722872708	BCL10/FAS/GAPT/LYN/PMAIP1/PPP2R3C/SLC40A1	7
salmon	ARHGEF1	GO:1902893	regulation of pri-miRNA transcription by RNA polymerase II	5/115	61/18903	3.46188750357646e-05	0.0436603415429246	0.038710423628706	PPARD/RARA/SPI1/SREBF1/TGFB1	5
salmon	ARHGEF1	GO:0061614	pri-miRNA transcription by RNA polymerase II	5/115	62/18903	3.7473974229866e-05	0.0436603415429246	0.038710423628706	PPARD/RARA/SPI1/SREBF1/TGFB1	5
salmon	ARHGEF1	GO:0002467	germinal center formation	3/115	14/18903	7.60338687115643e-05	0.0436603415429246	0.038710423628706	NFKB2/PKN1/UNC13D	3
salmon	ARHGEF1	GO:2000628	regulation of miRNA metabolic process	5/115	74/18903	8.80313273983511e-05	0.0436603415429246	0.038710423628706	PPARD/RARA/SPI1/SREBF1/TGFB1	5
salmon	ARHGEF1	GO:0006024	glycosaminoglycan biosynthetic process	5/115	77/18903	0.000106419974594688	0.0436603415429246	0.038710423628706	CHPF/CHPF2/NDST1/ST3GAL2/TGFB1	5
salmon	ARHGEF1	GO:0006023	aminoglycan biosynthetic process	5/115	81/18903	0.00013536482730234	0.0436603415429246	0.038710423628706	CHPF/CHPF2/NDST1/ST3GAL2/TGFB1	5
salmon	ARHGEF1	GO:0007178	transmembrane receptor protein serine/threonine kinase signaling pathway	10/115	390/18903	0.000135568490299275	0.0436603415429246	0.038710423628706	ARRB2/COL3A1/DNM2/FKBP8/LEMD2/PML/RBM14/SPI1/TGFB1/ZC3H3	10
salmon	ARHGEF1	GO:1903358	regulation of Golgi organization	3/115	17/18903	0.000140161610089645	0.0436603415429246	0.038710423628706	DNM2/MAP2K2/STX5	3
saddlebrown	TPM3	GO:0003044	regulation of systemic arterial blood pressure mediated by a chemical signal	8/699	49/18903	0.000395651362349258	0.0437734279980952	0.0386753939368198	ADRB2/ATP6AP2/CPA3/EDN3/F2R/F2RL1/RHOA/TPM1	8
magenta	CMTM6	GO:0007596	blood coagulation	13/352	225/18903	0.000321168417513261	0.0441972637191001	0.0400583601351005	ANO6/C1GALT1C1/CD9/F13A1/GNA13/LYN/NFE2L2/P2RY12/PLA2G4A/PLSCR1/PROS1/STXBP3/TLR4	13
magenta	CMTM6	GO:0043122	regulation of I-kappaB kinase/NF-kappaB signaling	14/352	255/18903	0.000321998413495872	0.0441972637191001	0.0400583601351005	BCL10/CASP1/CLEC4D/IL1B/LITAF/PELI1/TANK/TBK1/TLR4/TNFSF10/USP10/VAPA/ZDHHC13/ZFAND6	14
saddlebrown	TPM3	GO:0016485	protein processing	21/699	250/18903	0.000419332196440042	0.0453624251615583	0.0400793299334271	AFG3L2/ATP6AP2/CASP3/CASP7/CASP8/CPA3/CTSL/CYCS/IFT52/LGMN/LPCAT3/NCSTN/OMA1/PGK1/PRNP/PSEN1/RIPK2/RNF139/TLL2/YIPF5/ZMPSTE24	21
salmon	ARHGEF1	GO:1902894	negative regulation of pri-miRNA transcription by RNA polymerase II	3/115	19/18903	0.00019796546503393	0.0454589543710018	0.0403051217473738	PPARD/RARA/TGFB1	3
salmon	ARHGEF1	GO:0010586	miRNA metabolic process	5/115	90/18903	0.000222330606143195	0.0454589543710018	0.0403051217473738	PPARD/RARA/SPI1/SREBF1/TGFB1	5
salmon	ARHGEF1	GO:2000629	negative regulation of miRNA metabolic process	3/115	20/18903	0.000231869706681933	0.0454589543710018	0.0403051217473738	PPARD/RARA/TGFB1	3
salmon	ARHGEF1	GO:0032964	collagen biosynthetic process	4/115	50/18903	0.000241240670607712	0.0454589543710018	0.0403051217473738	ARRB2/PPARD/SERPINH1/TGFB1	4
salmon	ARHGEF1	GO:0002029	desensitization of G protein-coupled receptor signaling pathway	3/115	21/18903	0.000269317647509053	0.0454589543710018	0.0403051217473738	ARRB2/DNM2/GRK2	3
salmon	ARHGEF1	GO:0022401	negative adaptation of signaling pathway	3/115	21/18903	0.000269317647509053	0.0454589543710018	0.0403051217473738	ARRB2/DNM2/GRK2	3
salmon	ARHGEF1	GO:1903510	mucopolysaccharide metabolic process	5/115	95/18903	0.000286130820043456	0.0454589543710018	0.0403051217473738	CHPF/CHPF2/NDST1/ST3GAL2/TGFB1	5
salmon	ARHGEF1	GO:0030100	regulation of endocytosis	7/115	209/18903	0.000291871296122002	0.0454589543710018	0.0403051217473738	ARRB2/CD151/DNM2/LRSAM1/RAB5C/RIN3/SNX33	7
cyan	ARFGAP1	GO:0045724	positive regulation of cilium assembly	5/340	28/18903	0.000127818974463342	0.0458514091441416	0.0424209402513654	ENTR1/HTT/KCTD17/PPP1R35/SEPTIN9	5
cyan	ARFGAP1	GO:0046640	regulation of alpha-beta T cell proliferation	6/340	44/18903	0.000128507312623715	0.0458514091441416	0.0424209402513654	CARD11/CD81/LGALS9/TYK2/XCL1/ZBTB7B	6
magenta	CMTM6	GO:0007249	I-kappaB kinase/NF-kappaB signaling	15/352	288/18903	0.000349274683095971	0.0462289991269167	0.0418998313443325	AZI2/BCL10/CASP1/CLEC4D/IL1B/LITAF/PELI1/TANK/TBK1/TLR4/TNFSF10/USP10/VAPA/ZDHHC13/ZFAND6	15
cyan	ARFGAP1	GO:2000516	positive regulation of CD4-positive, alpha-beta T cell activation	6/340	45/18903	0.000146056317899022	0.04737535838761	0.0438308720508453	CARD11/CD81/IL4R/LGALS9/XCL1/ZBTB7B	6
magenta	CMTM6	GO:0035590	purinergic nucleotide receptor signaling pathway	5/352	34/18903	0.000388390363828551	0.0473983639331869	0.0429596896386513	ANO6/GPR34/P2RY12/P2RY13/P2RY14	5
magenta	CMTM6	GO:0031398	positive regulation of protein ubiquitination	9/352	119/18903	0.000389632028249095	0.0473983639331869	0.0429596896386513	ARRDC3/BCL10/DCUN1D1/NMI/PELI1/PTEN/RCHY1/TOPORS/UBE2D1	9
magenta	CMTM6	GO:0050817	coagulation	13/352	230/18903	0.000396478489457311	0.0473983639331869	0.0429596896386513	ANO6/C1GALT1C1/CD9/F13A1/GNA13/LYN/NFE2L2/P2RY12/PLA2G4A/PLSCR1/PROS1/STXBP3/TLR4	13
cyan	ARFGAP1	GO:0097178	ruffle assembly	6/340	46/18903	0.000165449280855579	0.0476128846416763	0.0440506272823628	CARMIL2/EVL/HRAS/INPPL1/PFN1/SH3BP1	6
cyan	ARFGAP1	GO:0120034	positive regulation of plasma membrane bounded cell projection assembly	9/340	111/18903	0.000179123826946477	0.0476128846416763	0.0440506272823628	CARMIL2/ENTR1/HRAS/HTT/KCTD17/NEURL1/PFN1/PPP1R35/SEPTIN9	9
cyan	ARFGAP1	GO:0046633	alpha-beta T cell proliferation	6/340	47/18903	0.000186821856777878	0.0476128846416763	0.0440506272823628	CARD11/CD81/LGALS9/TYK2/XCL1/ZBTB7B	6
magenta	CMTM6	GO:0007599	hemostasis	13/352	231/18903	0.000413215969154889	0.0478555744277506	0.043374084130699	ANO6/C1GALT1C1/CD9/F13A1/GNA13/LYN/NFE2L2/P2RY12/PLA2G4A/PLSCR1/PROS1/STXBP3/TLR4	13
magenta	CMTM6	GO:0006890	retrograde vesicle-mediated transport, Golgi to ER	6/352	53/18903	0.000438645567769564	0.0492612264895153	0.0446481022887617	ARF4/ERGIC2/RAB33B/RAB6A/SCFD1/SEC22B	6
magenta	CMTM6	GO:0035455	response to interferon-alpha	4/352	20/18903	0.000452260245256069	0.0492963667329115	0.0446799517836569	EIF2AK2/IFIT2/IFIT3/RO60	4
saddlebrown	TPM3	GO:1903320	regulation of protein modification by small protein conjugation or removal	21/699	252/18903	0.00046603372974391	0.0493185260085512	0.043574686950426	ATG5/BUB3/COPS4/CRY1/CTNNB1/CUL3/DNAJA1/GNL3/HERPUD1/HSPA5/NDFIP2/PRMT3/PSEN1/PSMD10/PTTG1IP/RASSF5/RIPK2/RNF40/SAE1/UBA2/UBE2V2	21
salmon	ARHGEF1	GO:0023058	adaptation of signaling pathway	3/115	23/18903	0.000355452254749311	0.0497665884969779	0.0441243850870815	ARRB2/DNM2/GRK2	3
salmon	ARHGEF1	GO:0045834	positive regulation of lipid metabolic process	6/115	154/18903	0.000359469740347353	0.0497665884969779	0.0441243850870815	DGKZ/KLHL25/PNPLA2/PPARD/SREBF1/TGFB1	6

## Sheet: Table S3_GO Controls
Table S3. Over-representation analysis of healthy controls modules using GO (Gene Ontology) database as reference.
Module	Hub	ID	Description	Gene Ratio	Background Ratio	P-value	Adjusted P-value	Q-value	Genes	Count
pink	ATP5F1E	GO:0002181	cytoplasmic translation	32/167	161/18903	1.9141e-34	3.63487e-31	3.45545e-31	RPL21/RPL23/RPL24/RPL26L1/RPL27/RPL27A/RPL30/RPL31/RPL32/RPL34/RPL35A/RPL37/RPL39/RPL41/RPL5/RPL7/RPL9/RPS12/RPS13/RPS14/RPS18/RPS20/RPS24/RPS25/RPS26/RPS27/RPS27A/RPS29/RPS3A/RPS6/RPS7/RWDD1	32
pink	ATP5F1E	GO:0042773	ATP synthesis coupled electron transport	14/167	101/18903	2.68275e-13	1.27363e-10	1.21077e-10	COX6C/COX7A2/COX7B/COX7C/NDUFA1/NDUFA12/NDUFA4/NDUFB2/NDUFB3/NDUFB4/NDUFS5/UQCRB/UQCRH/UQCRQ	14
pink	ATP5F1E	GO:0042775	mitochondrial ATP synthesis coupled electron transport	14/167	101/18903	2.68275e-13	1.27363e-10	1.21077e-10	COX6C/COX7A2/COX7B/COX7C/NDUFA1/NDUFA12/NDUFA4/NDUFB2/NDUFB3/NDUFB4/NDUFS5/UQCRB/UQCRH/UQCRQ	14
pink	ATP5F1E	GO:0006119	oxidative phosphorylation	17/167	147/18903	1.48637e-14	1.41131e-11	1.34165e-11	ATP5F1E/ATP5PD/ATP5PF/COX6C/COX7A2/COX7B/COX7C/NDUFA1/NDUFA12/NDUFA4/NDUFB2/NDUFB3/NDUFB4/NDUFS5/UQCRB/UQCRH/UQCRQ	17
pink	ATP5F1E	GO:0009060	aerobic respiration	17/167	194/18903	1.48026e-12	5.55402e-10	5.27986e-10	ATP5F1E/ATP5PD/ATP5PF/COX6C/COX7A2/COX7B/COX7C/NDUFA1/NDUFA12/NDUFA4/NDUFB2/NDUFB3/NDUFB4/NDUFS5/UQCRB/UQCRH/UQCRQ	17
pink	ATP5F1E	GO:0019646	aerobic electron transport chain	13/167	93/18903	1.75482e-12	5.55402e-10	5.27986e-10	COX6C/COX7A2/COX7B/COX7C/NDUFA1/NDUFA4/NDUFB2/NDUFB3/NDUFB4/NDUFS5/UQCRB/UQCRH/UQCRQ	13
pink	ATP5F1E	GO:0022904	respiratory electron transport chain	14/167	122/18903	3.81252e-12	1.03428e-09	9.83228e-10	COX6C/COX7A2/COX7B/COX7C/NDUFA1/NDUFA12/NDUFA4/NDUFB2/NDUFB3/NDUFB4/NDUFS5/UQCRB/UQCRH/UQCRQ	14
pink	ATP5F1E	GO:0045333	cellular respiration	17/167	240/18903	4.484e-11	1.06439e-08	1.01185e-08	ATP5F1E/ATP5PD/ATP5PF/COX6C/COX7A2/COX7B/COX7C/NDUFA1/NDUFA12/NDUFA4/NDUFB2/NDUFB3/NDUFB4/NDUFS5/UQCRB/UQCRH/UQCRQ	17
pink	ATP5F1E	GO:0015986	ATP synthesis coupled proton transport	11/167	76/18903	6.40724e-11	1.35193e-08	1.2852e-08	ATP5F1E/ATP5MJ/ATP5MK/ATP5PD/ATP5PF/NDUFA1/NDUFA12/NDUFB2/NDUFB3/NDUFB4/NDUFS5	11
pink	ATP5F1E	GO:0022900	electron transport chain	14/167	176/18903	5.45934e-10	1.03673e-07	9.85555e-08	COX6C/COX7A2/COX7B/COX7C/NDUFA1/NDUFA12/NDUFA4/NDUFB2/NDUFB3/NDUFB4/NDUFS5/UQCRB/UQCRH/UQCRQ	14
pink	ATP5F1E	GO:1904667	negative regulation of ubiquitin protein ligase activity	5/167	12/18903	3.81818e-08	3.81617e-06	3.6278e-06	RPL23/RPL37/RPL5/RPS20/RPS7	5
pink	ATP5F1E	GO:0006754	ATP biosynthetic process	11/167	106/18903	2.47645e-09	4.27525e-07	4.06422e-07	ATP5F1E/ATP5MJ/ATP5MK/ATP5PD/ATP5PF/NDUFA1/NDUFA12/NDUFB2/NDUFB3/NDUFB4/NDUFS5	11
pink	ATP5F1E	GO:0015980	energy derivation by oxidation of organic compounds	17/167	333/18903	6.84105e-09	9.85134e-07	9.36507e-07	ATP5F1E/ATP5PD/ATP5PF/COX6C/COX7A2/COX7B/COX7C/NDUFA1/NDUFA12/NDUFA4/NDUFB2/NDUFB3/NDUFB4/NDUFS5/UQCRB/UQCRH/UQCRQ	17
pink	ATP5F1E	GO:0009206	purine ribonucleoside triphosphate biosynthetic process	11/167	117/18903	7.10985e-09	9.85134e-07	9.36507e-07	ATP5F1E/ATP5MJ/ATP5MK/ATP5PD/ATP5PF/NDUFA1/NDUFA12/NDUFB2/NDUFB3/NDUFB4/NDUFS5	11
pink	ATP5F1E	GO:0042776	mitochondrial ATP synthesis coupled proton transport	9/167	67/18903	7.28004e-09	9.85134e-07	9.36507e-07	ATP5F1E/ATP5PD/ATP5PF/NDUFA1/NDUFA12/NDUFB2/NDUFB3/NDUFB4/NDUFS5	9
pink	ATP5F1E	GO:0009145	purine nucleoside triphosphate biosynthetic process	11/167	118/18903	7.78147e-09	9.85134e-07	9.36507e-07	ATP5F1E/ATP5MJ/ATP5MK/ATP5PD/ATP5PF/NDUFA1/NDUFA12/NDUFB2/NDUFB3/NDUFB4/NDUFS5	11
pink	ATP5F1E	GO:0009201	ribonucleoside triphosphate biosynthetic process	11/167	123/18903	1.20662e-08	1.43211e-06	1.36142e-06	ATP5F1E/ATP5MJ/ATP5MK/ATP5PD/ATP5PF/NDUFA1/NDUFA12/NDUFB2/NDUFB3/NDUFB4/NDUFS5	11
pink	ATP5F1E	GO:0022613	ribonucleoprotein complex biogenesis	20/167	489/18903	1.30477e-08	1.4575e-06	1.38556e-06	HSP90AA1/NOP10/RPL24/RPL26L1/RPL27/RPL35A/RPL5/RPL7/RPS14/RPS24/RPS25/RPS27/RPS27L/RPS6/RPS7/RRP15/SNRPD2/SNRPE/SNRPF/SNRPG	20
pink	ATP5F1E	GO:0009142	nucleoside triphosphate biosynthetic process	11/167	134/18903	2.96056e-08	3.12339e-06	2.96922e-06	ATP5F1E/ATP5MJ/ATP5MK/ATP5PD/ATP5PF/NDUFA1/NDUFA12/NDUFB2/NDUFB3/NDUFB4/NDUFS5	11
pink	ATP5F1E	GO:0042254	ribosome biogenesis	15/167	310/18903	1.11089e-07	1.05479e-05	1.00272e-05	NOP10/RPL24/RPL26L1/RPL27/RPL35A/RPL5/RPL7/RPS14/RPS24/RPS25/RPS27/RPS27L/RPS6/RPS7/RRP15	15
pink	ATP5F1E	GO:0006364	rRNA processing	12/167	229/18903	9.4173e-07	8.51593e-05	8.09557e-05	NOP10/RPL27/RPL35A/RPL5/RPL7/RPS14/RPS24/RPS25/RPS27/RPS6/RPS7/RRP15	12
pink	ATP5F1E	GO:0051444	negative regulation of ubiquitin-protein transferase activity	5/167	22/18903	1.18187e-06	0.000102017	9.69815e-05	RPL23/RPL37/RPL5/RPS20/RPS7	5
pink	ATP5F1E	GO:0006123	mitochondrial electron transport, cytochrome c to oxygen	5/167	24/18903	1.88051e-06	0.000148795	0.00014145	COX6C/COX7A2/COX7B/COX7C/NDUFA4	5
pink	ATP5F1E	GO:1904666	regulation of ubiquitin protein ligase activity	5/167	24/18903	1.88051e-06	0.000148795	0.00014145	RPL23/RPL37/RPL5/RPS20/RPS7	5
pink	ATP5F1E	GO:0033108	mitochondrial respiratory chain complex assembly	8/167	99/18903	2.71431e-06	0.000206179	0.000196002	COX14/COX17/NDUFA1/NDUFA12/NDUFB2/NDUFB3/NDUFB4/NDUFS5	8
pink	ATP5F1E	GO:0046034	ATP metabolic process	11/167	217/18903	3.73302e-06	0.000272654	0.000259195	ATP5F1E/ATP5MJ/ATP5MK/ATP5PD/ATP5PF/NDUFA1/NDUFA12/NDUFB2/NDUFB3/NDUFB4/NDUFS5	11
pink	ATP5F1E	GO:0009152	purine ribonucleotide biosynthetic process	11/167	220/18903	4.2592e-06	0.000299564	0.000284777	ATP5F1E/ATP5MJ/ATP5MK/ATP5PD/ATP5PF/NDUFA1/NDUFA12/NDUFB2/NDUFB3/NDUFB4/NDUFS5	11
pink	ATP5F1E	GO:0016072	rRNA metabolic process	12/167	268/18903	4.82657e-06	0.000327345	0.000311187	NOP10/RPL27/RPL35A/RPL5/RPL7/RPS14/RPS24/RPS25/RPS27/RPS6/RPS7/RRP15	12
pink	ATP5F1E	GO:0006120	mitochondrial electron transport, NADH to ubiquinone	6/167	51/18903	5.63148e-06	0.000365656	0.000347607	NDUFA1/NDUFA4/NDUFB2/NDUFB3/NDUFB4/NDUFS5	6
pink	ATP5F1E	GO:0042274	ribosomal small subunit biogenesis	7/167	78/18903	5.77656e-06	0.000365656	0.000347607	RPS14/RPS24/RPS25/RPS27/RPS27L/RPS6/RPS7	7
pink	ATP5F1E	GO:0009260	ribonucleotide biosynthetic process	11/167	234/18903	7.66794e-06	0.000469723	0.000446537	ATP5F1E/ATP5MJ/ATP5MK/ATP5PD/ATP5PF/NDUFA1/NDUFA12/NDUFB2/NDUFB3/NDUFB4/NDUFS5	11
pink	ATP5F1E	GO:0034470	ncRNA processing	15/167	439/18903	8.51504e-06	0.000505314	0.000480372	NOP10/RPL27/RPL35A/RPL5/RPL7/RPS14/RPS24/RPS25/RPS27/RPS6/RPS7/RRP15/TPRKB/TRIM71/TYW3	15
pink	ATP5F1E	GO:0046390	ribose phosphate biosynthetic process	11/167	241/18903	1.01278e-05	0.000571325	0.000543124	ATP5F1E/ATP5MJ/ATP5MK/ATP5PD/ATP5PF/NDUFA1/NDUFA12/NDUFB2/NDUFB3/NDUFB4/NDUFS5	11
pink	ATP5F1E	GO:0006164	purine nucleotide biosynthetic process	11/167	242/18903	1.053e-05	0.000571325	0.000543124	ATP5F1E/ATP5MJ/ATP5MK/ATP5PD/ATP5PF/NDUFA1/NDUFA12/NDUFB2/NDUFB3/NDUFB4/NDUFS5	11
pink	ATP5F1E	GO:0009205	purine ribonucleoside triphosphate metabolic process	11/167	242/18903	1.053e-05	0.000571325	0.000543124	ATP5F1E/ATP5MJ/ATP5MK/ATP5PD/ATP5PF/NDUFA1/NDUFA12/NDUFB2/NDUFB3/NDUFB4/NDUFS5	11
pink	ATP5F1E	GO:0009144	purine nucleoside triphosphate metabolic process	11/167	247/18903	1.27565e-05	0.000664209	0.000631422	ATP5F1E/ATP5MJ/ATP5MK/ATP5PD/ATP5PF/NDUFA1/NDUFA12/NDUFB2/NDUFB3/NDUFB4/NDUFS5	11
pink	ATP5F1E	GO:0010257	NADH dehydrogenase complex assembly	6/167	59/18903	1.32912e-05	0.000664209	0.000631422	NDUFA1/NDUFA12/NDUFB2/NDUFB3/NDUFB4/NDUFS5	6
pink	ATP5F1E	GO:0032981	mitochondrial respiratory chain complex I assembly	6/167	59/18903	1.32912e-05	0.000664209	0.000631422	NDUFA1/NDUFA12/NDUFB2/NDUFB3/NDUFB4/NDUFS5	6
pink	ATP5F1E	GO:0009199	ribonucleoside triphosphate metabolic process	11/167	249/18903	1.37555e-05	0.000669788	0.000636727	ATP5F1E/ATP5MJ/ATP5MK/ATP5PD/ATP5PF/NDUFA1/NDUFA12/NDUFB2/NDUFB3/NDUFB4/NDUFS5	11
pink	ATP5F1E	GO:0072522	purine-containing compound biosynthetic process	11/167	251/18903	1.48219e-05	0.000703668	0.000668934	ATP5F1E/ATP5MJ/ATP5MK/ATP5PD/ATP5PF/NDUFA1/NDUFA12/NDUFB2/NDUFB3/NDUFB4/NDUFS5	11
pink	ATP5F1E	GO:0036260	RNA capping	4/167	20/18903	2.54941e-05	0.00118081	0.00112253	SNRPD2/SNRPE/SNRPF/SNRPG	4
pink	ATP5F1E	GO:0009141	nucleoside triphosphate metabolic process	11/167	267/18903	2.62636e-05	0.00118749	0.00112887	ATP5F1E/ATP5MJ/ATP5MK/ATP5PD/ATP5PF/NDUFA1/NDUFA12/NDUFB2/NDUFB3/NDUFB4/NDUFS5	11
pink	ATP5F1E	GO:0022618	ribonucleoprotein complex assembly	10/167	234/18903	4.52231e-05	0.00199718	0.0018986	HSP90AA1/RPL24/RPL5/RPS14/RPS27/RPS27L/SNRPD2/SNRPE/SNRPF/SNRPG	10
pink	ATP5F1E	GO:1903241	U2-type prespliceosome assembly	4/167	24/18903	5.43927e-05	0.00234754	0.00223166	SNRPD2/SNRPE/SNRPF/SNRPG	4
pink	ATP5F1E	GO:0042273	ribosomal large subunit biogenesis	6/167	76/18903	5.69836e-05	0.00240471	0.00228601	RPL24/RPL26L1/RPL35A/RPL5/RPL7/RRP15	6
pink	ATP5F1E	GO:0071826	ribonucleoprotein complex subunit organization	10/167	242/18903	5.99786e-05	0.00247607	0.00235385	HSP90AA1/RPL24/RPL5/RPS14/RPS27/RPS27L/SNRPD2/SNRPE/SNRPF/SNRPG	10
pink	ATP5F1E	GO:0061844	antimicrobial humoral immune response mediated by antimicrobial peptide	6/167	81/18903	8.15732e-05	0.00329591	0.00313322	H2BC11/PF4/PF4V1/PPBP/RPL30/RPL39	6
pink	ATP5F1E	GO:0009165	nucleotide biosynthetic process	11/167	304/18903	8.4897e-05	0.00335874	0.00319295	ATP5F1E/ATP5MJ/ATP5MK/ATP5PD/ATP5PF/NDUFA1/NDUFA12/NDUFB2/NDUFB3/NDUFB4/NDUFS5	11
pink	ATP5F1E	GO:1901293	nucleoside phosphate biosynthetic process	11/167	306/18903	8.99859e-05	0.00348741	0.00331527	ATP5F1E/ATP5MJ/ATP5MK/ATP5PD/ATP5PF/NDUFA1/NDUFA12/NDUFB2/NDUFB3/NDUFB4/NDUFS5	11
midnightblue	ITPK1	GO:0035710	CD4-positive, alpha-beta T cell activation	7/102	115/18903	2.94238e-06	0.00491785	0.00451491	BCL3/FUT7/JUNB/RARA/RELB/TCIRG1/VSIR	7
midnightblue	ITPK1	GO:0030217	T cell differentiation	10/102	296/18903	4.55567e-06	0.00491785	0.00451491	ADAM8/BCL3/FUT7/JUNB/LILRB2/RARA/RELB/TCIRG1/TNFRSF9/VSIR	10
pink	ATP5F1E	GO:0051438	regulation of ubiquitin-protein transferase activity	5/167	56/18903	0.000134533	0.00501206	0.00476465	RPL23/RPL37/RPL5/RPS20/RPS7	5
pink	ATP5F1E	GO:1901798	positive regulation of signal transduction by p53 class mediator	4/167	30/18903	0.000134605	0.00501206	0.00476465	RPL23/RPL37/RPS20/RPS7	4
pink	ATP5F1E	GO:1990266	neutrophil migration	7/167	130/18903	0.000157377	0.00574727	0.00546358	CCL21/FCER1G/LGALS3/PF4/PF4V1/PPBP/SELENOK	7
pink	ATP5F1E	GO:0042255	ribosome assembly	5/167	61/18903	0.000202215	0.00724538	0.00688774	RPL24/RPL5/RPS14/RPS27/RPS27L	5
pink	ATP5F1E	GO:1903321	negative regulation of protein modification by small protein conjugation or removal	6/167	96/18903	0.000208975	0.00734896	0.00698621	COPS9/RPL23/RPL37/RPL5/RPS20/RPS7	6
pink	ATP5F1E	GO:0006122	mitochondrial electron transport, ubiquinol to cytochrome c	3/167	14/18903	0.000229486	0.00792354	0.00753243	UQCRB/UQCRH/UQCRQ	3
pink	ATP5F1E	GO:0008380	RNA splicing	13/167	469/18903	0.000279437	0.0094759	0.00900816	CDC40/ENY2/LGALS3/LSM3/MAGOH/PPP1R8/RPS13/RPS26/SNRPD2/SNRPE/SNRPF/SNRPG/UBL5	13
pink	ATP5F1E	GO:0097529	myeloid leukocyte migration	9/167	242/18903	0.000308525	0.0102787	0.00977137	AIF1/CCL21/FCER1G/LGALS3/PF4/PF4V1/PPBP/SELENOK/TNFSF11	9
pink	ATP5F1E	GO:0030593	neutrophil chemotaxis	6/167	106/18903	0.000357663	0.0117104	0.0111323	CCL21/FCER1G/LGALS3/PF4/PF4V1/PPBP	6
pink	ATP5F1E	GO:0097530	granulocyte migration	7/167	158/18903	0.000516863	0.016636	0.0158148	CCL21/FCER1G/LGALS3/PF4/PF4V1/PPBP/SELENOK	7
midnightblue	ITPK1	GO:0002158	osteoclast proliferation	3/102	11/18903	2.43903e-05	0.0175529	0.0161147	JUNB/TCIRG1/TNFAIP3	3
pink	ATP5F1E	GO:1902600	proton transmembrane transport	7/167	160/18903	0.000557163	0.0176342	0.0167638	ATP5F1E/ATP5PD/ATP5PF/COX17/COX7B/NDUFA4/UQCRH	7
midnightblue	ITPK1	GO:0050863	regulation of T cell activation	10/102	376/18903	3.6089e-05	0.0177065	0.0162557	ADAM8/FCHO1/FLOT2/HES1/JUNB/LILRB2/RARA/TNFRSF1B/TNFRSF9/VSIR	10
midnightblue	ITPK1	GO:0046631	alpha-beta T cell activation	7/102	174/18903	4.39428e-05	0.0177065	0.0162557	BCL3/FUT7/JUNB/RARA/RELB/TCIRG1/VSIR	7
midnightblue	ITPK1	GO:1903131	mononuclear cell differentiation	11/102	473/18903	4.92074e-05	0.0177065	0.0162557	ADAM8/BCL3/FES/FUT7/JUNB/LILRB2/RARA/RELB/TCIRG1/TNFRSF9/VSIR	11
pink	ATP5F1E	GO:0000028	ribosomal small subunit assembly	3/167	19/18903	0.000591392	0.0184107	0.0175019	RPS14/RPS27/RPS27L	3
pink	ATP5F1E	GO:0009150	purine ribonucleotide metabolic process	12/167	447/18903	0.000636705	0.0195017	0.018539	ATP5F1E/ATP5MJ/ATP5MK/ATP5PD/ATP5PF/HINT1/NDUFA1/NDUFA12/NDUFB2/NDUFB3/NDUFB4/NDUFS5	12
pink	ATP5F1E	GO:0019730	antimicrobial humoral response	6/167	125/18903	0.000857175	0.0258377	0.0245623	H2BC11/PF4/PF4V1/PPBP/RPL30/RPL39	6
pink	ATP5F1E	GO:0072331	signal transduction by p53 class mediator	7/167	173/18903	0.000884014	0.0260466	0.0247609	HINT1/RPL23/RPL37/RPL5/RPS20/RPS27L/RPS7	7
pink	ATP5F1E	GO:0031397	negative regulation of protein ubiquitination	5/167	84/18903	0.000891536	0.0260466	0.0247609	RPL23/RPL37/RPL5/RPS20/RPS7	5
pink	ATP5F1E	GO:0009259	ribonucleotide metabolic process	12/167	466/18903	0.000914304	0.026307	0.0250085	ATP5F1E/ATP5MJ/ATP5MK/ATP5PD/ATP5PF/HINT1/NDUFA1/NDUFA12/NDUFB2/NDUFB3/NDUFB4/NDUFS5	12
midnightblue	ITPK1	GO:0030098	lymphocyte differentiation	10/102	419/18903	8.91326e-05	0.027491	0.0252386	ADAM8/BCL3/FUT7/JUNB/LILRB2/RARA/RELB/TCIRG1/TNFRSF9/VSIR	10
pink	ATP5F1E	GO:0009451	RNA modification	7/167	176/18903	0.000977462	0.0277045	0.026337	NOP10/SNRPD2/SNRPE/SNRPF/SNRPG/TPRKB/TYW3	7
pink	ATP5F1E	GO:0071621	granulocyte chemotaxis	6/167	130/18903	0.00105112	0.0292298	0.027787	CCL21/FCER1G/LGALS3/PF4/PF4V1/PPBP	6
pink	ATP5F1E	GO:0000387	spliceosomal snRNP assembly	4/167	51/18903	0.00106275	0.0292298	0.027787	SNRPD2/SNRPE/SNRPF/SNRPG	4
pink	ATP5F1E	GO:0019693	ribose phosphate metabolic process	12/167	475/18903	0.00107746	0.0292298	0.027787	ATP5F1E/ATP5MJ/ATP5MK/ATP5PD/ATP5PF/HINT1/NDUFA1/NDUFA12/NDUFB2/NDUFB3/NDUFB4/NDUFS5	12
midnightblue	ITPK1	GO:0043367	CD4-positive, alpha-beta T cell differentiation	5/102	88/18903	0.000113861	0.0292701	0.0268719	BCL3/FUT7/JUNB/RARA/RELB	5
midnightblue	ITPK1	GO:1903039	positive regulation of leukocyte cell-cell adhesion	8/102	275/18903	0.000122015	0.0292701	0.0268719	ADAM8/FCHO1/FLOT2/FUT7/HES1/LILRB2/RARA/VSIR	8
pink	ATP5F1E	GO:0006163	purine nucleotide metabolic process	12/167	476/18903	0.00109699	0.0293407	0.0278924	ATP5F1E/ATP5MJ/ATP5MK/ATP5PD/ATP5PF/HINT1/NDUFA1/NDUFA12/NDUFB2/NDUFB3/NDUFB4/NDUFS5	12
pink	ATP5F1E	GO:0001510	RNA methylation	5/167	90/18903	0.0012165	0.0320851	0.0305013	SNRPD2/SNRPE/SNRPF/SNRPG/TYW3	5
pink	ATP5F1E	GO:0030595	leukocyte chemotaxis	8/167	240/18903	0.00134818	0.0350712	0.03334	AIF1/CCL21/FCER1G/LGALS3/PF4/PF4V1/PPBP/TNFSF11	8
pink	ATP5F1E	GO:0045116	protein neddylation	3/167	27/18903	0.001695	0.0434975	0.0413504	COPS9/RBX1/RPL5	3
pink	ATP5F1E	GO:1903320	regulation of protein modification by small protein conjugation or removal	8/167	252/18903	0.00183315	0.0464154	0.0441242	COPS9/HSP90AA1/RBX1/RPL23/RPL37/RPL5/RPS20/RPS7	8
pink	ATP5F1E	GO:0002227	innate immune response in mucosa	3/167	28/18903	0.00188617	0.0471294	0.044803	H2BC11/RNASE2/RPL39	3
