# Supplementary material for: Music compensates for altered gene expression in age-related cognitive disorders
Source: Sci Rep. 2023 Dec 2;13:21259. doi: 10.1038/s41598-023-48094-5 (PMC10692168; doi:10.1038/s41598-023-48094-5)
Supplement: Supplementary file 12 — Supplementary Table S12. [file 41598_2023_48094_MOESM12_ESM.xlsx]

## Sheet: Table S4_Shared DEGS MCI
Table S4. Shared differentially expressed pathways obtained from MCI vs. controls (multi-cohort study) and from TP2 vs. TP1 in ACD patients (pre-post study).
ID	Log2FC TP2 vs. TP1 in patients	Adjusted P-value TP2 vs. TP1 in patients	Log2FC MCI vs. Control	Adjusted P-value MCI vs. Control	Top 50 Adjusted P-value TP2 vs. TP1 in patients	Top 50 Adjusted P-value MCI vs. Control	Top 50 Log2FC TP2 vs. TP1 in patients	Top 50 Log2FC MCI vs. Control	Top selected
CAPNS1	-0.335695	0.0121716	0.169898	9.0564e-10	Yes	Yes	Yes	Yes	Yes
GSKIP	0.334075	0.0127802	-0.211419	3.23701e-09	Yes	Yes	Yes	Yes	Yes
NBEAL2	-0.335492	0.00513384	0.177461	4.70688e-08	Yes	Yes	Yes	Yes	Yes
INPPL1	-0.342616	0.0280636	0.169264	8.50112e-10	No	Yes	Yes	Yes	No
INTS1	-0.343448	0.0437274	0.157983	9.36136e-09	No	Yes	Yes	Yes	No
VPS9D1	-0.362361	0.0194245	0.171972	8.92228e-07	No	Yes	Yes	Yes	No
ANKMY2	0.421557	0.0096317	-0.176951	1.0612e-05	Yes	No	Yes	Yes	No
CD69	0.355699	0.00295053	-0.275044	2.98371e-06	Yes	No	Yes	Yes	No
KDM6B	-0.360829	0.00986858	0.162225	5.59049e-05	Yes	No	Yes	Yes	No
BAG6	-0.362027	0.0233108	0.189981	3.26847e-06	No	No	Yes	Yes	No
RCN3	-0.429328	0.0212111	0.156172	1.41322e-05	No	No	Yes	Yes	No
TBC1D10B	-0.343213	0.0183791	0.182631	0.000864194	No	No	Yes	Yes	No
LPAR6	0.309875	0.0130806	-0.293224	1.57709e-06	Yes	Yes	No	Yes	No
MRTFA	-0.293312	0.00937198	0.157425	2.15013e-07	Yes	Yes	No	Yes	No
PSMD10	0.258311	0.0121716	-0.176736	8.20737e-10	Yes	Yes	No	Yes	No
BNIP2	0.190665	0.0459269	-0.248409	1.62763e-09	No	Yes	No	Yes	No
CAPZA2	0.319945	0.0354344	-0.226382	4.94396e-09	No	Yes	No	Yes	No
CASP3	0.310873	0.0250238	-0.154421	1.55874e-09	No	Yes	No	Yes	No
DDX50	0.158639	0.0485483	-0.213573	1.03744e-08	No	Yes	No	Yes	No
DYNLT3	0.301778	0.03184	-0.189728	4.38468e-07	No	Yes	No	Yes	No
ELF4	-0.227744	0.0283814	0.158988	2.20745e-09	No	Yes	No	Yes	No
FCER1A	0.219394	0.0465574	-0.356815	1.07384e-06	No	Yes	No	Yes	No
HAT1	0.253977	0.0487329	-0.2252	1.82954e-08	No	Yes	No	Yes	No
JKAMP	0.280842	0.0354344	-0.155231	2.87215e-06	No	Yes	No	Yes	No
MAP3K11	-0.292669	0.0171941	0.15782	1.41973e-06	No	Yes	No	Yes	No
MRFAP1L1	0.2017	0.0265932	-0.227712	1.45414e-10	No	Yes	No	Yes	No
PLCB2	-0.297749	0.0175109	0.173238	3.91118e-08	No	Yes	No	Yes	No
PSD4	-0.274106	0.0478165	0.158535	4.80284e-08	No	Yes	No	Yes	No
PSMC6	0.213331	0.0242964	-0.236413	6.24022e-10	No	Yes	No	Yes	No
SCOC	0.293253	0.0346425	-0.326873	2.17549e-07	No	Yes	No	Yes	No
SLC35A5	0.25181	0.0386524	-0.184849	1.66477e-06	No	Yes	No	Yes	No
SRP9	0.259572	0.0163314	-0.256454	9.4315e-11	No	Yes	No	Yes	No
TRAT1	0.260413	0.0378706	-0.179264	4.28471e-09	No	Yes	No	Yes	No
VAMP7	0.314205	0.0200582	-0.203184	5.40428e-09	No	Yes	No	Yes	No
IDI1	0.272115	0.00962687	-0.168937	4.89104e-05	Yes	No	No	Yes	No
SRSF7	0.199695	0.00513384	-0.182599	0.000188048	Yes	No	No	Yes	No
ACTR3	0.25234	0.0349099	-0.155135	0.0161784	No	No	No	Yes	No
CAPZA1	0.250646	0.0386524	-0.164501	3.14449e-06	No	No	No	Yes	No
CCNC	0.28109	0.0294869	-0.172245	2.03937e-05	No	No	No	Yes	No
CTSD	-0.203665	0.0378706	0.160283	9.89565e-05	No	No	No	Yes	No
EIF4A2	0.165614	0.0460571	-0.188651	4.1391e-06	No	No	No	Yes	No
FAM3C	0.260525	0.043358	-0.16336	7.46532e-05	No	No	No	Yes	No
GNAI3	0.233447	0.0413151	-0.182298	2.38976e-05	No	No	No	Yes	No
HMGN4	0.223918	0.03254	-0.176209	7.164e-05	No	No	No	Yes	No
IFNGR1	0.28289	0.0386524	-0.193533	0.000174966	No	No	No	Yes	No
PCNP	0.246721	0.0378609	-0.155469	1.25015e-05	No	No	No	Yes	No
PRAM1	-0.216182	0.0378706	0.167846	7.88194e-06	No	No	No	Yes	No
PRKAR1A	0.215322	0.0454713	-0.159948	0.000613738	No	No	No	Yes	No
TC2N	0.313925	0.0290679	-0.212483	0.000190215	No	No	No	Yes	No
TMEM165	0.19071	0.0459269	-0.17402	0.00125455	No	No	No	Yes	No
CBX6	-0.378697	0.00513384	0.131757	5.83398e-07	Yes	Yes	Yes	No	No
GABBR1	-0.37913	0.00513384	0.116131	4.97781e-08	Yes	Yes	Yes	No	No
MKNK2	-0.331118	0.00319651	0.143369	2.40477e-07	Yes	Yes	Yes	No	No
MNT	-0.500116	0.00295053	0.129316	1.44546e-06	Yes	Yes	Yes	No	No
KHSRP	-0.368861	0.0378949	0.137211	1.03768e-06	No	Yes	Yes	No	No
ADAMTSL4	-0.506041	0.00768166	0.0671854	0.00310662	Yes	No	Yes	No	No
ARID3A	-0.364695	0.0127802	0.135616	5.39992e-05	Yes	No	Yes	No	No
ATP2A3	-0.333748	0.00742016	0.0757095	0.00179477	Yes	No	Yes	No	No
CHD4	-0.399938	0.00986858	0.146223	6.76776e-06	Yes	No	Yes	No	No
COQ10B	0.360377	0.0121716	-0.116067	2.69224e-05	Yes	No	Yes	No	No
CTDNEP1	-0.392136	0.0130806	0.0993109	0.000392707	Yes	No	Yes	No	No
FBRS	-0.386892	0.00705209	0.0830873	0.00212136	Yes	No	Yes	No	No
FHOD1	-0.453489	0.00878056	0.117063	4.71827e-06	Yes	No	Yes	No	No
HDAC7	-0.357488	0.0028288	0.0453195	0.0387445	Yes	No	Yes	No	No
MTM1	0.384173	0.00986569	-0.106414	0.00920256	Yes	No	Yes	No	No
MYO15B	-0.406891	0.00319651	0.0572895	0.0408696	Yes	No	Yes	No	No
OMA1	0.337069	0.00513384	-0.136431	4.15523e-05	Yes	No	Yes	No	No
PEX13	0.352355	0.0121716	-0.0832287	0.0124208	Yes	No	Yes	No	No
RABL6	-0.401487	0.0096317	0.0571455	0.0246715	Yes	No	Yes	No	No
SAMD1	-0.442346	0.00878056	0.086447	0.00362579	Yes	No	Yes	No	No
STAB1	-0.458849	0.00295053	0.130102	0.000735477	Yes	No	Yes	No	No
TADA1	0.40002	0.00295053	-0.0770653	0.0318971	Yes	No	Yes	No	No
TGDS	0.342488	0.0096317	-0.151093	1.38684e-05	Yes	No	Yes	No	No
ABCA2	-0.355994	0.0460571	0.0964628	0.000300868	No	No	Yes	No	No
APOBR	-0.382127	0.026895	0.0922754	0.0295631	No	No	Yes	No	No
ARFGAP1	-0.337621	0.03254	0.0716123	0.00437911	No	No	Yes	No	No
ATG2A	-0.372073	0.0200582	0.134496	0.000126964	No	No	Yes	No	No
CCDC126	0.369239	0.0171941	-0.0848602	0.0160366	No	No	Yes	No	No
FBRSL1	-0.421952	0.0163502	0.0895343	0.000830923	No	No	Yes	No	No
HBP1	0.47276	0.0183791	-0.0982146	5.60373e-06	No	No	Yes	No	No
HSF2	0.406269	0.0198967	-0.118494	0.00019748	No	No	Yes	No	No
LMBR1	0.366255	0.0330522	-0.102067	0.000560341	No	No	Yes	No	No
LRP1	-0.342434	0.0477138	0.0884653	0.0385738	No	No	Yes	No	No
MAT2A	0.368091	0.0250238	-0.0578108	0.0174049	No	No	Yes	No	No
MMP25	-0.380732	0.015241	0.0716446	0.0413295	No	No	Yes	No	No
PCNX3	-0.345319	0.0241947	0.11343	2.9239e-05	No	No	Yes	No	No
RRAGB	0.328834	0.0386524	-0.0613009	0.00790134	No	No	Yes	No	No
TRAPPC14	-0.348604	0.0449008	0.0865625	0.00293425	No	No	Yes	No	No
AK3	0.283271	0.0127802	-0.149886	2.01294e-06	Yes	Yes	No	No	No
AKNA	-0.273477	0.0130806	0.133167	8.83121e-08	Yes	Yes	No	No	No
ARHGEF2	-0.223891	0.0127802	0.111893	9.44265e-08	Yes	Yes	No	No	No
CNBP	0.252691	0.00986858	-0.113643	1.56895e-06	Yes	Yes	No	No	No
DNAJC5	-0.277907	0.0121716	0.141953	7.88703e-07	Yes	Yes	No	No	No
DIAPH1	-0.231864	0.0198967	0.152685	1.69783e-06	No	Yes	No	No	No
GAK	-0.214184	0.0477138	0.148898	5.7041e-08	No	Yes	No	No	No
KPNA6	-0.240347	0.0162976	0.153339	1.20251e-07	No	Yes	No	No	No
MLLT6	-0.304645	0.0378706	0.130425	6.5359e-07	No	Yes	No	No	No
NAE1	0.300752	0.0353438	-0.138196	2.15254e-08	No	Yes	No	No	No
NISCH	-0.221749	0.0481718	0.127955	1.0605e-07	No	Yes	No	No	No
PIAS4	-0.300824	0.0338692	0.132126	9.73113e-08	No	Yes	No	No	No
PRDX3	0.256351	0.0477138	-0.129946	5.93044e-07	No	Yes	No	No	No
RHEB	0.152798	0.0442785	-0.122428	4.43648e-07	No	Yes	No	No	No
RPAP3	0.310789	0.0208523	-0.141655	5.37396e-08	No	Yes	No	No	No
SF3B2	-0.170557	0.0485483	0.129938	2.08057e-06	No	Yes	No	No	No
TSC2	-0.227215	0.0477138	0.0979147	6.53135e-07	No	Yes	No	No	No
ABR	-0.298809	0.00714921	0.0643173	0.00127831	Yes	No	No	No	No
ARF3	-0.26377	0.0127802	0.139592	1.4821e-05	Yes	No	No	No	No
CD81	-0.27683	0.0130806	0.117709	0.000145216	Yes	No	No	No	No
G3BP2	0.212183	0.00878056	-0.0809421	0.00083892	Yes	No	No	No	No
GOLPH3	0.304465	0.0028288	-0.120067	8.95911e-06	Yes	No	No	No	No
HNRNPUL1	-0.231286	0.00986858	0.0429566	0.00520556	Yes	No	No	No	No
PPP1R18	-0.215389	0.00768166	0.104754	6.18075e-06	Yes	No	No	No	No
RXRA	-0.263884	0.00491734	0.123478	2.05506e-05	Yes	No	No	No	No
SAMD4B	-0.272325	0.00986569	0.118901	0.00116574	Yes	No	No	No	No
SLBP	0.26157	0.00936826	-0.078119	0.0171387	Yes	No	No	No	No
UFM1	0.255094	0.00986858	-0.105137	4.34614e-05	Yes	No	No	No	No
VAV1	-0.245416	0.00986858	0.074294	0.00947446	Yes	No	No	No	No
ABCA7	-0.308996	0.0354344	0.0970755	0.000705685	No	No	No	No	No
ABI1	0.211364	0.0378706	-0.0662187	0.000534617	No	No	No	No	No
ARHGEF3	0.19286	0.0386239	-0.119201	0.000574932	No	No	No	No	No
ARL6IP1	0.275671	0.0465509	-0.064589	0.0299	No	No	No	No	No
ATP2A2	-0.25979	0.0498216	0.070149	4.229e-05	No	No	No	No	No
BAP1	-0.293229	0.03254	0.116219	4.47545e-06	No	No	No	No	No
BAZ2A	-0.232589	0.0270646	0.117311	0.00111445	No	No	No	No	No
C11orf58	0.182235	0.0386524	-0.0452074	0.0160151	No	No	No	No	No
CAMK2G	-0.249735	0.0437439	0.0574487	0.0293348	No	No	No	No	No
CCDC88B	-0.328193	0.0163502	0.127164	0.00138886	No	No	No	No	No
CD47	0.159855	0.0362563	-0.139618	0.000154433	No	No	No	No	No
CDK12	-0.212096	0.0442424	0.0985348	0.00104531	No	No	No	No	No
CHMP1B	0.206727	0.0358269	-0.093442	0.00411669	No	No	No	No	No
CNOT8	0.221058	0.0487329	-0.106654	0.00313058	No	No	No	No	No
CRLF3	0.20566	0.0487329	-0.115187	0.000322167	No	No	No	No	No
CTDSP1	-0.213941	0.0134852	0.0681545	0.00679945	No	No	No	No	No
DCK	0.318021	0.0198967	-0.066076	0.0147283	No	No	No	No	No
ECHDC2	-0.242587	0.0485993	0.0941915	0.0084866	No	No	No	No	No
EIF4E	0.278652	0.0380746	-0.0371595	0.0175695	No	No	No	No	No
ELOVL5	0.21823	0.0396988	-0.145897	0.00089613	No	No	No	No	No
ENTR1	-0.301997	0.0250238	0.0381718	0.0164086	No	No	No	No	No
FAM193B	-0.276515	0.0438931	0.0497232	0.0261147	No	No	No	No	No
FAM53B	-0.264662	0.0378706	0.076264	0.000360483	No	No	No	No	No
FAS	0.298343	0.0244989	-0.132626	0.000561089	No	No	No	No	No
FBXL5	0.25101	0.0318042	-0.0796131	0.00186421	No	No	No	No	No
FEZ2	-0.262933	0.0437439	-0.13278	2.96051e-06	No	No	No	No	No
FMNL1	-0.289163	0.0175109	0.142676	0.000137199	No	No	No	No	No
GLOD4	0.203324	0.0442321	-0.0943463	0.000502932	No	No	No	No	No
GNB2	-0.259794	0.0498216	0.0837567	0.00736717	No	No	No	No	No
GRAMD1A	-0.265755	0.0413151	0.0778435	0.0115634	No	No	No	No	No
GZMK	0.229608	0.0204185	-0.142419	0.0405449	No	No	No	No	No
HNRNPA2B1	0.153669	0.0413151	-0.108927	0.000366698	No	No	No	No	No
IGF2R	-0.22347	0.0498216	0.0969597	0.0142433	No	No	No	No	No
ILRUN	-0.253881	0.0413151	0.0812725	0.000283892	No	No	No	No	No
ISOC1	0.317751	0.0322395	-0.0896794	0.0259023	No	No	No	No	No
ITGB1	0.198353	0.0378706	-0.0639843	0.0274367	No	No	No	No	No
ITK	0.18134	0.0386524	-0.103491	0.00606665	No	No	No	No	No
JADE2	-0.182312	0.0442424	0.0983949	0.000750439	No	No	No	No	No
KCNAB2	-0.248827	0.0437439	0.0573423	0.00817305	No	No	No	No	No
KDM4B	-0.294793	0.0183791	0.106423	0.00193754	No	No	No	No	No
KIF3B	-0.24723	0.0487329	0.0551866	0.00388526	No	No	No	No	No
KLHDC2	0.29662	0.0337419	-0.154355	1.70267e-05	No	No	No	No	No
MAP7D1	-0.258519	0.0367236	0.122153	1.41322e-05	No	No	No	No	No
MAT2B	0.32443	0.0130806	-0.0752975	0.00934076	No	No	No	No	No
MCUB	0.211899	0.0200589	-0.121578	5.52723e-05	No	No	No	No	No
MORC3	0.203275	0.0428304	-0.129897	0.00676354	No	No	No	No	No
MORF4L2	0.225696	0.0250238	-0.103934	0.000181673	No	No	No	No	No
MTMR6	0.201131	0.0386524	-0.151446	0.00742522	No	No	No	No	No
NCBP2	0.210901	0.0183791	-0.0694455	0.000105969	No	No	No	No	No
NPTN	0.167805	0.0463697	-0.0696348	0.0146002	No	No	No	No	No
NUP88	0.307406	0.0472185	-0.129928	3.58144e-06	No	No	No	No	No
OAT	0.31206	0.0174104	-0.0736805	0.00148356	No	No	No	No	No
OTULINL	0.281256	0.0236785	-0.100035	0.00143316	No	No	No	No	No
PCBP2	-0.258414	0.0320922	0.0556665	0.0080521	No	No	No	No	No
PGGHG	-0.29482	0.0437833	0.150397	0.00395708	No	No	No	No	No
POU2F2	-0.271443	0.0163502	0.147036	0.000195807	No	No	No	No	No
PTGER4	0.229525	0.0346425	-0.150581	0.000113867	No	No	No	No	No
RAP1B	0.328115	0.0130806	-0.0898116	0.00514816	No	No	No	No	No
RHNO1	0.264809	0.0212111	-0.132868	5.22099e-06	No	No	No	No	No
RMI1	0.276913	0.0495346	-0.0753134	0.000777899	No	No	No	No	No
RNF14	0.269683	0.0286352	-0.0619024	0.00599641	No	No	No	No	No
RNF167	-0.247987	0.0386239	0.0626706	0.0118936	No	No	No	No	No
RNF213	-0.179191	0.0358269	0.116518	4.00082e-05	No	No	No	No	No
RNF44	-0.266037	0.0331022	0.0812148	0.000681285	No	No	No	No	No
SARAF	0.208724	0.0297514	-0.118019	5.65196e-05	No	No	No	No	No
SCFD1	0.196385	0.0349099	-0.105725	8.19074e-06	No	No	No	No	No
SELENOT	0.209201	0.0499905	-0.0751044	0.000754866	No	No	No	No	No
SETD1B	-0.257654	0.0349099	0.0902412	0.000332774	No	No	No	No	No
SH3BGRL	0.221355	0.0378987	-0.0688027	0.00385216	No	No	No	No	No
SH3BP5L	-0.26027	0.0459269	0.096989	0.00242528	No	No	No	No	No
SMG5	-0.258872	0.0465509	0.112793	8.54571e-05	No	No	No	No	No
SRSF5	0.182797	0.0349099	-0.055298	0.0295129	No	No	No	No	No
TATDN2	-0.30338	0.0477138	0.0549275	0.0121966	No	No	No	No	No
TECPR1	-0.316145	0.0212895	0.0868479	0.0130476	No	No	No	No	No
TIMM21	0.254907	0.0486644	-0.0554786	0.0168777	No	No	No	No	No
TIMP2	-0.297215	0.0367267	0.12319	0.000817628	No	No	No	No	No
TMEM230	0.230453	0.0358443	-0.104602	7.70346e-05	No	No	No	No	No
TMEM94	-0.306761	0.0477138	0.110576	8.27923e-05	No	No	No	No	No
TNFRSF14	-0.182206	0.046185	0.0628727	0.00196795	No	No	No	No	No
TNIP1	-0.227114	0.0498216	0.0811371	0.015773	No	No	No	No	No
TOR1AIP1	0.229562	0.0477138	-0.0923223	0.000966238	No	No	No	No	No
TRAM1	0.207941	0.0354344	-0.148013	0.000144223	No	No	No	No	No
TUBA1B	0.269494	0.0241947	0.0969493	9.55845e-05	No	No	No	No	No
VIM	-0.21114	0.0287002	0.104853	6.54914e-05	No	No	No	No	No
VPS26A	0.275015	0.0163502	-0.108005	0.000505048	No	No	No	No	No
VPS4B	0.156927	0.0430843	-0.147947	5.18867e-06	No	No	No	No	No
ZDHHC6	0.265728	0.0287002	-0.0455039	0.0043494	No	No	No	No	No
ZFYVE21	0.225376	0.0437439	-0.0391979	0.0357739	No	No	No	No	No
ZMIZ2	-0.285317	0.0489241	0.0945351	0.000475484	No	No	No	No	No
ZZEF1	-0.233799	0.0354344	0.0764416	0.00080537	No	No	No	No	No

## Sheet: Table S4_PPI Enrichment MCI
Table S4. Enrichment analysis of the protein-protein interaction network of the shared DEGs obtained from MCI vs. controls (multi-cohort study) and from TP2 vs. TP1 in ACD patients (pre-post study).
Category	ID	Term	Observed gene count	Background gene count	FDR	Matching proteins in your network (labels)
UniProt Keywords	KW-0597	Phosphoprotein	138	8057	6.41E-11	RPAP3, HDAC7, KDM4B, ISOC1, TSC2, C11orf58, CD69, VPS4B, LRP1, PSD4, CAPNS1, RAP1B, MKNK2, KDM6B, FHOD1, PLCB2, RHEB, TRAM1, VAMP7, CAPZA1, ARID3A, HAT1, GOLPH3, PCNP, BNIP2, PPP1R18, DCK, PEX13, TRAT1, INPPL1, PRDX3, PTGER4, MAT2A, AKNA, ABR, GNB2, MAP3K11, CASP3, ELF4, KIAA0195, GAK, ARFGAP1, RMI1, SAMD4B, TNIP1, SF3B2, CAMK2G, C7orf43, MAT2B, SRSF7, EIF4A2, NCBP2, FMNL1, TUBA1B, FAM53B, NISCH,…
UniProt Keywords	KW-0007	Acetylation	65	3341	1.1E-4	RPAP3, KDM4B, MNT, C11orf58, LRP1, CAPNS1, VAMP7, RRAGB, PIAS4, CAPZA1, ACTR3, HAT1, PCNP, CTDSP1, PPP1R18, PRDX3, MAT2A, SRP9, GNB2, CASP3, GAK, ARFGAP1, RMI1, CRLF3, SF3B2, SRSF7, NCBP2, TUBA1B, NISCH, HNRNPA2B1, IGF2R, CHD4, NAE1, ATP2A3, DNAJC5, JADE2, ARHGEF2, CAPZA2, SMG5, OAT, ELOVL5, ECHDC2, RABL6, KPNA6, KIF3B, BAG6, ABI1, HMGN4, KCNAB2, IDI1, ZZEF1, AK3, PRKAR1A, ITGB1, KHSRP, DIAPH1, I…
GO Function	GO:0019899	Enzyme binding	51	2239	3.1E-4	HDAC7, TSC2, LRP1, PSD4, RHEB, TIMP2, RRAGB, PIAS4, GOLPH3, PPP1R18, TRAT1, PRDX3, ANKMY2, ABR, GNB2, MAP3K11, CASP3, TNIP1, MAT2B, FMNL1, TUBA1B, NISCH, ARHGEF3, TNFRSF14, FAS, IGF2R, CHD4, NAE1, PCBP2, ARHGEF2, SMG5, SH3BP5L, ADAMTSL4, KIF3B, BAG6, HNRNPUL1, PRKAR1A, RNF14, ITGB1, DIAPH1, TBC1D10B, CDK12, PRAM1, RXRA, EIF4E, TOR1AIP1, ATP2A2, JKAMP, GSKIP, SRSF5, VAV1
GO Process	GO:0006810	Transport	80	4353	7.1E-4	TIMM21, PSMD10, TSC2, CTSD, VPS4B, LRP1, RAP1B, SARAF, ARF3, FHOD1, PLCB2, TRAM1, VAMP7, TIMP2, ABCA7, CAPZA1, ACTR3, CD81, GOLPH3, RCN3, PEX13, INPPL1, SRP9, ARL6IP1, STAB1, GAK, ARFGAP1, CAMK2G, SRSF7, NCBP2, TUBA1B, MMP25, FAM53B, NISCH, TMEM230, ABCA2, HNRNPA2B1, CCDC88B, IGF2R, SDCCAG3, G3BP2, FAM3C, ATP2A3, DNAJC5, ARHGEF2, CAPZA2, SMG5, CD47, ZDHHC6, GNAI3, MTM1, VPS26A, KPNA6, KIF3B, ABI1…
GO Process	GO:0051234	Establishment of localization	81	4479	7.1E-4	TIMM21, PSMD10, TSC2, CTSD, VPS4B, LRP1, RAP1B, SARAF, ARF3, FHOD1, PLCB2, TRAM1, VAMP7, TIMP2, ABCA7, CAPZA1, ACTR3, CD81, GOLPH3, RCN3, PEX13, INPPL1, SRP9, ARL6IP1, STAB1, GAK, ARFGAP1, CAMK2G, SRSF7, NCBP2, TUBA1B, MMP25, FAM53B, NISCH, TMEM230, ABCA2, HNRNPA2B1, CCDC88B, IGF2R, SDCCAG3, G3BP2, FAM3C, ATP2A3, DNAJC5, ARHGEF2, CAPZA2, SMG5, CD47, ZDHHC6, GNAI3, MTM1, VPS26A, KPNA6, KIF3B, BAG6…
GO Process	GO:0051641	Cellular localization	62	2967	7.1E-4	TIMM21, TSC2, CTSD, VPS4B, RAP1B, ARF3, FHOD1, PLCB2, TRAM1, VAMP7, TIMP2, RRAGB, ABCA7, CAPZA1, ACTR3, CD81, GOLPH3, PEX13, SRP9, ARL6IP1, GAK, ARFGAP1, SRSF7, NCBP2, TUBA1B, MMP25, FAM53B, TMEM230, HNRNPA2B1, CCDC88B, IGF2R, SDCCAG3, FAM3C, ATP2A3, DNAJC5, ARHGEF2, CAPZA2, SMG5, CD47, ZDHHC6, MTM1, VPS26A, KPNA6, KIF3B, BAG6, KCNAB2, ITGB1, DIAPH1, MORC3, TBC1D10B, SCFD1, PRAM1, NBEAL2, SLBP, S…
GO Process	GO:0051649	Establishment of localization in cell	53	2375	7.1E-4	TIMM21, TSC2, CTSD, VPS4B, RAP1B, ARF3, FHOD1, PLCB2, TRAM1, VAMP7, TIMP2, CAPZA1, ACTR3, PEX13, SRP9, ARL6IP1, GAK, ARFGAP1, SRSF7, NCBP2, TUBA1B, MMP25, FAM53B, TMEM230, HNRNPA2B1, CCDC88B, IGF2R, SDCCAG3, FAM3C, ATP2A3, DNAJC5, ARHGEF2, CAPZA2, SMG5, CD47, ZDHHC6, MTM1, VPS26A, KPNA6, KIF3B, KCNAB2, ITGB1, DIAPH1, TBC1D10B, SCFD1, NBEAL2, SLBP, SELT, EIF4E, CHMP1B, ATP2A2, SRSF5, NUP88
GO Process	GO:0008104	Protein localization	47	2139	0.0021	TIMM21, PSMD10, TSC2, VPS4B, LRP1, ARF3, TRAM1, VAMP7, RRAGB, ABCA7, CD81, GOLPH3, RCN3, PEX13, SRP9, ARL6IP1, GAK, ARFGAP1, CAMK2G, SRSF7, NCBP2, FAM53B, HNRNPA2B1, SDCCAG3, G3BP2, ARHGEF2, SMG5, ZDHHC6, MTM1, VPS26A, KPNA6, KIF3B, BAG6, DIAPH1, MORC3, TBC1D10B, SCFD1, PRAM1, SLBP, SELT, EIF4E, POU2F2, CHMP1B, TOR1AIP1, SRSF5, NUP88, CTDNEP1
GO Process	GO:0033036	Macromolecule localization	52	2473	0.0021	TIMM21, PSMD10, TSC2, VPS4B, LRP1, ARF3, TRAM1, VAMP7, RRAGB, ABCA7, CD81, GOLPH3, RCN3, PEX13, SRP9, ARL6IP1, GAK, ARFGAP1, CAMK2G, SRSF7, NCBP2, FAM53B, ABCA2, HNRNPA2B1, SDCCAG3, G3BP2, ARHGEF2, SMG5, ZDHHC6, MTM1, VPS26A, KPNA6, KIF3B, BAG6, KHSRP, DIAPH1, MORC3, TBC1D10B, SCFD1, PRAM1, SLBP, SELT, RXRA, EIF4E, POU2F2, CHMP1B, TOR1AIP1, GRAMD1A, SRSF5, APOBR, NUP88, CTDNEP1
GO Component	GO:0005622	Intracellular	179	14276	0.0021	RPAP3, HDAC7, KDM4B, TIMM21, ISOC1, MNT, ZFYVE21, PSMD10, TSC2, HBP1, CTSD, VPS4B, LRP1, CAPNS1, RAP1B, MKNK2, KDM6B, SARAF, ARF3, FHOD1, PLCB2, RHEB, TRAM1, RNF167, VAMP7, TIMP2, RRAGB, PIAS4, ABCA7, CAPZA1, ACTR3, ARID3A, COQ10B, HAT1, GOLPH3, PCNP, BNIP2, RCN3, CTDSP1, FAM105A, PPP1R18, DCK, TATDN2, PEX13, INPPL1, KLHDC2, PRDX3, GLOD4, MAT2A, AKNA, ABR, SRP9, GNB2, ARL6IP1, MAP3K11, CASP3, ELF…
GO Component	GO:0005737	Cytoplasm	152	11428	0.0021	RPAP3, HDAC7, TIMM21, ISOC1, ZFYVE21, PSMD10, TSC2, CTSD, VPS4B, LRP1, CAPNS1, RAP1B, MKNK2, SARAF, ARF3, FHOD1, PLCB2, RHEB, TRAM1, RNF167, VAMP7, TIMP2, RRAGB, PIAS4, ABCA7, CAPZA1, ACTR3, ARID3A, COQ10B, HAT1, GOLPH3, BNIP2, RCN3, FAM105A, PPP1R18, DCK, PEX13, INPPL1, PRDX3, GLOD4, MAT2A, AKNA, ABR, SRP9, GNB2, ARL6IP1, MAP3K11, CASP3, ZMIZ2, STAB1, GAK, ARFGAP1, SAMD4B, TNIP1, CRLF3, CAMK2G, …
GO Component	GO:0043227	Membrane-bounded organelle	161	12427	0.0021	HDAC7, KDM4B, TIMM21, ISOC1, MNT, ZFYVE21, PSMD10, TSC2, HBP1, CTSD, VPS4B, LRP1, CAPNS1, RAP1B, MKNK2, KDM6B, SARAF, ARF3, FHOD1, RHEB, TRAM1, VAMP7, TIMP2, RRAGB, PIAS4, ABCA7, CAPZA1, ACTR3, ARID3A, CD81, COQ10B, HAT1, GOLPH3, PCNP, BNIP2, RCN3, CTDSP1, FAM105A, DCK, TATDN2, PEX13, INPPL1, KLHDC2, PRDX3, GLOD4, AKNA, SRP9, GNB2, ARL6IP1, CASP3, ELF4, ZMIZ2, STAB1, GAK, ARFGAP1, RMI1, SAMD4B, T…
GO Component	GO:0043229	Intracellular organelle	163	12528	0.0021	HDAC7, KDM4B, TIMM21, ISOC1, MNT, ZFYVE21, PSMD10, TSC2, HBP1, CTSD, VPS4B, LRP1, RAP1B, MKNK2, KDM6B, SARAF, ARF3, FHOD1, RHEB, TRAM1, VAMP7, TIMP2, RRAGB, PIAS4, ABCA7, CAPZA1, ACTR3, ARID3A, COQ10B, HAT1, GOLPH3, PCNP, BNIP2, RCN3, CTDSP1, FAM105A, PPP1R18, DCK, TATDN2, PEX13, INPPL1, KLHDC2, PRDX3, GLOD4, AKNA, SRP9, GNB2, ARL6IP1, MAP3K11, CASP3, ELF4, ZMIZ2, STAB1, GAK, ARFGAP1, RMI1, SAMD4…
GO Process	GO:0048522	Positive regulation of cellular process	91	5579	0.0026	HDAC7, MNT, PSMD10, TSC2, GZMK, CTSD, VPS4B, LRP1, CAPNS1, RAP1B, KDM6B, FHOD1, RHEB, VAMP7, TIMP2, RRAGB, PIAS4, ABCA7, ACTR3, ARID3A, CD81, GOLPH3, BNIP2, RCN3, NPTN, TRAT1, PRDX3, PTGER4, AKNA, ABR, ARL6IP1, MAP3K11, CASP3, ELF4, ZMIZ2, TNIP1, CRLF3, NCBP2, FAM53B, ARHGEF3, ABCA2, FBXL5, HNRNPA2B1, MKL1, TNFRSF14, FAS, CCDC88B, IGF2R, SDCCAG3, G3BP2, ATP2A3, ARHGEF2, CD47, IFNGR1, TADA1, HSF2,…
GO Process	GO:0046907	Intracellular transport	37	1520	0.0029	TIMM21, TSC2, VPS4B, ARF3, FHOD1, TRAM1, VAMP7, CAPZA1, PEX13, SRP9, ARL6IP1, GAK, ARFGAP1, SRSF7, NCBP2, TUBA1B, FAM53B, HNRNPA2B1, CCDC88B, SDCCAG3, ATP2A3, ARHGEF2, CAPZA2, SMG5, ZDHHC6, MTM1, VPS26A, KPNA6, KIF3B, TBC1D10B, SCFD1, SLBP, EIF4E, CHMP1B, ATP2A2, SRSF5, NUP88
UniProt Keywords	KW-0963	Cytoplasm	81	5028	0.0032	HDAC7, PSMD10, TSC2, LRP1, CAPNS1, RAP1B, MKNK2, ARF3, FHOD1, RHEB, RRAGB, ABCA7, CAPZA1, ACTR3, ARID3A, HAT1, BNIP2, FAM105A, PPP1R18, INPPL1, PRDX3, AKNA, SRP9, GNB2, MAP3K11, CASP3, GAK, ARFGAP1, SAMD4B, TNIP1, CRLF3, C7orf43, SRSF7, NCBP2, FMNL1, TUBA1B, NISCH, ARHGEF3, FBXL5, HNRNPA2B1, MKL1, CCDC88B, CHD4, SDCCAG3, PCBP2, G3BP2, ARHGEF2, SMG5, HSF2, GNAI3, MTM1, RABL6, MAP7D1, VPS26A, C6orf…
GO Component	GO:0005829	Cytosol	83	5193	0.0047	RPAP3, HDAC7, PSMD10, TSC2, VPS4B, CAPNS1, RAP1B, FHOD1, PLCB2, RHEB, RRAGB, CAPZA1, ACTR3, ARID3A, GOLPH3, BNIP2, DCK, INPPL1, PRDX3, MAT2A, AKNA, ABR, SRP9, GNB2, ARL6IP1, CASP3, GAK, ARFGAP1, SAMD4B, TNIP1, CRLF3, CAMK2G, MAT2B, EIF4A2, NCBP2, FMNL1, NISCH, ARHGEF3, FBXL5, MKL1, FAS, NAE1, PCBP2, G3BP2, DNAJC5, ARHGEF2, CAPZA2, SMG5, TADA1, MTM1, RABL6, MAP7D1, VPS26A, KIF3B, BAG6, ABI1, ATG2A…
GO Component	GO:0043226	Organelle	169	13515	0.0054	HDAC7, KDM4B, TIMM21, ISOC1, MNT, ZFYVE21, PSMD10, TSC2, HBP1, CTSD, VPS4B, LRP1, CAPNS1, RAP1B, MKNK2, KDM6B, SARAF, ARF3, FHOD1, RHEB, TRAM1, VAMP7, TIMP2, RRAGB, PIAS4, ABCA7, CAPZA1, ACTR3, ARID3A, CD81, COQ10B, HAT1, GOLPH3, PCNP, BNIP2, RCN3, CTDSP1, FAM105A, PPP1R18, DCK, TATDN2, NPTN, PEX13, INPPL1, KLHDC2, PRDX3, GLOD4, ANKMY2, AKNA, ABR, SRP9, GNB2, ARL6IP1, MAP3K11, CASP3, ELF4, ZMIZ2,…
GO Process	GO:0016241	Regulation of macroautophagy	11	174	0.0057	TSC2, CAPNS1, RHEB, RRAGB, CASP3, GNAI3, MTM1, VPS26A, FEZ2, SCFD1, SCOC
GO Process	GO:0015031	Protein transport	35	1486	0.008	TIMM21, TSC2, VPS4B, LRP1, ARF3, TRAM1, VAMP7, GOLPH3, RCN3, PEX13, SRP9, ARL6IP1, ARFGAP1, CAMK2G, SRSF7, NCBP2, FAM53B, HNRNPA2B1, SDCCAG3, ARHGEF2, SMG5, ZDHHC6, MTM1, VPS26A, KPNA6, KIF3B, TBC1D10B, SCFD1, SLBP, SELT, EIF4E, POU2F2, CHMP1B, SRSF5, NUP88
GO Process	GO:0042886	Amide transport	36	1553	0.008	TIMM21, TSC2, VPS4B, LRP1, ARF3, TRAM1, VAMP7, GOLPH3, RCN3, PEX13, SRP9, ARL6IP1, ARFGAP1, CAMK2G, SRSF7, NCBP2, FAM53B, ABCA2, HNRNPA2B1, SDCCAG3, ARHGEF2, SMG5, ZDHHC6, MTM1, VPS26A, KPNA6, KIF3B, TBC1D10B, SCFD1, SLBP, SELT, EIF4E, POU2F2, CHMP1B, SRSF5, NUP88
GO Process	GO:0045184	Establishment of protein localization	36	1564	0.008	TIMM21, TSC2, VPS4B, LRP1, ARF3, TRAM1, VAMP7, GOLPH3, RCN3, PEX13, SRP9, ARL6IP1, ARFGAP1, CAMK2G, SRSF7, NCBP2, FAM53B, HNRNPA2B1, SDCCAG3, ARHGEF2, SMG5, ZDHHC6, MTM1, VPS26A, KPNA6, KIF3B, BAG6, TBC1D10B, SCFD1, SLBP, SELT, EIF4E, POU2F2, CHMP1B, SRSF5, NUP88
GO Process	GO:0048518	Positive regulation of biological process	95	6112	0.008	HDAC7, MNT, PSMD10, TSC2, GZMK, CTSD, VPS4B, LRP1, CAPNS1, RAP1B, KDM6B, FHOD1, RHEB, VAMP7, TIMP2, RRAGB, PIAS4, ABCA7, ACTR3, ARID3A, CD81, GOLPH3, BNIP2, RCN3, NPTN, TRAT1, PRDX3, PTGER4, AKNA, ABR, ARL6IP1, MAP3K11, CASP3, ELF4, ZMIZ2, TNIP1, CRLF3, NCBP2, FAM53B, ARHGEF3, ABCA2, FBXL5, HNRNPA2B1, MKL1, TNFRSF14, FAS, CCDC88B, IGF2R, SDCCAG3, G3BP2, ATP2A3, ARHGEF2, CD47, IFNGR1, TADA1, HSF2,…
GO Process	GO:0048519	Negative regulation of biological process	86	5389	0.008	HDAC7, MNT, PSMD10, TSC2, HBP1, GZMK, VPS4B, LRP1, RAP1B, PLCB2, RHEB, RNF167, TIMP2, RRAGB, PIAS4, ABCA7, CAPZA1, ARID3A, HAT1, GOLPH3, BNIP2, CTDSP1, NPTN, TRAT1, INPPL1, PRDX3, PTGER4, AKNA, ABR, SRP9, ARL6IP1, CASP3, STAB1, GAK, SAMD4B, TNIP1, CRLF3, SRSF7, EIF4A2, NCBP2, NISCH, ABCA2, HNRNPA2B1, TNFRSF14, FAS, NAE1, PCBP2, G3BP2, FAM3C, DNAJC5, ARHGEF2, CAPZA2, SMG5, CD47, SH3BP5L, IFNGR1, G…
GO Process	GO:0051028	mRNA transport	10	148	0.008	SRSF7, NCBP2, HNRNPA2B1, G3BP2, SMG5, KHSRP, SLBP, EIF4E, SRSF5, NUP88
GO Process	GO:0071705	Nitrogen compound transport	40	1823	0.008	TIMM21, TSC2, VPS4B, LRP1, ARF3, TRAM1, VAMP7, GOLPH3, RCN3, PEX13, SRP9, ARL6IP1, ARFGAP1, CAMK2G, SRSF7, NCBP2, FAM53B, NISCH, ABCA2, HNRNPA2B1, SDCCAG3, G3BP2, ARHGEF2, SMG5, ZDHHC6, MTM1, VPS26A, KPNA6, KIF3B, KHSRP, TBC1D10B, SCFD1, SLC35A5, SLBP, SELT, EIF4E, POU2F2, CHMP1B, SRSF5, NUP88
GO Component	GO:0043231	Intracellular membrane-bounded organelle	142	10761	0.008	HDAC7, KDM4B, TIMM21, ISOC1, MNT, PSMD10, TSC2, HBP1, CTSD, VPS4B, LRP1, RAP1B, MKNK2, KDM6B, SARAF, ARF3, FHOD1, RHEB, TRAM1, VAMP7, RRAGB, PIAS4, ABCA7, ACTR3, ARID3A, COQ10B, HAT1, GOLPH3, PCNP, BNIP2, RCN3, CTDSP1, FAM105A, DCK, TATDN2, PEX13, INPPL1, KLHDC2, PRDX3, GLOD4, AKNA, SRP9, GNB2, ARL6IP1, CASP3, ELF4, ZMIZ2, GAK, ARFGAP1, RMI1, SAMD4B, TNIP1, CRLF3, SF3B2, CAMK2G, C7orf43, MAT2B, S…
GO Process	GO:0051179	Localization	88	5591	0.0086	TIMM21, PSMD10, TSC2, CTSD, VPS4B, LRP1, RAP1B, SARAF, ARF3, FHOD1, PLCB2, TRAM1, VAMP7, TIMP2, RRAGB, ABCA7, CAPZA1, ACTR3, CD81, GOLPH3, RCN3, PEX13, INPPL1, SRP9, ARL6IP1, STAB1, GAK, ARFGAP1, CAMK2G, SRSF7, NCBP2, FMNL1, TUBA1B, MMP25, FAM53B, NISCH, TMEM230, ABCA2, HNRNPA2B1, MKL1, CCDC88B, IGF2R, SDCCAG3, G3BP2, FAM3C, ATP2A3, DNAJC5, ARHGEF2, CAPZA2, SMG5, CD47, ZDHHC6, GNAI3, MTM1, VPS26A…
GO Process	GO:0016192	Vesicle-mediated transport	39	1805	0.0099	TSC2, CTSD, VPS4B, LRP1, RAP1B, ARF3, VAMP7, TIMP2, ABCA7, CAPZA1, ACTR3, CD81, GOLPH3, INPPL1, STAB1, GAK, ARFGAP1, MMP25, IGF2R, SDCCAG3, FAM3C, DNAJC5, CAPZA2, CD47, GNAI3, MTM1, VPS26A, KIF3B, ABI1, KCNAB2, MTMR6, ITGB1, DIAPH1, TBC1D10B, SCFD1, NBEAL2, CHMP1B, APOBR, VAV1
UniProt Keywords	KW-0025	Alternative splicing	135	10179	0.011	RPAP3, HDAC7, KDM4B, ZFYVE21, PSMD10, TSC2, HBP1, LRP1, PSD4, RAP1B, MKNK2, KDM6B, SARAF, ARF3, PLCB2, TRAM1, VAMP7, RRAGB, ABCA7, COQ10B, HAT1, PCNP, BNIP2, CTDSP1, RNF44, PPP1R18, NPTN, INPPL1, KLHDC2, PRDX3, MAT2A, AKNA, ABR, SRP9, GNB2, ARL6IP1, MAP3K11, ZMIZ2, STAB1, KIAA0195, GAK, ARFGAP1, TNIP1, CRLF3, CAMK2G, C7orf43, MAT2B, SRSF7, EIF4A2, LMBR1, NCBP2, FMNL1, TUBA1B, FAM53B, NISCH, ARHGE…
GO Process	GO:0071702	Organic substance transport	44	2173	0.0117	TIMM21, TSC2, VPS4B, LRP1, ARF3, TRAM1, VAMP7, ABCA7, GOLPH3, RCN3, PEX13, SRP9, ARL6IP1, ARFGAP1, CAMK2G, SRSF7, NCBP2, FAM53B, NISCH, ABCA2, HNRNPA2B1, SDCCAG3, G3BP2, ARHGEF2, SMG5, ZDHHC6, MTM1, VPS26A, KPNA6, KIF3B, KHSRP, TBC1D10B, SCFD1, SLC35A5, SLBP, SELT, RXRA, EIF4E, POU2F2, CHMP1B, GRAMD1A, SRSF5, APOBR, NUP88
GO Process	GO:0031329	Regulation of cellular catabolic process	24	875	0.0143	PSMD10, TSC2, LRP1, CAPNS1, RHEB, TIMP2, RRAGB, CD81, CASP3, SAMD4B, ABCA2, FBXL5, GNAI3, MTM1, VPS26A, BAG6, FEZ2, RNF14, KHSRP, SCFD1, PSMC6, CNOT8, VIM, SCOC
GO Process	GO:0006406	mRNA export from nucleus	8	109	0.0183	SRSF7, NCBP2, HNRNPA2B1, SMG5, SLBP, EIF4E, SRSF5, NUP88
GO Process	GO:0034248	Regulation of cellular amide metabolic process	16	456	0.0201	MKNK2, ABCA7, SRP9, CASP3, SAMD4B, EIF4A2, NCBP2, ABCA2, IFNGR1, KHSRP, CNBP, SELT, RXRA, EIF4E, CNOT8, VIM
GO Process	GO:0034613	Cellular protein localization	35	1610	0.0201	TIMM21, TSC2, ARF3, TRAM1, VAMP7, RRAGB, ABCA7, CD81, GOLPH3, PEX13, SRP9, ARL6IP1, GAK, SRSF7, NCBP2, FAM53B, HNRNPA2B1, ARHGEF2, SMG5, ZDHHC6, VPS26A, KPNA6, KIF3B, BAG6, DIAPH1, MORC3, TBC1D10B, SCFD1, PRAM1, SLBP, EIF4E, TOR1AIP1, SRSF5, NUP88, CTDNEP1
UniProt Keywords	KW-0832	Ubl conjugation	44	2383	0.0211	RPAP3, TSC2, HBP1, C11orf58, KDM6B, RNF167, RRAGB, PIAS4, ARID3A, PCNP, MAT2A, ZMIZ2, RMI1, SF3B2, SRSF7, TUBA1B, FBXL5, HNRNPA2B1, FBRS, CHD4, NAE1, PCBP2, G3BP2, HSF2, MAP7D1, DDX50, BAG6, UFM1, HNRNPUL1, RNF14, ITGB1, KHSRP, MORC3, FBRSL1, ITK, CDK12, BAP1, SLBP, RXRA, TOR1AIP1, VIM, BAZ2A, JKAMP, RNF213
GO Process	GO:0044419	Interspecies interaction between organisms	39	1899	0.0213	TSC2, VPS4B, TRAM1, VAMP7, CAPZA1, ACTR3, CD81, PRDX3, PTGER4, ABR, CASP3, ELF4, STAB1, TNIP1, SF3B2, CAMK2G, EIF4A2, HNRNPA2B1, TNFRSF14, CCDC88B, IGF2R, PCBP2, G3BP2, ARHGEF2, CAPZA2, CD47, IFNGR1, KPNA6, C6orf106, ABI1, HNRNPUL1, ITGB1, MORC3, RXRA, EIF4E, CHMP1B, ATP2A2, VIM, NUP88
GO Process	GO:0009894	Regulation of catabolic process	26	1038	0.0215	PSMD10, TSC2, LRP1, CAPNS1, RHEB, TIMP2, RRAGB, CD81, CASP3, SAMD4B, ABCA2, FBXL5, GNAI3, MTM1, VPS26A, BAG6, FEZ2, RNF14, ITGB1, KHSRP, SCFD1, PSMC6, CNOT8, VIM, NUP88, SCOC
GO Process	GO:0048523	Negative regulation of cellular process	77	4874	0.0219	HDAC7, MNT, PSMD10, TSC2, HBP1, VPS4B, LRP1, RAP1B, PLCB2, RHEB, RNF167, TIMP2, RRAGB, PIAS4, ABCA7, CAPZA1, ARID3A, HAT1, GOLPH3, BNIP2, CTDSP1, TRAT1, INPPL1, PRDX3, PTGER4, AKNA, ABR, SRP9, ARL6IP1, CASP3, GAK, SAMD4B, TNIP1, CRLF3, SRSF7, EIF4A2, NISCH, ABCA2, HNRNPA2B1, TNFRSF14, FAS, NAE1, FAM3C, DNAJC5, ARHGEF2, CAPZA2, CD47, SH3BP5L, GNAI3, MTM1, OMA1, C6orf106, BAG6, ABI1, FEZ2, UFM1, PR…
GO Process	GO:0015931	Nucleobase-containing compound transport	11	249	0.0343	SRSF7, NCBP2, HNRNPA2B1, G3BP2, SMG5, KHSRP, SLC35A5, SLBP, EIF4E, SRSF5, NUP88
GO Process	GO:0051726	Regulation of cell cycle	28	1230	0.0402	MNT, PSMD10, TSC2, HBP1, VPS4B, RHEB, RNF167, TIMP2, RRAGB, ARID3A, CTDSP1, CASP3, CRLF3, SDCCAG3, NAE1, KIF3B, DYNLT3, PRKAR1A, ITGB1, CDK12, PSMC6, BAP1, EIF4E, CCNC, CNOT8, CHMP1B, SRSF5, RHNO1
GO Function	GO:0005515	Protein binding	103	7026	0.0431	HDAC7, MNT, PSMD10, TSC2, CD69, VPS4B, LRP1, PSD4, MKNK2, KDM6B, FHOD1, RHEB, VAMP7, TIMP2, RRAGB, PIAS4, CAPZA1, ACTR3, ARID3A, CD81, HAT1, GOLPH3, PPP1R18, DCK, NPTN, TRAT1, INPPL1, PRDX3, GLOD4, MAT2A, ANKMY2, ABR, GNB2, ARL6IP1, MAP3K11, CASP3, ZMIZ2, GAK, TNIP1, MRFAP1L1, CRLF3, CAMK2G, C7orf43, MAT2B, SRSF7, FMNL1, TUBA1B, NISCH, ARHGEF3, HNRNPA2B1, MKL1, TNFRSF14, FAS, CCDC88B, IGF2R, CHD4…
GO Component	GO:0005765	Lysosomal membrane	13	373	0.0459	CTSD, LRP1, RAP1B, RHEB, VAMP7, RRAGB, GNB2, ABCA2, IGF2R, DNAJC5, GNAI3, TMEM165, TECPR1
GO Process	GO:0006913	Nucleocytoplasmic transport	11	263	0.0488	TSC2, SRSF7, NCBP2, FAM53B, HNRNPA2B1, SMG5, KPNA6, SLBP, EIF4E, SRSF5, NUP88

## Sheet: Table S4_Share DEPs MCI
Table S4. Shared differentially expressed pathways obtained from MCI vs. controls (multi-cohort study) and from TP2 vs. TP1 in ACD patients (pre-post study).
ID	Log2FC TP2 vs. TP1 in patients	Adjusted P-value TP2 vs. TP1 in patients	Log2FC MCI vs. Control	Adjusted P-value MCI vs. Control	Top 50 Adjusted P-value TP2 vs. TP1 in patients	Top 50 Adjusted P-value MCI vs. Control	Top 50 Log2FC TP2 vs. TP1 in patients	Top 50 Log2FC MCI vs. Control	Top selected
EPIGENETIC MAINTENANCE OF CHROMATIN IN TRANSCRIPTION COMPETENT CONFORMATION	-0.423204	0.000493368	0.116155	2.87546e-06	Yes	Yes	Yes	Yes	Yes
NEGATIVE REGULATION OF GLIAL CELL PROLIFERATION	-0.359447	5.13852e-05	0.0974283	5.86472e-06	Yes	Yes	Yes	Yes	Yes
PEPTIDYL ARGININE METHYLATION	0.350439	0.0045216	-0.0837516	9.85031e-06	Yes	Yes	Yes	Yes	Yes
POSITIVE REGULATION OF MONOCYTE CHEMOTAXIS	0.390098	0.00104725	-0.0687816	0.000181421	Yes	Yes	Yes	Yes	Yes
REGULATION OF DNA DIRECTED DNA POLYMERASE ACTIVITY	0.38402	0.00115841	-0.115729	1.54022e-05	Yes	Yes	Yes	Yes	Yes
REGULATION OF TRANSLATIONAL ELONGATION	0.304745	0.00405695	-0.082885	1.41675e-05	Yes	Yes	Yes	Yes	Yes
RESPONSE TO COBALT ION	0.348851	0.00338639	-0.0951726	0.000154599	Yes	Yes	Yes	Yes	Yes
ACETYL COA BIOSYNTHETIC PROCESS FROM PYRUVATE	0.465557	0.00745423	-0.10776	2.40311e-05	No	Yes	Yes	Yes	No
CELLULAR RESPONSE TO ACIDIC PH	-0.3202	0.0139751	0.0746274	0.000126744	No	Yes	Yes	Yes	No
DNA DOUBLE STRAND BREAK PROCESSING	0.337284	0.00952077	-0.102569	2.60721e-06	No	Yes	Yes	Yes	No
NEGATIVE REGULATION OF CAMP DEPENDENT PROTEIN KINASE ACTIVITY	0.313332	0.0335963	-0.102809	1.00291e-05	No	Yes	Yes	Yes	No
PEPTIDYL HISTIDINE MODIFICATION	0.375293	0.0100788	-0.0947195	4.56112e-05	No	Yes	Yes	Yes	No
POSITIVE REGULATION OF PROTEIN POLYUBIQUITINATION	0.399043	0.00970837	-0.115443	2.31057e-06	No	Yes	Yes	Yes	No
PROTEIN DENEDDYLATION	0.495073	0.00838285	-0.0937649	9.46878e-05	No	Yes	Yes	Yes	No
REGULATION OF MICROTUBULE NUCLEATION	-0.353718	0.00923967	0.11379	7.75146e-05	No	Yes	Yes	Yes	No
RIBOSOME DISASSEMBLY	0.462252	0.0049388	-0.142219	1.77042e-08	No	Yes	Yes	Yes	No
ENDOPLASMIC RETICULUM MEMBRANE ORGANIZATION	0.393135	0.000503092	-0.0826754	0.000418336	Yes	No	Yes	Yes	No
MITOCHONDRIAL DNA REPLICATION	0.362755	3.39923e-05	-0.0726273	0.00126651	Yes	No	Yes	Yes	No
MITOCHONDRIAL PROTEIN PROCESSING	0.41613	0.000430299	-0.0875165	0.000913306	Yes	No	Yes	Yes	No
NERVE GROWTH FACTOR SIGNALING PATHWAY	-0.431232	0.000792104	0.0747924	0.0006658	Yes	No	Yes	Yes	No
POSITIVE REGULATION OF GLUTAMATE SECRETION	-0.339786	0.00404468	0.0703678	0.00280383	Yes	No	Yes	Yes	No
PROTEIN LOCALIZATION TO CONDENSED CHROMOSOME	0.393425	1.54134e-05	-0.0863014	0.000345816	Yes	No	Yes	Yes	No
REGULATION OF HELICASE ACTIVITY	0.41845	0.000106438	-0.0910315	0.000485078	Yes	No	Yes	Yes	No
AMP BIOSYNTHETIC PROCESS	0.326519	0.0162727	-0.0733464	0.0122364	No	No	Yes	Yes	No
NEGATIVE REGULATION OF INTRINSIC APOPTOTIC SIGNALING PATHWAY BY P53 CLASS MEDIATOR	0.283922	0.000749018	-0.0757995	0.000104704	Yes	Yes	No	Yes	No
AMP METABOLIC PROCESS	0.268471	0.00500845	-0.0859262	0.000133385	No	Yes	No	Yes	No
CELLULAR RESPONSE TO PH	-0.211032	0.046367	0.0763874	3.81501e-06	No	Yes	No	Yes	No
COTRANSLATIONAL PROTEIN TARGETING TO MEMBRANE	0.286456	0.0089133	-0.0944693	1.01281e-05	No	Yes	No	Yes	No
CYTOPLASMIC TRANSLATIONAL ELONGATION	0.226625	0.0263833	-0.0961145	1.27374e-05	No	Yes	No	Yes	No
ENDOPLASMIC RETICULUM MANNOSE TRIMMING	-0.257698	0.0104486	0.0851507	2.83012e-05	No	Yes	No	Yes	No
HISTAMINE TRANSPORT	0.25296	0.0453431	-0.0717432	0.000211647	No	Yes	No	Yes	No
MEMBRANE RAFT ORGANIZATION	0.23822	0.0104694	0.0770398	0.000129186	No	Yes	No	Yes	No
MIRNA CATABOLIC PROCESS	-0.172026	0.0240282	0.0954811	2.75624e-05	No	Yes	No	Yes	No
NEGATIVE REGULATION OF INCLUSION BODY ASSEMBLY	-0.208638	0.0289743	0.104294	5.88345e-05	No	Yes	No	Yes	No
NEGATIVE REGULATION OF SIGNAL TRANSDUCTION BY P53 CLASS MEDIATOR	0.187964	0.0146922	-0.0775077	4.81615e-06	No	Yes	No	Yes	No
PROTEIN NEDDYLATION	0.256237	0.0438057	-0.111171	2.5007e-07	No	Yes	No	Yes	No
REGULATION OF APOPTOTIC PROCESS INVOLVED IN DEVELOPMENT	-0.25878	0.0419418	0.0898588	0.000149607	No	Yes	No	Yes	No
REGULATION OF CYTOPLASMIC TRANSLATIONAL ELONGATION	0.282532	0.0110817	-0.101696	2.75624e-05	No	Yes	No	Yes	No
REGULATION OF PROTEIN NEDDYLATION	0.294175	0.0144823	-0.10913	5.34594e-07	No	Yes	No	Yes	No
SEMAPHORIN PLEXIN SIGNALING PATHWAY INVOLVED IN NEURON PROJECTION GUIDANCE	-0.279204	0.008937	0.0770426	5.60257e-05	No	Yes	No	Yes	No
SRP DEPENDENT COTRANSLATIONAL PROTEIN TARGETING TO MEMBRANE	0.275854	0.00964333	-0.0872238	1.44447e-05	No	Yes	No	Yes	No
T CELL ACTIVATION VIA T CELL RECEPTOR CONTACT WITH ANTIGEN BOUND TO MHC MOLECULE ON ANTIGEN PRESENTING CELL	-0.232605	0.029867	0.104887	3.06934e-05	No	Yes	No	Yes	No
TRANSLATIONAL ELONGATION	0.140037	0.0431143	-0.0801083	9.64646e-07	No	Yes	No	Yes	No
DEOXYRIBONUCLEOTIDE BIOSYNTHETIC PROCESS	0.303832	0.0115851	-0.0728553	0.00545051	No	No	No	Yes	No
NEGATIVE REGULATION OF INTERFERON BETA PRODUCTION	-0.213662	0.0171321	0.07405	0.00171828	No	No	No	Yes	No
POSITIVE REGULATION OF ENDOPLASMIC RETICULUM STRESS INDUCED INTRINSIC APOPTOTIC SIGNALING PATHWAY	0.276041	0.0364078	-0.0804498	0.00242573	No	No	No	Yes	No
POSITIVE REGULATION OF MITOCHONDRIAL TRANSLATION	0.232168	0.0290169	-0.0780766	0.00579127	No	No	No	Yes	No
PURINE NUCLEOTIDE SALVAGE	0.242864	0.0479021	-0.0791132	0.00521304	No	No	No	Yes	No
REGULATION OF MITOCHONDRIAL GENE EXPRESSION	0.212666	0.03016	-0.0788365	0.00153488	No	No	No	Yes	No
TRNA METHYLATION	0.249386	0.00817604	-0.0720656	0.00154338	No	No	No	Yes	No
PEPTIDYL ARGININE MODIFICATION	0.319284	0.00189236	-0.066604	5.46024e-05	Yes	Yes	Yes	No	No
POSTREPLICATION REPAIR	0.354134	0.000952491	-0.0601924	0.00016108	Yes	Yes	Yes	No	No
ACETYL COA BIOSYNTHETIC PROCESS	0.379216	0.00471622	-0.0656755	0.00131208	Yes	No	Yes	No	No
ENDODERMAL CELL FATE COMMITMENT	0.304712	0.00094721	0.0647598	0.000906452	Yes	No	Yes	No	No
ESTABLISHMENT OF PIGMENT GRANULE LOCALIZATION	0.317927	0.00153394	-0.0438649	0.00807097	Yes	No	Yes	No	No
MAGNESIUM ION TRANSPORT	0.316446	0.000493368	-0.0559403	0.00414865	Yes	No	Yes	No	No
METHIONINE BIOSYNTHETIC PROCESS	0.340994	0.00405695	-0.0669235	0.0082694	Yes	No	Yes	No	No
MRNA METHYLATION	0.45513	4.2922e-06	-0.0610313	0.00814922	Yes	No	Yes	No	No
NEGATIVE REGULATION OF ATP METABOLIC PROCESS	-0.358108	0.00133905	0.0546029	0.00716037	Yes	No	Yes	No	No
NEGATIVE REGULATION OF NUCLEOTIDE METABOLIC PROCESS	-0.316093	0.00217609	0.0561219	0.00444252	Yes	No	Yes	No	No
PEPTIDYL TYROSINE AUTOPHOSPHORYLATION	-0.304137	0.00146873	0.0522414	0.00834002	Yes	No	Yes	No	No
POSITIVE REGULATION OF CIRCADIAN RHYTHM	0.336126	0.000107993	0.0500314	0.00955211	Yes	No	Yes	No	No
POSITIVE REGULATION OF TRANSLATIONAL INITIATION	0.310827	0.000907344	-0.054317	0.00203286	Yes	No	Yes	No	No
REGULATION OF CARDIAC CONDUCTION	-0.374846	2.22473e-05	0.0448054	0.00498797	Yes	No	Yes	No	No
REGULATION OF MONOCYTE CHEMOTAXIS	0.375935	0.00113509	-0.0451542	0.0101646	Yes	No	Yes	No	No
SULFUR AMINO ACID BIOSYNTHETIC PROCESS	0.430428	4.0944e-06	-0.043451	0.0367525	Yes	No	Yes	No	No
TOXIN TRANSPORT	0.317139	0.00330608	-0.0273473	0.0453713	Yes	No	Yes	No	No
DICARBOXYLIC ACID BIOSYNTHETIC PROCESS	0.311122	0.00625493	-0.0455445	0.0428238	No	No	Yes	No	No
ESCRT COMPLEX DISASSEMBLY	0.398853	0.0151297	-0.0630048	0.0128879	No	No	Yes	No	No
GOLGI VESICLE BUDDING	0.371378	0.0170473	-0.0591433	0.0156752	No	No	Yes	No	No
INSULIN METABOLIC PROCESS	0.306277	0.00923967	-0.0478512	0.0361462	No	No	Yes	No	No
NEGATIVE REGULATION OF GLYCOLYTIC PROCESS	-0.316722	0.00817604	0.0620715	0.00541108	No	No	Yes	No	No
NEGATIVE REGULATION OF TRANSCRIPTION FROM RNA POLYMERASE II PROMOTER IN RESPONSE TO STRESS	0.327986	0.0338333	0.0550287	0.0247795	No	No	Yes	No	No
POSITIVE REGULATION OF CALCIUM ION DEPENDENT EXOCYTOSIS	-0.307884	0.00589493	0.0578543	0.00357345	No	No	Yes	No	No
REGULATION OF ER TO GOLGI VESICLE MEDIATED TRANSPORT	0.326657	0.0144823	-0.038196	0.0278875	No	No	Yes	No	No
REGULATION OF NUCLEAR TRANSCRIBED MRNA CATABOLIC PROCESS NONSENSE MEDIATED DECAY	-0.310051	0.0210374	0.0616314	0.00544828	No	No	Yes	No	No
POSITIVE REGULATION OF G1 S TRANSITION OF MITOTIC CELL CYCLE	0.163945	0.00247227	-0.0551861	7.11669e-05	Yes	Yes	No	No	No
REGULATION OF EXTRACELLULAR MATRIX ORGANIZATION	-0.208573	0.00405695	0.0584201	6.7517e-06	Yes	Yes	No	No	No
RESPONSE TO LEUKEMIA INHIBITORY FACTOR	0.183513	0.000107993	-0.0473122	0.000191099	Yes	Yes	No	No	No
ANATOMICAL STRUCTURE HOMEOSTASIS	0.078976	0.0491357	0.0252037	0.00013995	No	Yes	No	No	No
MITOCHONDRION MORPHOGENESIS	0.184444	0.0110288	-0.0663994	2.74619e-05	No	Yes	No	No	No
NEURON PROJECTION ARBORIZATION	-0.221537	0.0117437	0.0640318	1.30158e-05	No	Yes	No	No	No
POSITIVE REGULATION OF GTPASE ACTIVITY	-0.133912	0.00923967	0.0410537	2.68374e-06	No	Yes	No	No	No
POSITIVE REGULATION OF MAP KINASE ACTIVITY	-0.136138	0.0144823	0.0526183	2.04293e-06	No	Yes	No	No	No
POSITIVE REGULATION OF REGULATED SECRETORY PATHWAY	-0.231233	0.0175181	0.0619706	3.53387e-05	No	Yes	No	No	No
PROTEIN LOCALIZATION TO CHROMOSOME CENTROMERIC REGION	0.175594	0.0496185	-0.0653496	5.10863e-05	No	Yes	No	No	No
REGULATION OF PROGRAMMED NECROTIC CELL DEATH	0.194109	0.0369742	0.0622768	0.000148996	No	Yes	No	No	No
REGULATION OF SMALL GTPASE MEDIATED SIGNAL TRANSDUCTION	-0.131845	0.0273332	0.0451355	4.71401e-06	No	Yes	No	No	No
VACUOLAR LOCALIZATION	-0.170497	0.0335963	0.0584936	3.03503e-05	No	Yes	No	No	No
ATTACHMENT OF MITOTIC SPINDLE MICROTUBULES TO KINETOCHORE	0.302661	0.00132898	-0.059301	0.00248858	Yes	No	No	No	No
DNA LIGATION	0.2552	0.00179177	0.0618466	0.00156946	Yes	No	No	No	No
EMBRYONIC BODY MORPHOGENESIS	-0.283006	0.00135143	0.0645389	0.00280939	Yes	No	No	No	No
LOCOMOTION INVOLVED IN LOCOMOTORY BEHAVIOR	0.301453	0.000952491	-0.0565865	0.0111893	Yes	No	No	No	No
LOCOMOTORY EXPLORATION BEHAVIOR	0.298141	0.00423032	-0.0427003	0.0253116	Yes	No	No	No	No
MITOTIC METAPHASE PLATE CONGRESSION	0.262548	0.00189236	-0.0381665	0.0190729	Yes	No	No	No	No
MONOCYTE CHEMOTACTIC PROTEIN 1 PRODUCTION	-0.232163	0.00150316	0.0418944	0.0271444	Yes	No	No	No	No
MRNA MODIFICATION	0.261619	0.00182312	-0.0553581	0.0108021	Yes	No	No	No	No
MYOBLAST MIGRATION	0.238279	0.00341846	-0.0409452	0.0340699	Yes	No	No	No	No
PROTEIN AUTOPROCESSING	0.22697	0.00483441	-0.0476298	0.00109241	Yes	No	No	No	No
PROTEIN DEMANNOSYLATION	-0.247061	0.00405695	0.0542737	0.00171804	Yes	No	No	No	No
REGULATION OF FATTY ACID BETA OXIDATION	-0.280467	0.00228036	0.0406401	0.0213155	Yes	No	No	No	No
REGULATION OF PHOSPHOLIPASE C ACTIVITY	-0.198022	0.000882917	0.026073	0.0391425	Yes	No	No	No	No
REGULATION OF TRIGLYCERIDE BIOSYNTHETIC PROCESS	-0.265624	0.00483441	0.0642125	0.000540426	Yes	No	No	No	No
REGULATION OF TRIGLYCERIDE METABOLIC PROCESS	-0.227109	0.00146873	0.0543169	0.000536924	Yes	No	No	No	No
ACID SECRETION	-0.136323	0.0398858	0.0438179	0.000631588	No	No	No	No	No
ACTIN FILAMENT BASED MOVEMENT	-0.158873	0.00589493	0.0260667	0.00716037	No	No	No	No	No
ACTIN FILAMENT SEVERING	-0.220535	0.0271467	0.0642137	0.00196454	No	No	No	No	No
AMINO ACID TRANSMEMBRANE TRANSPORT	0.151995	0.0363148	0.0235698	0.0114099	No	No	No	No	No
ASPARTATE FAMILY AMINO ACID BIOSYNTHETIC PROCESS	0.283126	0.0120269	-0.0431255	0.0423838	No	No	No	No	No
ASPARTATE FAMILY AMINO ACID METABOLIC PROCESS	0.213078	0.0132921	-0.0416169	0.00323871	No	No	No	No	No
ATTACHMENT OF SPINDLE MICROTUBULES TO KINETOCHORE	0.211292	0.00582817	-0.04943	0.00484427	No	No	No	No	No
BIOLOGICAL PROCESS INVOLVED IN INTRASPECIES INTERACTION BETWEEN ORGANISMS	-0.165616	0.00817604	0.0341814	0.00676837	No	No	No	No	No
BODY MORPHOGENESIS	-0.155313	0.01065	0.0375034	0.00329908	No	No	No	No	No
CELL DEATH IN RESPONSE TO OXIDATIVE STRESS	0.171641	0.00525061	-0.0245123	0.0130967	No	No	No	No	No
CELLULAR RESPONSE TO DEXAMETHASONE STIMULUS	0.189254	0.0337861	-0.034042	0.0298552	No	No	No	No	No
CELLULAR RESPONSE TO INCREASED OXYGEN LEVELS	0.242442	0.0363148	-0.0598388	0.00572627	No	No	No	No	No
CELLULAR RESPONSE TO PROSTAGLANDIN E STIMULUS	0.254556	0.0380203	-0.0557685	0.0104056	No	No	No	No	No
CELLULAR RESPONSE TO UNFOLDED PROTEIN	0.189454	0.025829	-0.0242407	0.0291656	No	No	No	No	No
CHEMICAL HOMEOSTASIS WITHIN A TISSUE	-0.213463	0.0425422	0.0389992	0.0481877	No	No	No	No	No
CHROMOSOME ORGANIZATION	0.110895	0.0151933	-0.0186026	0.0395278	No	No	No	No	No
CHROMOSOME SEGREGATION	0.105434	0.0198428	-0.0189374	0.0315587	No	No	No	No	No
COPII COATED VESICLE BUDDING	0.262069	0.00921624	-0.0339325	0.0110044	No	No	No	No	No
DENDRITIC CELL CYTOKINE PRODUCTION	-0.227765	0.00625493	-0.0444479	0.0387993	No	No	No	No	No
DNA CONFORMATION CHANGE	0.151873	0.0173839	-0.0363064	0.00444252	No	No	No	No	No
EMBRYONIC HEMOPOIESIS	-0.259369	0.00833314	0.0321208	0.042258	No	No	No	No	No
ENDOPLASMIC RETICULUM UNFOLDED PROTEIN RESPONSE	0.206841	0.00867653	-0.0389268	0.00180965	No	No	No	No	No
EPITHELIAL TUBE FORMATION	-0.128313	0.0175336	0.0229937	0.00431727	No	No	No	No	No
EPITHELIAL TUBE MORPHOGENESIS	-0.105643	0.0267724	0.0192559	0.00232079	No	No	No	No	No
ESTABLISHMENT OF SPINDLE ORIENTATION	0.132743	0.0495974	0.0309462	0.0215283	No	No	No	No	No
FC RECEPTOR SIGNALING PATHWAY	0.159086	0.0448507	0.0358716	0.0186544	No	No	No	No	No
GLIAL CELL DEVELOPMENT	-0.120606	0.0109076	0.0293134	0.00453743	No	No	No	No	No
GLUTAMINE FAMILY AMINO ACID CATABOLIC PROCESS	0.121787	0.0374269	0.0363891	0.020836	No	No	No	No	No
HEART FORMATION	0.180525	0.0320852	0.0458748	0.00175784	No	No	No	No	No
IMP METABOLIC PROCESS	0.209072	0.03016	-0.0542252	0.00880004	No	No	No	No	No
INFLAMMATORY RESPONSE TO WOUNDING	0.21765	0.0345416	0.0611074	0.0122901	No	No	No	No	No
INSULIN LIKE GROWTH FACTOR RECEPTOR SIGNALING PATHWAY	-0.277582	0.00599663	0.0424497	0.00447965	No	No	No	No	No
INTRINSIC APOPTOTIC SIGNALING PATHWAY IN RESPONSE TO OXIDATIVE STRESS	0.172757	0.0375512	-0.0424714	0.00113609	No	No	No	No	No
ISOTYPE SWITCHING TO IGG ISOTYPES	0.300058	0.0138615	-0.0511813	0.0179323	No	No	No	No	No
L ALPHA AMINO ACID TRANSMEMBRANE TRANSPORT	0.155202	0.0333258	0.0289098	0.00305066	No	No	No	No	No
LOW DENSITY LIPOPROTEIN PARTICLE CLEARANCE	0.225707	0.0310529	0.041748	0.0157389	No	No	No	No	No
MAMMARY GLAND DUCT MORPHOGENESIS	-0.181056	0.029867	0.0324331	0.0336619	No	No	No	No	No
MAMMARY GLAND EPITHELIAL CELL PROLIFERATION	-0.166302	0.0308184	0.0441316	0.00261158	No	No	No	No	No
MAMMARY GLAND MORPHOGENESIS	-0.170152	0.028214	0.0354176	0.0100188	No	No	No	No	No
METHIONINE METABOLIC PROCESS	0.227605	0.0363148	-0.0422557	0.0460893	No	No	No	No	No
MIDBODY ABSCISSION	0.231898	0.0383933	-0.063944	0.00188875	No	No	No	No	No
MITOCHONDRIAL RNA METABOLIC PROCESS	0.28708	0.00870397	-0.0450762	0.043643	No	No	No	No	No
MONOCYTE CHEMOTAXIS	0.192903	0.00802124	-0.0321575	0.00946615	No	No	No	No	No
MRNA TRANSPORT	0.127449	0.0361705	-0.0334521	0.0314085	No	No	No	No	No
NEGATIVE REGULATION OF ALPHA BETA T CELL ACTIVATION	-0.167924	0.0271816	0.0293797	0.0234949	No	No	No	No	No
NEGATIVE REGULATION OF INTRINSIC APOPTOTIC SIGNALING PATHWAY	0.170019	0.0307722	-0.036188	0.000838592	No	No	No	No	No
NEGATIVE REGULATION OF MACROPHAGE DERIVED FOAM CELL DIFFERENTIATION	-0.263485	0.0287044	0.043181	0.0439688	No	No	No	No	No
NEGATIVE REGULATION OF MAST CELL ACTIVATION	0.226277	0.0275396	0.0610261	0.00689858	No	No	No	No	No
NEGATIVE REGULATION OF METAPHASE ANAPHASE TRANSITION OF CELL CYCLE	0.151168	0.03075	-0.0402669	0.00810848	No	No	No	No	No
NEGATIVE REGULATION OF OLIGODENDROCYTE DIFFERENTIATION	0.190192	0.00923967	0.0423981	0.045016	No	No	No	No	No
NEGATIVE REGULATION OF PHOSPHOPROTEIN PHOSPHATASE ACTIVITY	-0.169684	0.0289743	0.0419923	0.0103405	No	No	No	No	No
NEURAL TUBE FORMATION	-0.145805	0.00833314	0.0219805	0.0222182	No	No	No	No	No
NEUROTRANSMITTER RECEPTOR INTERNALIZATION	-0.223842	0.0363148	0.049609	0.00616091	No	No	No	No	No
NEUROTRANSMITTER RECEPTOR TRANSPORT	-0.228361	0.0238423	0.0488928	0.00239759	No	No	No	No	No
NEUTRAL AMINO ACID TRANSPORT	0.179904	0.0339123	0.0260475	0.0395278	No	No	No	No	No
ORGANIC ACID CATABOLIC PROCESS	0.1381	0.0496185	0.0217542	0.00758715	No	No	No	No	No
ORGANIC HYDROXY COMPOUND BIOSYNTHETIC PROCESS	0.146907	0.0104075	0.0218507	0.000503979	No	No	No	No	No
OVULATION	0.165113	0.0232364	-0.0625115	0.000581304	No	No	No	No	No
PEROXISOME ORGANIZATION	0.186578	0.0460866	-0.0632561	0.000250501	No	No	No	No	No
PEROXISOME PROLIFERATOR ACTIVATED RECEPTOR SIGNALING PATHWAY	-0.153382	0.0225094	0.0497921	0.0161902	No	No	No	No	No
PHOSPHATIDYLCHOLINE CATABOLIC PROCESS	0.199665	0.0299964	0.038165	0.0425231	No	No	No	No	No
PLASMA MEMBRANE PHOSPHOLIPID SCRAMBLING	0.243915	0.0130705	0.0396942	0.0184411	No	No	No	No	No
POSITIVE REGULATION OF CELL CYCLE G1 S PHASE TRANSITION	0.118996	0.0195018	-0.0413597	0.000731856	No	No	No	No	No
POSITIVE REGULATION OF COLLAGEN METABOLIC PROCESS	-0.227354	0.00761772	0.0413923	0.0110769	No	No	No	No	No
POSITIVE REGULATION OF DENDRITIC SPINE DEVELOPMENT	0.163631	0.00733106	-0.043105	0.00261202	No	No	No	No	No
POSITIVE REGULATION OF EMBRYONIC DEVELOPMENT	-0.243677	0.0273332	0.037233	0.0319053	No	No	No	No	No
POSITIVE REGULATION OF INTERLEUKIN 17 PRODUCTION	0.235981	0.0363148	0.0325639	0.0313017	No	No	No	No	No
POSITIVE REGULATION OF LIPID CATABOLIC PROCESS	-0.220191	0.0108779	0.0446342	0.0065125	No	No	No	No	No
POSITIVE REGULATION OF MEMBRANE DEPOLARIZATION	-0.290559	0.0110288	0.0512799	0.0197538	No	No	No	No	No
POSITIVE REGULATION OF MONOCYTE CHEMOTACTIC PROTEIN 1 PRODUCTION	-0.186454	0.0368057	0.0669787	0.00374369	No	No	No	No	No
POSITIVE REGULATION OF P38MAPK CASCADE	-0.156664	0.0431593	0.0395469	0.0222788	No	No	No	No	No
POSITIVE REGULATION OF PEPTIDYL LYSINE ACETYLATION	-0.15898	0.0289743	0.0351369	0.00880139	No	No	No	No	No
POSITIVE REGULATION OF PROTEIN MODIFICATION BY SMALL PROTEIN CONJUGATION OR REMOVAL	0.225092	0.00599663	-0.0235954	0.0313872	No	No	No	No	No
POSITIVE REGULATION OF REPRODUCTIVE PROCESS	-0.131202	0.0274327	0.0243205	0.0437544	No	No	No	No	No
POSITIVE REGULATION OF VASCULATURE DEVELOPMENT	-0.0956658	0.0363148	0.0342297	0.00213816	No	No	No	No	No
PROTEIN DNA COMPLEX SUBUNIT ORGANIZATION	0.0845191	0.0454911	-0.0212997	0.00818377	No	No	No	No	No
PROTEIN HETEROTETRAMERIZATION	0.25663	0.0133133	-0.0598135	0.0081075	No	No	No	No	No
PROTEIN INSERTION INTO MITOCHONDRIAL INNER MEMBRANE	-0.248689	0.0381182	-0.066758	0.00767846	No	No	No	No	No
PROTEIN LOCALIZATION TO NUCLEAR ENVELOPE	0.297004	0.0114352	-0.0625817	0.0071694	No	No	No	No	No
PROTEIN TARGETING TO PEROXISOME	0.246191	0.0480089	-0.0491482	0.0183356	No	No	No	No	No
PURINE CONTAINING COMPOUND CATABOLIC PROCESS	0.155785	0.0223441	-0.0345278	0.00639647	No	No	No	No	No
PURINE NUCLEOSIDE MONOPHOSPHATE BIOSYNTHETIC PROCESS	0.28412	0.0178331	-0.0611154	0.0109141	No	No	No	No	No
PURINE NUCLEOSIDE MONOPHOSPHATE METABOLIC PROCESS	0.229368	0.0104203	-0.0396461	0.0125556	No	No	No	No	No
PURINE NUCLEOTIDE CATABOLIC PROCESS	0.137664	0.0476356	-0.0371247	0.00454659	No	No	No	No	No
REGULATION OF ADENYLATE CYCLASE ACTIVATING G PROTEIN COUPLED RECEPTOR SIGNALING PATHWAY	-0.233622	0.0157166	0.0493105	0.0210573	No	No	No	No	No
REGULATION OF ATP DEPENDENT ACTIVITY	0.140005	0.0158778	-0.0357133	0.00113766	No	No	No	No	No
REGULATION OF BIOMINERALIZATION	-0.100533	0.0491357	0.0252139	0.00763364	No	No	No	No	No
REGULATION OF BONE MINERALIZATION	-0.101679	0.0470501	0.021522	0.043643	No	No	No	No	No
REGULATION OF CALCIUM ION DEPENDENT EXOCYTOSIS	-0.165881	0.0276902	0.0535627	0.000231254	No	No	No	No	No
REGULATION OF CHLORIDE TRANSPORT	0.288124	0.0175336	0.0460648	0.0281369	No	No	No	No	No
REGULATION OF CIRCADIAN SLEEP WAKE CYCLE	-0.228294	0.0332874	0.0425799	0.0341089	No	No	No	No	No
REGULATION OF DNA TEMPLATED DNA REPLICATION	0.174468	0.0287667	-0.041646	0.0222788	No	No	No	No	No
REGULATION OF INTEGRIN MEDIATED SIGNALING PATHWAY	-0.221491	0.00897523	0.0428137	0.0235507	No	No	No	No	No
REGULATION OF LIPOPROTEIN LIPASE ACTIVITY	-0.175098	0.0452409	0.0685332	0.00153009	No	No	No	No	No
REGULATION OF MAMMARY GLAND EPITHELIAL CELL PROLIFERATION	-0.246864	0.0200909	0.0457631	0.00919854	No	No	No	No	No
REGULATION OF MICROGLIAL CELL ACTIVATION	0.158148	0.0333258	0.0494382	0.00820063	No	No	No	No	No
REGULATION OF MICROTUBULE DEPOLYMERIZATION	-0.222833	0.0167804	0.0441706	0.00253485	No	No	No	No	No
REGULATION OF MITOTIC SISTER CHROMATID SEGREGATION	0.144705	0.042708	-0.0449384	0.00231413	No	No	No	No	No
REGULATION OF MRNA SPLICING VIA SPLICEOSOME	0.133629	0.0363148	-0.0336687	0.0104078	No	No	No	No	No
REGULATION OF NEUROINFLAMMATORY RESPONSE	0.186886	0.0170473	0.0374214	0.0198436	No	No	No	No	No
REGULATION OF PEPTIDYL SERINE PHOSPHORYLATION OF STAT PROTEIN	0.188418	0.0369742	-0.0366259	0.045693	No	No	No	No	No
REGULATION OF PINOCYTOSIS	0.172209	0.0472269	0.0621579	0.00556701	No	No	No	No	No
REGULATION OF PROTEIN MODIFICATION BY SMALL PROTEIN CONJUGATION OR REMOVAL	0.124262	0.0258574	-0.0204715	0.0128345	No	No	No	No	No
REGULATION OF PROTEIN TARGETING	-0.11819	0.0431389	0.0217324	0.0351225	No	No	No	No	No
REGULATION OF T CELL RECEPTOR SIGNALING PATHWAY	0.202228	0.0224014	0.0313099	0.0387993	No	No	No	No	No
RESPONSE TO HYPEROXIA	0.237857	0.00691396	-0.0427594	0.0134707	No	No	No	No	No
RESPONSE TO INCREASED OXYGEN LEVELS	0.202029	0.0355343	-0.0468587	0.0034046	No	No	No	No	No
RESPONSE TO IRON ION	0.238236	0.0125807	-0.0535203	0.000718687	No	No	No	No	No
RETINA HOMEOSTASIS	0.156996	0.0175336	-0.0235303	0.0214292	No	No	No	No	No
RIBONUCLEOSIDE MONOPHOSPHATE BIOSYNTHETIC PROCESS	0.240256	0.0287654	-0.0625886	0.00153488	No	No	No	No	No
RIBONUCLEOSIDE MONOPHOSPHATE METABOLIC PROCESS	0.183111	0.0264738	-0.0460831	0.000905528	No	No	No	No	No
RIBONUCLEOTIDE CATABOLIC PROCESS	0.127193	0.0333103	-0.0328476	0.0100225	No	No	No	No	No
RNA METHYLATION	0.202892	0.00599663	-0.0655807	0.00163902	No	No	No	No	No
SECRETORY GRANULE LOCALIZATION	-0.18257	0.028214	-0.0466761	0.0369134	No	No	No	No	No
SISTER CHROMATID SEGREGATION	0.133228	0.0148706	-0.0253438	0.0333099	No	No	No	No	No
SKIN EPIDERMIS DEVELOPMENT	0.0755187	0.049557	0.024178	0.00928579	No	No	No	No	No
STRESS GRANULE ASSEMBLY	0.269532	0.00647136	-0.0678558	0.000647607	No	No	No	No	No
SYNAPTIC TRANSMISSION CHOLINERGIC	-0.153783	0.0363148	0.0353394	0.0497761	No	No	No	No	No
THIOESTER METABOLIC PROCESS	0.172632	0.0416245	-0.0226986	0.0367525	No	No	No	No	No
TROPHOBLAST CELL MIGRATION	-0.209917	0.0335963	0.054435	0.00926031	No	No	No	No	No
TUBE FORMATION	-0.133659	0.00923967	0.0225516	0.00421561	No	No	No	No	No
UBIQUINONE METABOLIC PROCESS	0.300926	0.00719155	-0.0440896	0.03996	No	No	No	No	No
VESICLE TARGETING	0.162607	0.0380203	-0.0374791	0.00251615	No	No	No	No	No

## Sheet: Table S4_Shared DEGs AD
Table S4. Shared differentially expressed genes obtained from AD vs. controls (multi-cohort study) and from TP2 vs. TP1 in ACD patients (pre-post study).
Gene	Log2FC TP2 vs. TP1 in patients	Adjusted P-value TP2 vs. TP1 in patients	Log2FC AD vs. Control	Adjusted P-value AD vs. Control	Top 50 Adjusted P-value TP2 vs. TP1 in patients	Top 50 Adjusted P-value AD vs. Control	Top 50 Log2FC TP2 vs. TP1 in patients	Top 50 Log2FC AD vs. Control	Top selected
GIGYF1	-0.52028	0.0017091	0.0547327	0.0452184	Yes	No	Yes	No	No
HDAC7	-0.357488	0.0028288	0.042395	0.0432366	Yes	No	Yes	No	No
STAB1	-0.458849	0.00295053	0.187022	4.60364e-08	Yes	Yes	Yes	Yes	Yes
MNT	-0.500116	0.00295053	0.126117	2.47722e-07	Yes	Yes	Yes	Yes	Yes
CD69	0.355699	0.00295053	-0.134341	0.0281551	Yes	No	Yes	Yes	No
MKNK2	-0.331118	0.00319651	0.0924074	0.000510295	Yes	No	Yes	No	No
RXRA	-0.263884	0.00491734	0.13154	3.18927e-06	Yes	Yes	No	Yes	No
NBEAL2	-0.335492	0.00513384	0.221675	1.17349e-13	Yes	Yes	Yes	Yes	Yes
OMA1	0.337069	0.00513384	-0.129975	7.21503e-05	Yes	Yes	Yes	Yes	Yes
CBX6	-0.378697	0.00513384	0.0718375	0.00441641	Yes	No	Yes	No	No
GABBR1	-0.37913	0.00513384	0.04909	0.0155611	Yes	No	Yes	No	No
FBRS	-0.386892	0.00705209	0.0843792	0.000556251	Yes	No	Yes	No	No
ABR	-0.298809	0.00714921	0.0722437	5.56005e-05	Yes	Yes	No	No	No
ATP2A3	-0.333748	0.00742016	0.0596116	0.00893474	Yes	No	Yes	No	No
PPP1R18	-0.215389	0.00768166	0.105164	2.49893e-06	Yes	Yes	No	No	No
ADAMTSL4	-0.506041	0.00768166	0.0626607	0.0034063	Yes	No	Yes	No	No
FHOD1	-0.453489	0.00878056	0.126138	8.85489e-09	Yes	Yes	Yes	Yes	Yes
SAMD1	-0.442346	0.00878056	0.0597159	0.046762	Yes	No	Yes	No	No
MRTFA	-0.293312	0.00937198	0.124505	1.58796e-05	Yes	Yes	No	Yes	No
ANKMY2	0.421557	0.0096317	-0.143275	0.000518542	Yes	No	Yes	Yes	No
MTM1	0.384173	0.00986569	-0.10085	0.0113013	Yes	No	Yes	No	No
SAMD4B	-0.272325	0.00986569	0.0769008	0.0320383	Yes	No	No	No	No
CNBP	0.252691	0.00986858	-0.0882677	0.000200449	Yes	No	No	No	No
KDM6B	-0.360829	0.00986858	0.125678	0.00118122	Yes	No	Yes	Yes	No
UFM1	0.255094	0.00986858	-0.063352	0.0253291	Yes	No	No	No	No
VAV1	-0.245416	0.00986858	0.0667281	0.0364802	Yes	No	No	No	No
PSMD10	0.258311	0.0121716	-0.137223	1.49461e-07	Yes	Yes	No	Yes	No
DNAJC5	-0.277907	0.0121716	0.11113	0.000195118	Yes	No	No	No	No
CAPNS1	-0.335695	0.0121716	0.0902776	0.00063916	Yes	No	Yes	No	No
ARID3A	-0.364695	0.0127802	0.162384	4.2728e-07	Yes	Yes	Yes	Yes	Yes
ARHGEF2	-0.223891	0.0127802	0.102957	6.68796e-07	Yes	Yes	No	No	No
AK3	0.283271	0.0127802	-0.122189	6.79603e-05	Yes	Yes	No	Yes	No
ARF3	-0.26377	0.0127802	0.108477	0.000345586	Yes	No	No	No	No
GSKIP	0.334075	0.0127802	-0.118059	0.000615238	Yes	No	Yes	Yes	No
AKNA	-0.273477	0.0130806	0.105055	6.37756e-06	Yes	Yes	No	No	No
CTDNEP1	-0.392136	0.0130806	0.0906709	0.000314185	Yes	No	Yes	No	No
TNK2	-0.400167	0.0130806	0.0461752	0.0137496	Yes	No	Yes	No	No
PPP1R12C	-0.358033	0.0130806	0.0745141	0.0160771	Yes	No	Yes	No	No
CTDSP1	-0.213941	0.0134852	0.0872593	8.51057e-05	Yes	Yes	No	No	No
MMP25	-0.380732	0.015241	0.117583	0.000146741	Yes	No	Yes	Yes	No
KPNA6	-0.240347	0.0162976	0.0792892	0.00616487	Yes	No	No	No	No
SRP9	0.259572	0.0163314	-0.133174	0.000596297	Yes	No	No	Yes	No
RFLNB	-0.27461	0.0163502	0.116111	0.0196323	Yes	No	No	No	No
ZSCAN26	0.336758	0.0163502	-0.0586201	0.0210744	Yes	No	Yes	No	No
MAP3K11	-0.292669	0.0171941	0.150922	4.41357e-07	Yes	Yes	No	Yes	No
PLCB2	-0.297749	0.0175109	0.142074	9.85056e-07	Yes	Yes	No	Yes	No
FMNL1	-0.289163	0.0175109	0.130389	0.00010102	Yes	Yes	No	Yes	No
KDM4B	-0.294793	0.0183791	0.0725287	0.0323724	Yes	No	No	No	No
AGER	-0.388433	0.0190712	0.0634924	0.00308333	Yes	No	Yes	No	No
VPS9D1	-0.362361	0.0194245	0.199932	3.4681e-09	Yes	Yes	Yes	Yes	Yes
ATG2A	-0.372073	0.0200582	0.152883	3.84281e-06	No	Yes	Yes	Yes	No
VAMP7	0.314205	0.0200582	-0.162773	0.000140007	No	No	Yes	Yes	No
RPAP3	0.310789	0.0208523	-0.129874	2.11747e-08	No	Yes	Yes	Yes	No
RCN3	-0.429328	0.0212111	0.0994638	0.00324511	No	No	Yes	No	No
RHNO1	0.264809	0.0212111	-0.0719229	0.010411	No	No	No	No	No
TECPR1	-0.316145	0.0212895	0.0736923	0.0206681	No	No	Yes	No	No
B4GALT5	-0.247878	0.0241947	0.170346	0.000109336	No	No	No	Yes	No
PCNX3	-0.345319	0.0241947	0.0832599	0.000853598	No	No	Yes	No	No
PSMC6	0.213331	0.0242964	-0.179328	2.85784e-07	No	Yes	No	Yes	No
FAS	0.298343	0.0244989	-0.0968419	0.0215075	No	No	No	No	No
NACC2	-0.247797	0.0246324	0.116016	4.43764e-07	No	Yes	No	No	No
CASP3	0.310873	0.0250238	-0.0881596	0.000354084	No	No	Yes	No	No
MORF4L2	0.225696	0.0250238	-0.0958106	0.000432997	No	No	No	No	No
MRFAP1L1	0.2017	0.0265932	-0.169735	4.72848e-07	No	Yes	No	Yes	No
APOBR	-0.382127	0.026895	0.111404	0.00548187	No	No	Yes	No	No
INPPL1	-0.342616	0.0280636	0.092882	0.00153089	No	No	Yes	No	No
ELF4	-0.227744	0.0283814	0.13889	1.08963e-07	No	Yes	No	Yes	No
RNF14	0.269683	0.0286352	-0.0825968	7.23312e-05	No	Yes	No	No	No
ADAM19	-0.232568	0.0287002	0.103281	5.23704e-06	No	Yes	No	No	No
VIM	-0.21114	0.0287002	0.169108	2.76419e-05	No	Yes	No	Yes	No
TC2N	0.313925	0.0290679	-0.143912	0.0355644	No	No	Yes	Yes	No
FPR2	0.309151	0.0314377	0.107695	0.028848	No	No	Yes	No	No
DYNLT3	0.301778	0.03184	-0.11988	0.00103045	No	No	Yes	Yes	No
ARFGAP1	-0.337621	0.03254	0.0545644	0.0273328	No	No	Yes	No	No
RNF44	-0.266037	0.0331022	0.0808843	0.000399796	No	No	No	No	No
KLHDC2	0.29662	0.0337419	-0.128452	0.015525	No	No	No	Yes	No
FBL	-0.284484	0.033848	-0.128616	1.65593e-05	No	Yes	No	Yes	No
PIAS4	-0.300824	0.0338692	0.0726888	0.00634154	No	No	Yes	No	No
SCOC	0.293253	0.0346425	-0.141778	0.0295857	No	No	No	Yes	No
SCFD1	0.196385	0.0349099	-0.130927	5.86831e-07	No	Yes	No	Yes	No
SETD1B	-0.257654	0.0349099	0.0715836	0.00245045	No	No	No	No	No
SRSF5	0.182797	0.0349099	-0.0656125	0.00683447	No	No	No	No	No
NAE1	0.300752	0.0353438	-0.107004	4.46329e-06	No	Yes	No	No	No
ZZEF1	-0.233799	0.0354344	0.100211	1.70721e-06	No	Yes	No	No	No
ABCA7	-0.308996	0.0354344	0.116652	5.81659e-06	No	Yes	Yes	No	No
RNF213	-0.179191	0.0358269	0.0643172	0.0278809	No	No	No	No	No
TMEM230	0.230453	0.0358443	-0.0927561	0.00904925	No	No	No	No	No
MAP7D1	-0.258519	0.0367236	0.0932514	0.00115908	No	No	No	No	No
TIMP2	-0.297215	0.0367267	0.15088	1.00945e-05	No	Yes	No	Yes	No
PCNP	0.246721	0.0378609	-0.0843569	0.0175172	No	No	No	No	No
TRAT1	0.260413	0.0378706	-0.133864	1.08361e-06	No	Yes	No	Yes	No
CTSD	-0.203665	0.0378706	0.150518	4.99673e-05	No	Yes	No	Yes	No
PRAM1	-0.216182	0.0378706	0.142806	5.62725e-05	No	Yes	No	Yes	No
MLLT6	-0.304645	0.0378706	0.0895635	0.00134365	No	No	Yes	No	No
FAM53B	-0.264662	0.0378706	0.050861	0.0249183	No	No	No	No	No
AUH	0.246013	0.0386239	-0.0698162	0.0111381	No	No	No	No	No
ARHGEF3	0.19286	0.0386239	-0.0901067	0.0115565	No	No	No	No	No
C1orf122	-0.226811	0.0386524	0.0501514	0.0314384	No	No	No	No	No
PREX1	-0.196026	0.0404083	0.0879731	0.000969872	No	No	No	No	No
GRAMD1A	-0.265755	0.0413151	0.0954924	0.00253521	No	No	No	No	No
P2RY10	0.227528	0.0425808	-0.12564	7.67143e-05	No	Yes	No	Yes	No
FAM3C	0.260525	0.043358	-0.0929907	0.0200205	No	No	No	No	No
ANO6	0.268906	0.0436679	0.0574693	0.0299112	No	No	No	No	No
INTS1	-0.343448	0.0437274	0.117598	3.49031e-05	No	Yes	Yes	Yes	No
CAMK2G	-0.249735	0.0437439	0.0817604	0.00164367	No	No	No	No	No
ZFYVE21	0.225376	0.0437439	-0.0524944	0.00262481	No	No	No	No	No
PGGHG	-0.29482	0.0437833	0.233853	4.84306e-08	No	Yes	No	Yes	No
FAM193B	-0.276515	0.0438931	0.0444428	0.0428387	No	No	No	No	No
GLOD4	0.203324	0.0442321	-0.103904	0.00107097	No	No	No	No	No
TRAPPC14	-0.348604	0.0449008	0.17275	1.04756e-12	No	Yes	Yes	Yes	No
SH3BP5L	-0.26027	0.0459269	0.117666	6.78257e-05	No	Yes	No	Yes	No
BNIP2	0.190665	0.0459269	-0.0956261	0.0186864	No	No	No	No	No
ABCA2	-0.355994	0.0460571	0.105474	1.39018e-05	No	Yes	Yes	No	No
EIF4A2	0.165614	0.0460571	-0.144674	0.00137984	No	No	No	Yes	No
TNFRSF14	-0.182206	0.046185	0.0483018	0.0441874	No	No	No	No	No
FCER1A	0.219394	0.0465574	-0.361329	4.33153e-08	No	Yes	No	Yes	No
PGRMC1	0.260371	0.0471883	-0.0869459	0.0342007	No	No	No	No	No
NUP88	0.307406	0.0472185	-0.174315	1.87824e-09	No	Yes	Yes	Yes	No
GAK	-0.214184	0.0477138	0.0956961	0.00106837	No	No	No	No	No
TMEM94	-0.306761	0.0477138	0.0773793	0.0050319	No	No	Yes	No	No
LRP1	-0.342434	0.0477138	0.107838	0.00912838	No	No	Yes	No	No
TSC2	-0.227215	0.0477138	0.0505958	0.00959494	No	No	No	No	No
PRDX3	0.256351	0.0477138	-0.0650456	0.0163684	No	No	No	No	No
PSD4	-0.274106	0.0478165	0.143961	7.16244e-07	No	Yes	No	Yes	No
NISCH	-0.221749	0.0481718	0.0871744	3.86663e-05	No	Yes	No	No	No
DDX50	0.158639	0.0485483	-0.19864	4.12673e-08	No	Yes	No	Yes	No
TIMM21	0.254907	0.0486644	-0.0615683	0.00443224	No	No	No	No	No
HAT1	0.253977	0.0487329	-0.169608	7.38705e-06	No	Yes	No	Yes	No
IGF2R	-0.22347	0.0498216	0.142834	9.21482e-05	No	Yes	No	Yes	No
GNB2	-0.259794	0.0498216	0.108887	0.000224156	No	No	No	No	No
ATP2A2	-0.25979	0.0498216	0.0619443	0.0010099	No	No	No	No	No

## Sheet: Table S4_PPI Enrichment AD
Table S4. Enrichment analysis of the protein-protein interaction network of the shared DEGs obtained from AD vs. controls (multi-cohort study) and from TP2 vs. TP1 in ACD patients (pre-post study).
Category	ID	Term	Observed gene count	Background gene count	FDR	Matching proteins in your network (labels)
UniProt Keywords	KW-0597	Phosphoprotein	90	8057	1.43E-7	RPAP3, HDAC7, KDM4B, PGRMC1, TSC2, FBL, CD69, LRP1, PSD4, CAPNS1, MKNK2, KDM6B, FHOD1, PLCB2, VAMP7, PPP1R12C, ARID3A, HAT1, PCNP, BNIP2, PPP1R18, GIGYF1, TRAT1, INPPL1, PRDX3, AKNA, ABR, GNB2, MAP3K11, CASP3, ELF4, KIAA0195, GAK, ARFGAP1, SAMD4B, CAMK2G, C7orf43, EIF4A2, FMNL1, FAM101B, FAM53B, NISCH, ARHGEF3, TMEM230, ABCA2, MKL1, PCNXL3, TNFRSF14, FAS, FBRS, IGF2R, ATP2A3, DNAJC5, ARHGEF2, SH3…
GO Function	GO:0019899	Enzyme binding	36	2239	0.0015	HDAC7, TSC2, FBL, LRP1, PSD4, TIMP2, PIAS4, PPP1R12C, PPP1R18, NACC2, TRAT1, PRDX3, ANKMY2, ABR, GNB2, MAP3K11, CASP3, FMNL1, NISCH, ARHGEF3, TNFRSF14, FAS, IGF2R, NAE1, ARHGEF2, SH3BP5L, ADAMTSL4, PREX1, TNK2, RNF14, PRAM1, RXRA, ATP2A2, GSKIP, SRSF5, VAV1
GO Function	GO:0038024	Cargo receptor activity	6	73	0.0233	LRP1, ABCA7, STAB1, AGER, APOBR, FPR2
Reactome Pathways	HSA-204998	Cell death signalling via NRAGE, NRIF and NADE	6	75	0.0361	ABR, CASP3, ARHGEF3, ARHGEF2, PREX1, VAV1
Reactome Pathways	HSA-416482	G alpha (12/13) signalling events	6	79	0.0361	ABR, GNB2, ARHGEF3, ARHGEF2, PREX1, VAV1
Reactome Pathways	HSA-193648	NRAGE signals death through JNK	5	58	0.0417	ABR, ARHGEF3, ARHGEF2, PREX1, VAV1
Reactome Pathways	HSA-73887	Death Receptor Signalling	7	140	0.0417	ABR, CASP3, ARHGEF3, FAS, ARHGEF2, PREX1, VAV1
UniProt Keywords	KW-0344	Guanine-nucleotide releasing factor	7	162	0.0467	PSD4, ABR, ARHGEF3, ARHGEF2, SH3BP5L, PREX1, VAV1

## Sheet: Table S4_Share DEPs AD
Table S4. Shared differentially expressed pathways obtained from AD vs. controls (multi-cohort study) and from TP2 vs. TP1 in ACD patients (pre-post study).
ID	Log2FC TP2 vs. TP1 in patients	Adjusted P-value TP2 vs. TP1 in patients	Log2FC AD vs. Control	Adjusted P-value AD vs. Control	Top 50 Adjusted P-value TP2 vs. TP1 in patients	Top 50 Adjusted P-value AD vs. Control	Top 50 Log2FC TP2 vs. TP1 in patients	Top 50 Log2FC AD vs. Control	Top selected
ACETYL COA BIOSYNTHETIC PROCESS	0.379216	0.00471622	-0.0649318	0.000217296	Yes	No	Yes	Yes	No
ACETYL COA BIOSYNTHETIC PROCESS FROM PYRUVATE	0.465557	0.00745423	-0.0852747	0.000117029	No	Yes	Yes	Yes	No
ACID SECRETION	-0.136323	0.0398858	0.0371153	0.000778818	No	No	No	No	No
ACTIN FILAMENT BASED MOVEMENT	-0.158873	0.00589493	0.0243004	0.00418483	No	No	No	No	No
ACTIN FILAMENT SEVERING	-0.220535	0.0271467	0.0835281	5.13611e-06	No	Yes	No	Yes	No
AMMONIUM ION METABOLIC PROCESS	0.226722	0.0146034	0.0336489	0.0224188	No	No	No	No	No
AMP BIOSYNTHETIC PROCESS	0.326519	0.0162727	-0.0842207	0.00084703	No	No	Yes	Yes	No
AMP METABOLIC PROCESS	0.268471	0.00500845	-0.0797807	4.57297e-05	Yes	Yes	No	Yes	No
ANATOMICAL STRUCTURE HOMEOSTASIS	0.078976	0.0491357	0.0117471	0.0485592	No	No	No	No	No
APOPTOTIC DNA FRAGMENTATION	-0.256994	0.01065	0.0373661	0.0150945	No	No	No	No	No
ASPARTATE FAMILY AMINO ACID METABOLIC PROCESS	0.213078	0.0132921	-0.0288571	0.0235465	No	No	No	No	No
ATTACHMENT OF MITOTIC SPINDLE MICROTUBULES TO KINETOCHORE	0.302661	0.00132898	-0.0432024	0.0171849	Yes	No	Yes	No	No
ATTACHMENT OF SPINDLE MICROTUBULES TO KINETOCHORE	0.211292	0.00582817	-0.0409707	0.0092171	No	No	No	No	No
BIOLOGICAL PROCESS INVOLVED IN INTRASPECIES INTERACTION BETWEEN ORGANISMS	-0.165616	0.00817604	0.0238524	0.0313948	No	No	No	No	No
CELL CELL ADHESION MEDIATED BY CADHERIN	-0.19474	0.0155866	0.0386748	0.00537658	No	No	No	No	No
CELLULAR DEFENSE RESPONSE	0.22181	0.0323899	0.0309107	0.0117166	No	No	No	No	No
CELLULAR RESPONSE TO ACIDIC PH	-0.3202	0.0139751	0.0603289	0.000459842	No	No	Yes	Yes	No
CELLULAR RESPONSE TO CARBOHYDRATE STIMULUS	-0.145091	0.00462408	0.0188987	0.00593154	Yes	No	No	No	No
CELLULAR RESPONSE TO OXYGEN LEVELS	0.118045	0.0274718	0.0365859	9.09843e-06	No	Yes	No	No	No
CELLULAR RESPONSE TO PH	-0.211032	0.046367	0.0375907	0.009593	No	No	No	No	No
CHONDROCYTE PROLIFERATION	0.173752	0.0491357	0.0300417	0.0473219	No	No	No	No	No
CHROMOSOME ORGANIZATION	0.110895	0.0151933	-0.0305269	0.000114267	No	Yes	No	No	No
CHROMOSOME SEGREGATION	0.105434	0.0198428	-0.021175	0.0063095	No	No	No	No	No
COPII COATED VESICLE CARGO LOADING	0.410492	0.00547747	0.0501827	0.0130024	No	No	Yes	No	No
COTRANSLATIONAL PROTEIN TARGETING TO MEMBRANE	0.286456	0.0089133	-0.0469373	0.0124812	No	No	No	No	No
CYTOPLASMIC TRANSLATIONAL ELONGATION	0.226625	0.0263833	-0.0657696	0.000470975	No	No	No	Yes	No
DENTATE GYRUS DEVELOPMENT	0.289321	0.0114352	-0.0414586	0.0171645	No	No	Yes	No	No
DEOXYRIBONUCLEOTIDE BIOSYNTHETIC PROCESS	0.303832	0.0115851	-0.0576863	0.0111235	No	No	Yes	No	No
DICARBOXYLIC ACID BIOSYNTHETIC PROCESS	0.311122	0.00625493	-0.061997	0.00113952	No	No	Yes	Yes	No
DNA BIOSYNTHETIC PROCESS	0.137454	0.0152511	-0.0299509	0.000129891	No	Yes	No	No	No
DNA CONFORMATION CHANGE	0.151873	0.0173839	-0.0547155	5.79254e-07	No	Yes	No	No	No
DNA DOUBLE STRAND BREAK PROCESSING	0.337284	0.00952077	-0.0697217	0.000189241	No	No	Yes	Yes	No
DNA STRAND ELONGATION INVOLVED IN DNA REPLICATION	0.338178	0.00947837	-0.0442558	0.0493465	No	No	Yes	No	No
EMBRYONIC AXIS SPECIFICATION	0.222311	0.00128863	0.022401	0.0317043	Yes	No	No	No	No
EMBRYONIC BODY MORPHOGENESIS	-0.283006	0.00135143	0.0587435	0.00109033	Yes	No	No	Yes	No
ENDOPLASMIC RETICULUM MANNOSE TRIMMING	-0.257698	0.0104486	0.0636791	0.000330276	No	No	No	Yes	No
EPIGENETIC MAINTENANCE OF CHROMATIN IN TRANSCRIPTION COMPETENT CONFORMATION	-0.423204	0.000493368	0.067274	0.00196462	Yes	No	Yes	Yes	No
EPITHELIAL TUBE FORMATION	-0.128313	0.0175336	0.0145036	0.038912	No	No	No	No	No
FC RECEPTOR SIGNALING PATHWAY	0.159086	0.0448507	0.0450265	0.000600435	No	No	No	No	No
GLIAL CELL DEVELOPMENT	-0.120606	0.0109076	0.0319103	0.000484623	No	No	No	No	No
GMP BIOSYNTHETIC PROCESS	0.288198	0.0235964	-0.0538838	0.0241186	No	No	No	No	No
GMP METABOLIC PROCESS	0.287746	0.000503092	-0.0288411	0.0431008	Yes	No	No	No	No
HEART FORMATION	0.180525	0.0320852	0.0394739	0.00250185	No	No	No	No	No
HISTAMINE TRANSPORT	0.25296	0.0453431	-0.0398808	0.0164839	No	No	No	No	No
IMP METABOLIC PROCESS	0.209072	0.03016	-0.0426667	0.016291	No	No	No	No	No
INFLAMMATORY RESPONSE TO WOUNDING	0.21765	0.0345416	0.0794831	0.000108439	No	Yes	No	Yes	No
INSULIN LIKE GROWTH FACTOR RECEPTOR SIGNALING PATHWAY	-0.277582	0.00599663	0.0316989	0.0146819	No	No	No	No	No
ISOTYPE SWITCHING TO IGG ISOTYPES	0.300058	0.0138615	-0.045969	0.0129761	No	No	Yes	No	No
L ALPHA AMINO ACID TRANSMEMBRANE TRANSPORT	0.155202	0.0333258	0.0182815	0.0274397	No	No	No	No	No
LEUKOCYTE TETHERING OR ROLLING	0.212555	0.0287667	0.0277392	0.0297938	No	No	No	No	No
MACROPINOCYTOSIS	-0.344848	0.00797918	0.0682613	0.00233502	No	No	Yes	Yes	No
MAMMARY GLAND EPITHELIAL CELL PROLIFERATION	-0.166302	0.0308184	0.0520536	5.45636e-05	No	Yes	No	No	No
MAMMARY GLAND MORPHOGENESIS	-0.170152	0.028214	0.0308242	0.00959623	No	No	No	No	No
MEMBRANE RAFT ORGANIZATION	0.23822	0.0104694	0.0787931	4.22317e-06	No	Yes	No	Yes	No
METAPHASE PLATE CONGRESSION	0.24149	0.00132898	-0.0321064	0.00697455	Yes	No	No	No	No
MIDBODY ABSCISSION	0.231898	0.0383933	-0.0432504	0.0127168	No	No	No	No	No
MIRNA CATABOLIC PROCESS	-0.172026	0.0240282	0.100579	3.29988e-07	No	Yes	No	Yes	No
MISMATCH REPAIR	0.312149	4.2922e-06	-0.0619209	1.70309e-05	Yes	Yes	Yes	Yes	Yes
MITOCHONDRIAL DNA REPLICATION	0.362755	3.39923e-05	-0.0618391	0.00135805	Yes	No	Yes	Yes	No
MITOCHONDRIAL PROTEIN PROCESSING	0.41613	0.000430299	-0.0821075	0.000287645	Yes	No	Yes	Yes	No
MITOCHONDRIAL RNA METABOLIC PROCESS	0.28708	0.00870397	-0.0580195	0.00285009	No	No	No	No	No
MITOCHONDRION MORPHOGENESIS	0.184444	0.0110288	-0.0709375	1.81125e-07	No	Yes	No	Yes	No
MITOTIC METAPHASE PLATE CONGRESSION	0.262548	0.00189236	-0.0373559	0.00945874	Yes	No	No	No	No
MONOCYTE ACTIVATION	-0.258897	0.0377033	0.0732004	0.000102148	No	Yes	No	Yes	No
MRNA EXPORT FROM NUCLEUS	0.222112	0.00228036	-0.0583127	5.63993e-05	Yes	Yes	No	No	No
MRNA MODIFICATION	0.261619	0.00182312	-0.0461885	0.0163219	Yes	No	No	No	No
MRNA TRANSPORT	0.127449	0.0361705	-0.0487572	0.000219039	No	No	No	No	No
MYOBLAST MIGRATION	0.238279	0.00341846	-0.0373917	0.0232103	Yes	No	No	No	No
NEGATIVE REGULATION OF ALPHA BETA T CELL ACTIVATION	-0.167924	0.0271816	0.0386135	0.000634608	No	No	No	No	No
NEGATIVE REGULATION OF ATP METABOLIC PROCESS	-0.358108	0.00133905	0.0442448	0.0136703	Yes	No	Yes	No	No
NEGATIVE REGULATION OF CAMP DEPENDENT PROTEIN KINASE ACTIVITY	0.313332	0.0335963	-0.0599562	0.00345044	No	No	Yes	Yes	No
NEGATIVE REGULATION OF CELLULAR RESPIRATION	0.30017	0.0273332	-0.0422165	0.0317259	No	No	Yes	No	No
NEGATIVE REGULATION OF DNA REPLICATION	0.222697	0.0166672	-0.0328613	0.0181077	No	No	No	No	No
NEGATIVE REGULATION OF GLIAL CELL PROLIFERATION	-0.359447	5.13852e-05	0.0800195	1.41962e-05	Yes	Yes	Yes	Yes	Yes
NEGATIVE REGULATION OF GLYCOLYTIC PROCESS	-0.316722	0.00817604	0.0416169	0.034518	No	No	Yes	No	No
NEGATIVE REGULATION OF HEMATOPOIETIC PROGENITOR CELL DIFFERENTIATION	0.417248	0.00297567	-0.0523968	0.00574367	Yes	No	Yes	No	No
NEGATIVE REGULATION OF INCLUSION BODY ASSEMBLY	-0.208638	0.0289743	0.0697194	0.00142344	No	No	No	Yes	No
NEGATIVE REGULATION OF INTERFERON BETA PRODUCTION	-0.213662	0.0171321	0.0912316	9.28833e-06	No	Yes	No	Yes	No
NEGATIVE REGULATION OF INTRINSIC APOPTOTIC SIGNALING PATHWAY BY P53 CLASS MEDIATOR	0.283922	0.000749018	-0.0459854	0.00880589	Yes	No	No	No	No
NEGATIVE REGULATION OF LYASE ACTIVITY	0.182888	0.0370341	0.0300638	0.0310555	No	No	No	No	No
NEGATIVE REGULATION OF MACROPHAGE DERIVED FOAM CELL DIFFERENTIATION	-0.263485	0.0287044	0.0508479	0.00845635	No	No	No	No	No
NEGATIVE REGULATION OF METAPHASE ANAPHASE TRANSITION OF CELL CYCLE	0.151168	0.03075	-0.0398589	0.00358694	No	No	No	No	No
NEGATIVE REGULATION OF NUCLEOTIDE METABOLIC PROCESS	-0.316093	0.00217609	0.0481181	0.0050642	Yes	No	Yes	No	No
NEGATIVE REGULATION OF OLIGODENDROCYTE DIFFERENTIATION	0.190192	0.00923967	0.0565945	0.00164686	No	No	No	No	No
NEGATIVE REGULATION OF ORGAN GROWTH	-0.175329	0.0457493	0.0315547	0.0206973	No	No	No	No	No
NEGATIVE REGULATION OF PHOSPHATASE ACTIVITY	-0.189645	0.00423032	0.0344458	0.00167783	Yes	No	No	No	No
NEGATIVE REGULATION OF PHOSPHOPROTEIN PHOSPHATASE ACTIVITY	-0.169684	0.0289743	0.0420552	0.0024945	No	No	No	No	No
NEGATIVE REGULATION OF SIGNAL TRANSDUCTION BY P53 CLASS MEDIATOR	0.187964	0.0146922	-0.0499517	0.000660787	No	No	No	No	No
NEGATIVE REGULATION OF TRANSCRIPTION FROM RNA POLYMERASE II PROMOTER IN RESPONSE TO STRESS	0.327986	0.0338333	0.0475046	0.0282413	No	No	Yes	No	No
NEUROINFLAMMATORY RESPONSE	0.141328	0.0263833	0.0333675	0.00871948	No	No	No	No	No
NEURON PROJECTION ARBORIZATION	-0.221537	0.0117437	0.0426675	0.00106457	No	No	No	No	No
NEUTRAL LIPID BIOSYNTHETIC PROCESS	-0.204877	0.002546	0.0576883	1.40735e-05	Yes	Yes	No	No	No
NUCLEAR CHROMOSOME SEGREGATION	0.107867	0.0278208	-0.020761	0.00812752	No	No	No	No	No
NUCLEAR TRANSCRIBED MRNA CATABOLIC PROCESS EXONUCLEOLYTIC 3 5	-0.211234	0.0431389	-0.0910903	1.45283e-05	No	Yes	No	Yes	No
OLIGOSACCHARIDE CATABOLIC PROCESS	0.375241	0.0164283	0.050273	0.0109917	No	No	Yes	No	No
ORGANIC HYDROXY COMPOUND BIOSYNTHETIC PROCESS	0.146907	0.0104075	0.0268156	1.732e-06	No	Yes	No	No	No
PEPTIDYL ARGININE METHYLATION	0.350439	0.0045216	-0.0575682	0.000501641	Yes	No	Yes	No	No
PEPTIDYL ARGININE MODIFICATION	0.319284	0.00189236	-0.0511763	0.000436626	Yes	No	Yes	No	No
PEPTIDYL HISTIDINE MODIFICATION	0.375293	0.0100788	-0.114096	2.34347e-08	No	Yes	Yes	Yes	No
PEROXISOME ORGANIZATION	0.186578	0.0460866	-0.0358302	0.0180574	No	No	No	No	No
PEROXISOME PROLIFERATOR ACTIVATED RECEPTOR SIGNALING PATHWAY	-0.153382	0.0225094	0.0477534	0.00750589	No	No	No	No	No
PHOSPHATIDYLINOSITOL DEPHOSPHORYLATION	0.170382	0.0197211	0.0329137	0.0123667	No	No	No	No	No
PHOSPHOLIPID DEPHOSPHORYLATION	0.228632	0.00135143	0.0329383	0.00284896	Yes	No	No	No	No
POLY A PLUS MRNA EXPORT FROM NUCLEUS	0.275956	0.00871255	-0.0755152	3.25535e-06	No	Yes	No	Yes	No
POSITIVE REGULATION OF ANION TRANSMEMBRANE TRANSPORT	0.351027	0.0322572	0.0353721	0.0485592	No	No	Yes	No	No
POSITIVE REGULATION OF CALCIUM ION DEPENDENT EXOCYTOSIS	-0.307884	0.00589493	0.0504829	0.0028975	No	No	Yes	No	No
POSITIVE REGULATION OF CELL CYCLE G1 S PHASE TRANSITION	0.118996	0.0195018	-0.0345837	0.00137812	No	No	No	No	No
POSITIVE REGULATION OF CELL KILLING	0.159156	0.0305748	0.0307934	0.00838935	No	No	No	No	No
POSITIVE REGULATION OF CIRCADIAN RHYTHM	0.336126	0.000107993	0.0412594	0.00999995	Yes	No	Yes	No	No
POSITIVE REGULATION OF COLLAGEN METABOLIC PROCESS	-0.227354	0.00761772	0.0472664	0.000605015	No	No	No	No	No
POSITIVE REGULATION OF G1 S TRANSITION OF MITOTIC CELL CYCLE	0.163945	0.00247227	-0.043693	0.000296717	Yes	No	No	No	No
POSITIVE REGULATION OF GLIAL CELL MIGRATION	0.274683	0.0144823	0.044876	0.0251109	No	No	No	No	No
POSITIVE REGULATION OF GTPASE ACTIVITY	-0.133912	0.00923967	0.0362905	1.11101e-06	No	Yes	No	No	No
POSITIVE REGULATION OF INTERLEUKIN 17 PRODUCTION	0.235981	0.0363148	0.0276235	0.0297938	No	No	No	No	No
POSITIVE REGULATION OF LIPID CATABOLIC PROCESS	-0.220191	0.0108779	0.0442031	0.00147353	No	No	No	No	No
POSITIVE REGULATION OF MAP KINASE ACTIVITY	-0.136138	0.0144823	0.0484734	6.35649e-07	No	Yes	No	No	No
POSITIVE REGULATION OF MITOCHONDRIAL CALCIUM ION CONCENTRATION	0.355192	0.0110817	-0.0413263	0.0221503	No	No	Yes	No	No
POSITIVE REGULATION OF MITOCHONDRIAL TRANSLATION	0.232168	0.0290169	-0.0932276	0.000179704	No	No	No	Yes	No
POSITIVE REGULATION OF MYOBLAST PROLIFERATION	0.280185	0.00281055	0.0363767	0.0360899	Yes	No	No	No	No
POSITIVE REGULATION OF OSTEOCLAST DIFFERENTIATION	0.317614	0.00179177	0.0351223	0.0282413	Yes	No	Yes	No	No
POSITIVE REGULATION OF P38MAPK CASCADE	-0.156664	0.0431593	0.0507938	0.000506474	No	No	No	No	No
POSITIVE REGULATION OF PEPTIDYL LYSINE ACETYLATION	-0.15898	0.0289743	0.0265662	0.0206973	No	No	No	No	No
POSITIVE REGULATION OF PLASMA MEMBRANE BOUNDED CELL PROJECTION ASSEMBLY	-0.124601	0.0363148	0.01939	0.020295	No	No	No	No	No
POSITIVE REGULATION OF REGULATED SECRETORY PATHWAY	-0.231233	0.0175181	0.0544277	2.33996e-05	No	Yes	No	No	No
POSITIVE REGULATION OF TOLL LIKE RECEPTOR 4 SIGNALING PATHWAY	0.351943	0.00719155	0.0558938	0.0109913	No	No	Yes	No	No
POSITIVE REGULATION OF VASCULATURE DEVELOPMENT	-0.0956658	0.0363148	0.0413313	1.81621e-05	No	Yes	No	No	No
POSTREPLICATION REPAIR	0.354134	0.000952491	-0.0312765	0.0252787	Yes	No	Yes	No	No
PRE MIRNA PROCESSING	-0.225054	0.0338092	0.035394	0.0397428	No	No	No	No	No
PROTEIN DEGLYCOSYLATION	-0.176989	0.0363148	0.0350537	0.00975526	No	No	No	No	No
PROTEIN DEMANNOSYLATION	-0.247061	0.00405695	0.0437263	0.0043645	Yes	No	No	No	No
PROTEIN DENEDDYLATION	0.495073	0.00838285	-0.116409	1.8768e-08	No	Yes	Yes	Yes	No
PROTEIN DNA COMPLEX SUBUNIT ORGANIZATION	0.0845191	0.0454911	-0.0319882	4.13054e-06	No	Yes	No	No	No
PROTEIN HETEROTETRAMERIZATION	0.25663	0.0133133	-0.0452374	0.0213544	No	No	No	No	No
PROTEIN INSERTION INTO MITOCHONDRIAL INNER MEMBRANE	-0.248689	0.0381182	-0.0578392	0.00901514	No	No	No	No	No
PROTEIN LOCALIZATION TO CHROMOSOME	0.152555	0.028214	-0.0262368	0.0106723	No	No	No	No	No
PROTEIN LOCALIZATION TO CHROMOSOME CENTROMERIC REGION	0.175594	0.0496185	-0.0503636	0.000263224	No	No	No	No	No
PROTEIN LOCALIZATION TO CONDENSED CHROMOSOME	0.393425	1.54134e-05	-0.0856391	4.90229e-05	Yes	Yes	Yes	Yes	Yes
PROTEIN LOCALIZATION TO MICROTUBULE ORGANIZING CENTER	-0.168083	0.0337861	0.0345831	0.012893	No	No	No	No	No
PROTEIN LOCALIZATION TO NUCLEAR ENVELOPE	0.297004	0.0114352	-0.0579173	0.00426473	No	No	Yes	No	No
PROTEIN NEDDYLATION	0.256237	0.0438057	-0.102156	2.98938e-08	No	Yes	No	Yes	No
PROTEIN TRANSPORT TO VACUOLE INVOLVED IN UBIQUITIN DEPENDENT PROTEIN CATABOLIC PROCESS VIA THE MULTIVESICULAR BODY SORTING PATHWAY	-0.207612	0.0363148	0.0545685	0.00244872	No	No	No	No	No
PURINE CONTAINING COMPOUND CATABOLIC PROCESS	0.155785	0.0223441	-0.0444054	4.77874e-05	No	Yes	No	No	No
PURINE NUCLEOBASE METABOLIC PROCESS	0.280999	0.0161847	-0.049488	0.00419772	No	No	No	No	No
PURINE NUCLEOSIDE MONOPHOSPHATE BIOSYNTHETIC PROCESS	0.28412	0.0178331	-0.0643878	0.0015998	No	No	No	Yes	No
PURINE NUCLEOSIDE MONOPHOSPHATE CATABOLIC PROCESS	0.184427	0.0135829	-0.0460648	0.0102065	No	No	No	No	No
PURINE NUCLEOSIDE MONOPHOSPHATE METABOLIC PROCESS	0.229368	0.0104203	-0.0560857	3.4016e-05	No	Yes	No	No	No
PURINE NUCLEOTIDE CATABOLIC PROCESS	0.137664	0.0476356	-0.0532236	2.17947e-06	No	Yes	No	No	No
PURINE NUCLEOTIDE SALVAGE	0.242864	0.0479021	-0.0843797	0.00054834	No	No	No	Yes	No
REGULATION OF ADENYLATE CYCLASE ACTIVATING G PROTEIN COUPLED RECEPTOR SIGNALING PATHWAY	-0.233622	0.0157166	0.0574272	0.00188736	No	No	No	No	No
REGULATION OF AMYLOID BETA CLEARANCE	0.242024	0.00947837	0.0458421	0.00324781	No	No	No	No	No
REGULATION OF AMYLOID PRECURSOR PROTEIN CATABOLIC PROCESS	-0.136321	0.0368344	0.0560913	4.8741e-06	No	Yes	No	No	No
REGULATION OF APOPTOTIC PROCESS INVOLVED IN DEVELOPMENT	-0.25878	0.0419418	0.0586025	0.00523596	No	No	No	Yes	No
REGULATION OF ATP DEPENDENT ACTIVITY	0.140005	0.0158778	-0.0239184	0.0116574	No	No	No	No	No
REGULATION OF BIOMINERALIZATION	-0.100533	0.0491357	0.0196663	0.0194388	No	No	No	No	No
REGULATION OF BONE MINERALIZATION	-0.101679	0.0470501	0.0184205	0.0473221	No	No	No	No	No
REGULATION OF CALCIUM ION DEPENDENT EXOCYTOSIS	-0.165881	0.0276902	0.0379085	0.00213734	No	No	No	No	No
REGULATION OF CHLORIDE TRANSPORT	0.288124	0.0175336	0.0368265	0.0462483	No	No	No	No	No
REGULATION OF CLATHRIN DEPENDENT ENDOCYTOSIS	-0.233032	0.01065	0.03231	0.0373502	No	No	No	No	No
REGULATION OF CYTOPLASMIC TRANSLATIONAL ELONGATION	0.282532	0.0110817	-0.0473493	0.0282413	No	No	No	No	No
REGULATION OF DNA DIRECTED DNA POLYMERASE ACTIVITY	0.38402	0.00115841	-0.0971541	2.98778e-05	Yes	Yes	Yes	Yes	Yes
REGULATION OF DNA METHYLATION	-0.205979	0.0200604	0.04501	0.0041109	No	No	No	No	No
REGULATION OF DNA TEMPLATED DNA REPLICATION	0.174468	0.0287667	-0.037719	0.0167691	No	No	No	No	No
REGULATION OF DNA TEMPLATED TRANSCRIPTION IN RESPONSE TO STRESS	0.16517	0.0387692	0.0387938	0.01329	No	No	No	No	No
REGULATION OF DOUBLE STRAND BREAK REPAIR VIA NONHOMOLOGOUS END JOINING	-0.165707	0.0278208	0.032129	0.00815271	No	No	No	No	No
REGULATION OF EXTRACELLULAR MATRIX ORGANIZATION	-0.208573	0.00405695	0.0322771	0.00279216	Yes	No	No	No	No
REGULATION OF FATTY ACID BETA OXIDATION	-0.280467	0.00228036	0.0368992	0.0151107	Yes	No	No	No	No
REGULATION OF HELICASE ACTIVITY	0.41845	0.000106438	-0.093119	4.84715e-05	Yes	Yes	Yes	Yes	Yes
REGULATION OF HEMATOPOIETIC STEM CELL DIFFERENTIATION	0.263591	0.028214	0.0473307	0.0104178	No	No	No	No	No
REGULATION OF LAMELLIPODIUM ORGANIZATION	-0.154509	0.0346593	0.0314695	0.00707278	No	No	No	No	No
REGULATION OF LIPOPROTEIN LIPASE ACTIVITY	-0.175098	0.0452409	0.0411696	0.0327377	No	No	No	No	No
REGULATION OF MICROGLIAL CELL ACTIVATION	0.158148	0.0333258	0.0439799	0.00729277	No	No	No	No	No
REGULATION OF MICROTUBULE DEPOLYMERIZATION	-0.222833	0.0167804	0.0323053	0.0116243	No	No	No	No	No
REGULATION OF MICROTUBULE NUCLEATION	-0.353718	0.00923967	0.0862832	0.000354813	No	No	Yes	Yes	No
REGULATION OF MITOCHONDRIAL GENE EXPRESSION	0.212666	0.03016	-0.0939493	2.21379e-05	No	Yes	No	Yes	No
REGULATION OF MITOTIC SISTER CHROMATID SEGREGATION	0.144705	0.042708	-0.0436563	0.00106629	No	No	No	No	No
REGULATION OF NEUROINFLAMMATORY RESPONSE	0.186886	0.0170473	0.0371776	0.008435	No	No	No	No	No
REGULATION OF PEPTIDYL SERINE PHOSPHORYLATION OF STAT PROTEIN	0.188418	0.0369742	-0.034294	0.0331864	No	No	No	No	No
REGULATION OF PHOSPHOLIPASE C ACTIVITY	-0.198022	0.000882917	0.0288232	0.00718299	Yes	No	No	No	No
REGULATION OF PHOSPHOLIPID BIOSYNTHETIC PROCESS	-0.220126	0.0140755	0.0327984	0.043611	No	No	No	No	No
REGULATION OF PROGRAMMED NECROTIC CELL DEATH	0.194109	0.0369742	0.0784381	2.7273e-08	No	Yes	No	Yes	No
REGULATION OF PROTEIN GLYCOSYLATION	-0.274531	0.00202875	0.0583441	0.000882229	Yes	No	No	No	No
REGULATION OF PROTEIN NEDDYLATION	0.294175	0.0144823	-0.0973993	2.18349e-07	No	Yes	Yes	Yes	No
REGULATION OF SEQUESTERING OF TRIGLYCERIDE	-0.230004	0.0131367	0.0405819	0.0414985	No	No	No	No	No
REGULATION OF SMALL GTPASE MEDIATED SIGNAL TRANSDUCTION	-0.131845	0.0273332	0.0461013	6.57191e-08	No	Yes	No	No	No
REGULATION OF TOLL LIKE RECEPTOR 4 SIGNALING PATHWAY	0.219132	0.0156887	0.0666108	0.000101282	No	Yes	No	Yes	No
REGULATION OF TRANSCRIPTION FROM RNA POLYMERASE II PROMOTER IN RESPONSE TO HYPOXIA	0.334152	0.00336898	0.0567541	0.0216343	Yes	No	Yes	No	No
REGULATION OF TRANSLATIONAL ELONGATION	0.304745	0.00405695	-0.0516508	0.00213037	Yes	No	Yes	No	No
REGULATION OF TRIGLYCERIDE BIOSYNTHETIC PROCESS	-0.265624	0.00483441	0.0668185	2.98689e-05	Yes	Yes	No	Yes	No
REGULATION OF TRIGLYCERIDE METABOLIC PROCESS	-0.227109	0.00146873	0.0602835	1.15991e-05	Yes	Yes	No	Yes	No
REPLICATIVE SENESCENCE	-0.293586	0.0206189	-0.0306633	0.0487875	No	No	Yes	No	No
RESPONSE TO COBALT ION	0.348851	0.00338639	-0.0451243	0.0366705	Yes	No	Yes	No	No
RESPONSE TO HYPEROXIA	0.237857	0.00691396	-0.054465	0.000168731	No	No	No	No	No
RESPONSE TO INCREASED OXYGEN LEVELS	0.202029	0.0355343	-0.0338265	0.0124829	No	No	No	No	No
RESPONSE TO PARATHYROID HORMONE	-0.264833	0.00854265	0.0458928	0.0128198	No	No	No	No	No
RETINA HOMEOSTASIS	0.156996	0.0175336	-0.0255224	0.00308287	No	No	No	No	No
RIBONUCLEOSIDE MONOPHOSPHATE BIOSYNTHETIC PROCESS	0.240256	0.0287654	-0.0448134	0.0086265	No	No	No	No	No
RIBONUCLEOSIDE MONOPHOSPHATE METABOLIC PROCESS	0.183111	0.0264738	-0.0408534	0.000627793	No	No	No	No	No
RIBONUCLEOTIDE CATABOLIC PROCESS	0.127193	0.0333103	-0.0445303	5.41837e-05	No	Yes	No	No	No
RIBOSOME DISASSEMBLY	0.462252	0.0049388	-0.145194	3.52801e-11	Yes	Yes	Yes	Yes	Yes
RNA METHYLATION	0.202892	0.00599663	-0.0710898	0.000103027	No	Yes	No	Yes	No
SCHWANN CELL DEVELOPMENT	-0.314611	0.000106438	0.0323287	0.0142086	Yes	No	Yes	No	No
SCHWANN CELL DIFFERENTIATION	-0.263881	0.000907344	0.0253213	0.0311471	Yes	No	No	No	No
SEMAPHORIN PLEXIN SIGNALING PATHWAY INVOLVED IN NEURON PROJECTION GUIDANCE	-0.279204	0.008937	0.0626692	0.000232541	No	No	No	Yes	No
SISTER CHROMATID SEGREGATION	0.133228	0.0148706	-0.0312865	0.00250727	No	No	No	No	No
SKIN EPIDERMIS DEVELOPMENT	0.0755187	0.049557	0.0273961	0.000699101	No	No	No	No	No
SMALL MOLECULE BIOSYNTHETIC PROCESS	0.147667	0.01065	0.0101506	0.0182688	No	No	No	No	No
SRP DEPENDENT COTRANSLATIONAL PROTEIN TARGETING TO MEMBRANE	0.275854	0.00964333	-0.0575545	0.000940998	No	No	No	No	No
STEROID BIOSYNTHETIC PROCESS	0.172553	0.00222615	0.0141919	0.0172427	Yes	No	No	No	No
STEROL BIOSYNTHETIC PROCESS	0.270047	0.00308666	0.0184744	0.0415511	Yes	No	No	No	No
SUBSTANTIA NIGRA DEVELOPMENT	0.245656	0.0409994	-0.0278755	0.0217253	No	No	No	No	No
T CELL ACTIVATION VIA T CELL RECEPTOR CONTACT WITH ANTIGEN BOUND TO MHC MOLECULE ON ANTIGEN PRESENTING CELL	-0.232605	0.029867	0.0832368	9.25638e-05	No	Yes	No	Yes	No
THIOESTER METABOLIC PROCESS	0.172632	0.0416245	-0.0253194	0.00589832	No	No	No	No	No
TOXIN TRANSPORT	0.317139	0.00330608	-0.0513997	1.06265e-05	Yes	Yes	Yes	No	No
TRABECULA FORMATION	0.181815	0.0363148	0.0294013	0.0440553	No	No	No	No	No
TRANSLATIONAL ELONGATION	0.140037	0.0431143	-0.0707282	1.13337e-06	No	Yes	No	Yes	No
TRIGLYCERIDE BIOSYNTHETIC PROCESS	-0.167794	0.0132211	0.0499276	0.000258054	No	No	No	No	No
TRNA METHYLATION	0.249386	0.00817604	-0.0655557	0.00137518	No	No	No	Yes	No
TROPHOBLAST CELL MIGRATION	-0.209917	0.0335963	0.0429009	0.0178229	No	No	No	No	No
VACUOLAR LOCALIZATION	-0.170497	0.0335963	0.0532404	1.38985e-05	No	Yes	No	No	No
VENTRICULAR CARDIAC MUSCLE CELL MEMBRANE REPOLARIZATION	-0.15399	0.0328012	0.0299294	0.0324054	No	No	No	No	No
